# Supplementary material for: The Maize glossy13 Gene, Cloned via BSR-Seq and Seq-Walking Encodes a Putative ABC Transporter Required for the Normal Accumulation of Epicuticular Waxes
Source: PLoS One. 2013 Dec 6;8(12):e82333. doi: 10.1371/journal.pone.0082333 (PMC3855708; doi:10.1371/journal.pone.0082333)
Supplement: Table S1 — Putative causal mutations in 10 gl13 alleles and the corresponding SNPtypes of the 25 NAM founders based on RNA-Seq reads. SNP data were discovered from RNA-Seq data of NAM (Nested associated mapping) founders in Schnable lab. The first 8/10 gl13 alleles shown in column 1 were derived from EMS-mutagenesis. The second and third columns indicate the physical position and nature of the putative causal mutation associated with each allele, if identified. In column 3 the B73 nucleotide is listed first. The SNPs at the putative causal positions are listed in columns 4-30 for each of the 25 NAM founders plus B73 and Mo17). The first number in parenthesis is the number of reads supporting the indicated SNP. The second number is the total reads that align in that particular SNP site. "--" indicates missing data or deletions. (XLSX) [file pone.0082333.s004.xlsx]

## Sheet: Sheet1
Table S1. Putative causal mutations in 10 gl13 alleles and the corresponding SNPtypes of the 25 NAM founders based on RNA-Seq reads
Note: SNP data were discovered from RNA-Seq data of NAM (Nested associated mapping) founders in Schnable lab. The first 8/10 gl13 alleles shown in column 1 were derived from EMS-mutagenesis. The second and third columns indicate the physical position and nature of the putative causal mutation associated with each allele, if identified. In column 3 the B73 nucleotide is listed first. The SNPs at t…
Allele	Pos.(bp)	Mutation	Ref.(B73 )	B97	CML103	CML228	CML247	CML277	CML322	CML333	CML52	CML69	Hp301	IL14H	Ki11	Ki3	Ky21	M162W	M37W	Mo17	Mo18W	Ms71	NC350	NC358	Oh43	Oh7B	P39	Tx303	Tzi8
gl13-94-1001-746	10282947-10282948	--	AC (4/4)	AC (24/24)	AC (12/12)	AC(11/11)	AC (15/15)	AC (1/1)	--	--	AC (10/10)	AC (21/21)	--	--	AC (7/7)	--	AC (1/1)	AC (8/8)	AC (14/14)	AC (5/5)	--	AC (2/2)	AC (3/3)	--	--	--	--	AC (12/12)	AC (6/6)
gl13-94-1001-1481	10273165	G/A	G (4/4)	G (24/24)	G (12/12)	G (11/11)	G (15/15)	G (1/1)	G (13/13)	G (13/13)	G (10/10)	G (21/21)	G (2/2)	G (2/2)	G (7/7)	G (1/1)	G (1/1)	G (8/8)	G (14/14)	G (5/5)	G (4/4)	---	---	G (3/3)	G (2/2)	G (2/2)	G (7/7)	G (12/12)	G (6/6)
gl13-2:15-33	10282710	G/A	G (73/73)	G (126/126)	G (131/132)	G (108/108)	G (109/109)	G (99/99)	G (97/97)	G (85/85)	G (101/102)	G (195/195)	G (253/253)	G (99/99)	G (106/106)	G (70/70)	G (99/99)	G (130/130)	G (117/117)	G (196/196)	G (52/52)	G (31/31)	G (26/26)	G (49/49)	G (134/134)	G (122/122)	G (247/247)	G (129/129)	G (148/148)
gl13-2:207-44	10277900	G/A	G (74/74)	G (130/130)	G (84/84)	G (83/83)	G (103/103)	G (110/110)	G (78/78)	G (78/78)	G (119/119)	G (146/146)	G (128/129)	G (118/118)	G (89/89)	G (33/33)	G (94/94)	G (142/142)	G (58/58)	G (185/185)	G (45/45)	G (27/27)	G (27/27)	G (50/50)	G (113/113)	G (90/90)	G (223/223)	G (106/107)	G (120/120)
gl13-2:225-43	10278657	C/T	C (56/56)	C (143/143)	C (56/56)	C (63/63)	C (65/65)	C (127/127)	C (106/106)	C (66/66)	C (74/74)	C (140/141)	C (174/174)	C (98/98)	C (96/96)	C (36/36)	C (121/121)	C (112/112)	C (71/71)	C (200/200)	C (39/39)	C (34/34)	C (45/45)	C (68/68)	C (137/137)	C (96/96)	C (220/220)	C (81/81)	C (106/106)
gl13-N211B	10276510	C/T	C (98/98)	C (151/151)	C (139/139)	C (146/146)	C (181/181)	C (140/140)	C (206/206)	C (127/127)	C (158/158)	C (248/248)	C (173/173)	C (193/193)	C (170/170)	C (35/35)	C (149/149)	C (160/160)	C (127/127)	C (266/266)	C (105/105)	C (43/43)	C (73/73)	C (85/85)	C (162/162)	C (118/118)	C (206/206)	C (213/213)	C (170/170)
gl13-N1478B	10279970	C/T	C (113/113)	C (249/249)	C (138/138)	C (155/155)	C (201/201)	C (226/226)	C (146/146)	C (95/95)	C (259/259)	C (315/315)	C (288/290)	C (147/147)	C (206/206)	C (64/64)	C (200/200)	C (260/260)	C (143/143)	C (286/286)	C (62/62)	C (55/55)	C (84/84)	C (113/113)	C (182/182)	C (164/165)	C (331/331)	C (211/211)	C (218/218)
gl13-N169 (gl13-ref)	10281826	G/A	G (54/54)	G (120/121)	G (106/106)	G (107/107)	G (105/105)	G (91/91)	G (77/77)	G (58/58)	G (85/85)	G (169/169)	G (196/196)	G (96/96)	G (97/97)	G (49/49)	G (81/81)	G (136/136)	G (77/78)	G (183/183)	G (64/64)	G (38/38)	G (20/20)	G (35/35)	G (93/93)	G (109/109)	G (280/280)	G (101/102)	G (113/113)
gl13-Nec 8495	10282712	C/A	C (69/69)	C (131/131)	C (126/127)	C (105/105)	C (107/107)	C (99/99)	C (88/88)	C (78/78)	C (103/103)	C (192/192)	C (243/244)	C (96/96)	C (103/103)	C (68/68)	C (101/101)	C (120/120)	C (113/113)	C (187/188)	C (51/51)	C (28/28)	C (24/24)	C (45/45)	C (130/130)	C (115/115)	C (233/234)	C (127/127)	C (142/142)
gl13-U440B	10282712	C/A	C (69/69)	C (131/131)	C (126/127)	C (105/105)	C (107/107)	C (99/99)	C (88/88)	C (78/78)	C (103/103)	C (192/192)	C (243/244)	C (96/96)	C (103/103)	C (68/68)	C (101/101)	C (120/120)	C (113/113)	C (187/188)	C (51/51)	C (28/28)	C (24/24)	C (45/45)	C (130/130)	C (115/115)	C (233/234)	C (127/127)	C (142/142)
