# Supplementary material for: The Maize glossy13 Gene, Cloned via BSR-Seq and Seq-Walking Encodes a Putative ABC Transporter Required for the Normal Accumulation of Epicuticular Waxes
Source: PLoS One. 2013 Dec 6;8(12):e82333. doi: 10.1371/journal.pone.0082333 (PMC3855708; doi:10.1371/journal.pone.0082333)
Supplement: Table S5 — Up-regulated DEGs in gl13 (mutant vs. wild-type). The F2 segregating populations of three gl13 EMS-induced alleles were used for the RNA-Seq experiment (Methods). Maize reference genome version 2 (Refgen2) was used as the reference. Gene orientation and position on chromosomes are listed in the table. RPM represents reads per million of mapped reads. log2FC designates log2 of fold changes. p-value was from the statistical test of differential expression. q-value is an adjusted p value. sig. indicates whether a gene is significantly differentially expressed. (XLSX) [file pone.0082333.s008.xlsx]

## Sheet: Sheet1
Table S5. Up-regulated DEGs in gl13 (mutant vs. wild-type)
Notes: The F2 segregating populations of three gl13 EMS-induced alleles were used for the RNA-Seq experiment (Methods). Maize reference genome version 2 (Refgen2) was used as the reference; Gene orientation and position on chromosomes are listed in the table; RPM represents reads per million of mapped reads; log2FC designates log2 of fold changes; p-value was from the statistical test of differen…
Gene ID	Ref.	Chr	Ori.	Start (bp)	End (bp)	Exon(s) Size	gl13-N211B		gl13-94-1001-1481		gl13-2:207-44		gl13-N211B. RPM		gl13-94-1001-1481.RPM		gl13-2:207-44.RPM		log2FC	p-value	q-value	sig.
							Mutant	WT	Mutant	WT	Mutant	WT	Mutant	WT	Mutant	WT	Mutant	WT	Mutant vs.WT
AC148152.3_FG005	Refgen2	2	-	145487928	145489426	1402	0	0	56	0	6	0	0	0	1.129	0	0.1	0	29.775	0.000896891	0.0314618	yes
AC159612.1_FG007	Refgen2	5	+	140560667	140564746	504	3	0	0	0	69	0	0.045	0	0	0	1.155	0	29.492	0.000417008	0.0314618	yes
AC177897.2_FG002	Refgen2	1	-	173205412	173209033	1480	70	0	8	0	0	0	1.059	0	0.161	0	0	0	28.934	0.000618742	0.0314618	yes
AC185300.4_FG002	Refgen2	4	-	221920400	221920600	201	220	0	245	0	185	0	3.329	0	4.939	0	3.097	0	27.545	3.88e-05	0.0314618	yes
AC185623.4_FG010	Refgen2	4	+	137785955	137788779	689	4	0	122	0	173	0	0.061	0	2.459	0	2.896	0	27.521	0.000180324	0.0314618	yes
AC186147.3_FG008	Refgen2	4	-	207890406	207893256	2389	190	0	174	0	316	0	2.875	0	3.507	0	5.29	0	26.876	3.69e-05	0.0314618	yes
AC186166.3_FG008	Refgen2	5	+	36725626	36726957	1232	207	0	281	0	237	0	3.132	0	5.664	0	3.968	0	26.566	3.35e-05	0.0314618	yes
AC186800.3_FG005	Refgen2	7	-	172658306	172660039	1734	272	0	349	0	150	0	4.115	0	7.035	0	2.511	0	26.335	3.29e-05	0.0314618	yes
AC187096.5_FG001	Refgen2	8	+	202103199	202105072	1118	413	0	60	0	503	0	6.249	0	1.209	0	8.421	0	26.069	3.06e-05	0.0314618	yes
AC187560.5_FG003	Refgen2	7	-	131401741	131402354	614	0	0	48	0	47	0	0	0	0.968	0	0.787	0	25.61	0.000311035	0.0314618	yes
AC187782.4_FG009	Refgen2	8	-	31600613	31602126	1310	8	0	256	0	3	0	0.121	0	5.16	0	0.05	0	25.6	0.000319228	0.0314618	yes
AC190772.4_FG011	Refgen2	4	-	1896564	1897362	587	37	0	69	0	1	0	0.56	0	1.391	0	0.017	0	25.545	0.000326073	0.0314618	yes
AC191009.3_FG004	Refgen2	1	-	19851097	19853367	2004	83	0	20	0	145	0	1.256	0	0.403	0	2.427	0	24.939	0.000187431	0.0314618	yes
AC191360.3_FG015	Refgen2	4	-	8540819	8541529	711	12	0	26	0	85	0	0.182	0	0.524	0	1.423	0	24.716	0.000382832	0.0314618	yes
AC193630.3_FG003	Refgen2	9	+	28707793	28708653	687	0	0	32	0	4	0	0	0	0.645	0	0.067	0	24.622	0.00190247	0.0353785	yes
AC193745.3_FG002	Refgen2	1	-	154188635	154191068	2344	233	0	97	0	22	0	3.525	0	1.955	0	0.368	0	24.346	0.000130954	0.0314618	yes
AC194056.3_FG008	Refgen2	3	-	145843393	145844700	1214	0	0	1	0	24	0	0	0	0.02	0	0.402	0	24.096	0.00161378	0.0336807	yes
AC194203.3_FG003	Refgen2	2	-	156022924	156024199	1276	57	0	135	0	74	0	0.862	0	2.721	0	1.239	0	23.788	0.000150548	0.0314618	yes
AC194298.3_FG005	Refgen2	3	+	93196958	93197597	640	50	0	36	0	55	0	0.756	0	0.726	0	0.921	0	23.56	0.000503789	0.0314618	yes
AC194852.3_FG007	Refgen2	6	-	140697529	140699777	782	14	0	14	0	76	0	0.212	0	0.282	0	1.272	0	23.477	0.000302494	0.0314618	yes
AC195135.3_FG002	Refgen2	1	-	11055743	11060623	1626	5	0	2	0	0	0	0.076	0	0.04	0	0	0	23.221	0.000906538	0.0314618	yes
AC195864.3_FG020	Refgen2	7	+	55249305	55251113	1809	53	0	30	0	32	0	0.802	0	0.605	0	0.536	0	23.111	0.00032089	0.0314618	yes
AC196475.3_FG004	Refgen2	4	+	21965527	21967096	1570	5	0	0	0	2	0	0.076	0	0	0	0.033	0	23.094	0.000889919	0.0314618	yes
AC197146.3_FG001	Refgen2	10	-	21820626	21823489	1478	5	0	0	0	2	0	0.076	0	0	0	0.033	0	23.094	0.000889919	0.0314618	yes
AC197246.3_FG001	Refgen2	1	+	25511080	25512421	1342	24	0	66	0	21	0	0.363	0	1.33	0	0.352	0	23.094	0.000311477	0.0314618	yes
AC197705.4_FG003	Refgen2	8	-	202509079	202513794	1760	5	0	0	0	2	0	0.076	0	0	0	0.033	0	23.094	0.000889919	0.0314618	yes
AC197717.3_FG002	Refgen2	9	+	31648456	31650307	1598	33	0	19	0	7	0	0.499	0	0.383	0	0.117	0	22.97	0.000814648	0.0314618	yes
AC198725.4_FG009	Refgen2	3	-	166979280	166980007	728	8	0	19	0	26	0	0.121	0	0.383	0	0.435	0	22.845	0.000904201	0.0314618	yes
AC199526.5_FG002	Refgen2	3	+	112434261	112435857	1597	0	0	2	0	9	0	0	0	0.04	0	0.151	0	22.84	0.002421	0.0372636	yes
AC199632.4_FG007	Refgen2	8	+	258363413	258366718	1978	92	0	58	0	39	0	1.392	0	1.169	0	0.653	0	22.772	0.000344122	0.0314618	yes
AC199765.4_FG008	Refgen2	2	-	294813960	294817621	1886	100	0	37	0	23	0	1.513	0	0.746	0	0.385	0	22.742	0.000476244	0.0314618	yes
AC203972.3_FG003	Refgen2	10	-	126701828	126702688	861	15	0	24	0	21	0	0.227	0	0.484	0	0.352	0	22.718	0.000714979	0.0314618	yes
AC204690.4_FG005	Refgen2	4	+	26483171	26483907	737	0	0	9	0	15	0	0	0	0.181	0	0.251	0	22.618	0.00118701	0.0319887	yes
AC205250.3_FG004	Refgen2	8	-	76461944	76462885	942	0	0	4	0	6	0	0	0	0.081	0	0.1	0	22.598	0.00182719	0.0350045	yes
AC205413.4_FG001	Refgen2	10	+	149646070	149647584	1134	64	0	25	0	17	0	0.968	0	0.504	0	0.285	0	22.547	0.000308276	0.0314618	yes
AC205413.4_FG003	Refgen2	10	-	10717934	10719159	1148	28	0	41	0	31	0	0.424	0	0.826	0	0.519	0	22.53	0.000279158	0.0314618	yes
AC205558.3_FG002	Refgen2	1	-	230940366	230942178	1813	0	0	10	0	1	0	0	0	0.202	0	0.017	0	22.419	0.0028315	0.0378196	yes
AC206165.3_FG009	Refgen2	6	-	195720311	195722763	1676	61	0	27	0	38	0	0.923	0	0.544	0	0.636	0	22.417	0.0003937	0.0314618	yes
AC206201.3_FG004	Refgen2	1	+	169121584	169122225	642	7	0	1	0	21	0	0.106	0	0.02	0	0.352	0	22.411	0.00105315	0.0315246	yes
AC206217.2_FG006	Refgen2	6	-	151078538	151079102	483	0	0	3	0	10	0	0	0	0.06	0	0.167	0	22.39	0.00255062	0.0372667	yes
AC206285.3_FG005	Refgen2	3	+	55445926	55448175	1395	42	0	24	0	15	0	0.635	0	0.484	0	0.251	0	22.335	0.00046737	0.0314618	yes
AC206831.3_FG015	Refgen2	9	-	75618540	75619814	964	23	0	13	0	21	0	0.348	0	0.262	0	0.352	0	22.083	0.000796922	0.0314618	yes
AC206901.3_FG005	Refgen2	10	+	153467629	153468099	471	0	0	12	0	3	0	0	0	0.242	0	0.05	0	22.068	0.00300454	0.0387402	yes
AC206941.2_FG002	Refgen2	5	-	288805503	288805775	273	82	0	14	0	5	0	1.241	0	0.282	0	0.084	0	22.033	0.00034805	0.0314618	yes
AC208023.3_FG001	Refgen2	9	-	143957640	143958195	556	19	0	25	0	37	0	0.287	0	0.504	0	0.619	0	22.024	0.000443224	0.0314618	yes
AC208201.3_FG003	Refgen2	1	+	180598307	180598998	561	23	0	1	0	10	0	0.348	0	0.02	0	0.167	0	22.002	0.00157376	0.0336598	yes
AC208221.3_FG002	Refgen2	2	-	148063729	148065021	1154	20	0	26	0	7	0	0.303	0	0.524	0	0.117	0	21.993	0.000939284	0.0314618	yes
AC208454.3_FG002	Refgen2	5	-	191843279	191844550	911	0	0	15	0	7	0	0	0	0.302	0	0.117	0	21.974	0.00168417	0.0341429	yes
AC209208.3_FG002	Refgen2	5	-	62634653	62636018	1366	32	0	8	0	11	0	0.484	0	0.161	0	0.184	0	21.914	0.00100579	0.0314618	yes
AC209784.3_FG007	Refgen2	3	+	130959823	130960646	824	0	0	3	0	5	0	0	0	0.06	0	0.084	0	21.89	0.000837526	0.0314618	yes
AC209987.4_FG002	Refgen2	5	-	165561339	165562060	722	30	0	2	0	0	0	0.454	0	0.04	0	0	0	21.887	0.00214427	0.0363778	yes
AC209987.4_FG010	Refgen2	5	-	164145596	164146535	940	17	0	10	0	13	0	0.257	0	0.202	0	0.218	0	21.883	0.000926357	0.0314618	yes
AC210173.4_FG005	Refgen2	1	+	110913678	110916257	1809	34	0	9	0	3	0	0.514	0	0.181	0	0.05	0	21.794	0.00114689	0.0317645	yes
AC210731.3_FG002	Refgen2	6	-	78229065	78230752	1455	18	0	15	0	12	0	0.272	0	0.302	0	0.201	0	21.762	0.000883134	0.0314618	yes
AC211175.3_FG005	Refgen2	3	+	2883481	2884876	587	20	0	14	0	3	0	0.303	0	0.282	0	0.05	0	21.749	0.00124608	0.0321697	yes
AC211411.4_FG004	Refgen2	5	-	212487102	212487524	423	23	0	11	0	27	0	0.348	0	0.222	0	0.452	0	21.744	0.000707235	0.0314618	yes
AC211652.4_FG001	Refgen2	4	+	133189502	133191105	1520	0	0	1	0	8	0	0	0	0.02	0	0.134	0	21.73	0.00150675	0.0334328	yes
AC212976.3_FG003	Refgen2	1	-	22140902	22146537	2138	0	0	1	0	8	0	0	0	0.02	0	0.134	0	21.73	0.00150675	0.0334328	yes
AC213654.3_FG004	Refgen2	3	-	152136599	152138287	1436	0	0	1	0	8	0	0	0	0.02	0	0.134	0	21.73	0.00150675	0.0334328	yes
AC214046.4_FG005	Refgen2	10	+	204719635	204719940	306	0	0	1	0	8	0	0	0	0.02	0	0.134	0	21.73	0.00150675	0.0334328	yes
AC214791.2_FG002	Refgen2	10	-	24450176	24451317	1142	0	0	4	0	3	0	0	0	0.081	0	0.05	0	21.726	0.000811137	0.0314618	yes
AC215690.3_FG002	Refgen2	10	-	101248194	101254719	1202	5	0	3	0	0	0	0.076	0	0.06	0	0	0	21.718	0.000885638	0.0314618	yes
AC226227.2_FG003	Refgen2	10	-	112305177	112306206	1030	23	0	21	0	43	0	0.348	0	0.423	0	0.72	0	21.717	0.000382203	0.0314618	yes
AC232238.2_FG005	Refgen2	8	+	12089404	12090716	1313	0	0	5	0	2	0	0	0	0.101	0	0.033	0	21.616	0.000858392	0.0314618	yes
AC233863.1_FG001	Refgen2	9	-	36380751	36381646	528	15	0	14	0	11	0	0.227	0	0.282	0	0.184	0	21.6	0.000917602	0.0314618	yes
AC233887.1_FG005	Refgen2	2	-	150293707	150295055	1349	26	0	33	0	25	0	0.393	0	0.665	0	0.419	0	21.587	0.000416818	0.0314618	yes
AC233893.1_FG001	Refgen2	9	+	133922481	133923034	554	30	0	8	0	2	0	0.454	0	0.161	0	0.033	0	21.554	0.00123377	0.0321423	yes
AC233899.1_FG004	Refgen2	9	-	145480710	145482029	1228	4	0	0	0	4	0	0.061	0	0	0	0.067	0	21.515	0.000849037	0.0314618	yes
AC233945.1_FG003	Refgen2	3	-	203647149	203653762	2514	4	0	0	0	4	0	0.061	0	0	0	0.067	0	21.515	0.000849037	0.0314618	yes
AC234157.1_FG003	Refgen2	1	+	18308012	18311024	3013	0	0	3	0	4	0	0	0	0.06	0	0.067	0	21.446	0.000810184	0.0314618	yes
AC234185.1_FG004	Refgen2	8	+	204630114	204631273	1026	0	0	3	0	4	0	0	0	0.06	0	0.067	0	21.446	0.000810184	0.0314618	yes
AC234190.1_FG002	Refgen2	3	-	19978896	19980463	1468	18	0	8	0	3	0	0.272	0	0.161	0	0.05	0	21.444	0.000922891	0.0314618	yes
GRMZM2G000052	Refgen2	2	+	16984002	16985612	1611	2	0	13	0	21	0	0.03	0	0.262	0	0.352	0	21.435	0.00132973	0.0323464	yes
GRMZM2G000221	Refgen2	7	-	293393278	293408785	1282	0	0	5	0	1	0	0	0	0.101	0	0.017	0	21.391	0.000872532	0.0314618	yes
GRMZM2G000326	Refgen2	6	-	227561413	227564474	1822	0	0	5	0	1	0	0	0	0.101	0	0.017	0	21.391	0.000872532	0.0314618	yes
GRMZM2G000453	Refgen2	7	-	86284199	86285519	1321	42	0	11	0	24	0	0.635	0	0.222	0	0.402	0	21.371	0.00050811	0.0314618	yes
GRMZM2G000739	Refgen2	8	-	213558131	213559877	1747	35	0	24	0	30	0	0.53	0	0.484	0	0.502	0	21.37	0.000359795	0.0314618	yes
GRMZM2G000812	Refgen2	5	+	196200656	196201291	636	9	0	17	0	13	0	0.136	0	0.343	0	0.218	0	21.364	0.000973316	0.0314618	yes
GRMZM2G000959	Refgen2	2	-	197717130	197718439	1196	0	0	8	0	1	0	0	0	0.161	0	0.017	0	21.353	0.00152568	0.0334328	yes
GRMZM2G001033	Refgen2	5	+	151793583	151794143	561	6	0	9	0	25	0	0.091	0	0.181	0	0.419	0	21.342	0.0010117	0.0314618	yes
GRMZM2G001079	Refgen2	1	-	2480007	2481833	1827	1	0	0	0	7	0	0.015	0	0	0	0.117	0	21.33	0.0010537	0.0315246	yes
GRMZM2G001241	Refgen2	2	+	81516122	81517310	1189	0	0	2	0	5	0	0	0	0.04	0	0.084	0	21.274	0.000854591	0.0314618	yes
GRMZM2G001288	Refgen2	1	-	147806373	147806936	564	1	0	7	0	0	0	0.015	0	0.141	0	0	0	21.266	0.00108158	0.0315807	yes
GRMZM2G001451	Refgen2	3	-	1566915	1568178	1167	9	0	3	0	26	0	0.136	0	0.06	0	0.435	0	21.262	0.00122923	0.0321423	yes
GRMZM2G001645	Refgen2	7	-	117260750	117261602	853	8	0	17	0	14	0	0.121	0	0.343	0	0.234	0	21.242	0.000979495	0.0314618	yes
GRMZM2G001853	Refgen2	10	+	208847708	208848375	627	14	0	14	0	9	0	0.212	0	0.282	0	0.151	0	21.221	0.00108918	0.0315807	yes
GRMZM2G002119	Refgen2	3	+	189033502	189036481	1918	2	0	6	0	0	0	0.03	0	0.121	0	0	0	21.133	0.000939943	0.0314618	yes
GRMZM2G002131	Refgen2	2	-	43482588	43483408	555	9	0	0	0	1	0	0.136	0	0	0	0.017	0	21.129	0.00249835	0.0372667	yes
GRMZM2G002173	Refgen2	4	+	156819120	156819766	532	0	0	3	0	9	0	0	0	0.06	0	0.151	0	21.1	0.002442	0.0372667	yes
GRMZM2G002416	Refgen2	8	+	252631960	252633015	947	13	0	9	0	17	0	0.197	0	0.181	0	0.285	0	21.049	0.000975561	0.0314618	yes
GRMZM2G002704	Refgen2	4	-	115360923	115361902	980	5	0	6	0	16	0	0.076	0	0.121	0	0.268	0	21.001	0.000796842	0.0314618	yes
GRMZM2G003109	Refgen2	5	-	188778012	188779683	1553	22	0	7	0	5	0	0.333	0	0.141	0	0.084	0	20.915	0.0013847	0.0325412	yes
GRMZM2G003331	Refgen2	2	+	12598218	12601309	2961	3	0	10	0	27	0	0.045	0	0.202	0	0.452	0	20.907	0.00108452	0.0315807	yes
GRMZM2G003411	Refgen2	4	+	125134554	125136362	976	7	0	0	0	2	0	0.106	0	0	0	0.033	0	20.867	0.00136221	0.0325412	yes
GRMZM2G003988	Refgen2	4	-	185027373	185029438	1596	7	0	0	0	2	0	0.106	0	0	0	0.033	0	20.867	0.00136221	0.0325412	yes
GRMZM2G004138	Refgen2	2	-	136380078	136381482	1283	12	0	10	0	5	0	0.182	0	0.202	0	0.084	0	20.841	0.000766613	0.0314618	yes
GRMZM2G004160	Refgen2	1	+	199630232	199632219	1648	16	0	40	0	22	0	0.242	0	0.806	0	0.368	0	20.824	0.000478599	0.0314618	yes
GRMZM2G004334	Refgen2	6	+	56753111	56755002	501	11	0	6	0	11	0	0.166	0	0.121	0	0.184	0	20.793	0.000765497	0.0314618	yes
GRMZM2G004349	Refgen2	6	+	28425006	28426478	1304	4	0	0	0	5	0	0.061	0	0	0	0.084	0	20.792	0.00121496	0.0321423	yes
GRMZM2G004466	Refgen2	9	-	168939482	168941240	1491	6	0	0	0	3	0	0.091	0	0	0	0.05	0	20.754	0.00126096	0.0321697	yes
GRMZM2G004480	Refgen2	5	-	2358989	2360530	1542	7	0	3	0	18	0	0.106	0	0.06	0	0.301	0	20.73	0.000867675	0.0314618	yes
GRMZM2G004483	Refgen2	9	-	238292817	238294377	585	2	0	0	0	6	0	0.03	0	0	0	0.1	0	20.723	0.000918414	0.0314618	yes
GRMZM2G004748	Refgen2	4	-	238820155	238821007	853	2	0	0	0	6	0	0.03	0	0	0	0.1	0	20.723	0.000918414	0.0314618	yes
GRMZM2G004858	Refgen2	3	-	124735597	124736454	858	14	0	11	0	4	0	0.212	0	0.222	0	0.067	0	20.687	0.000856065	0.0314618	yes
GRMZM2G005163	Refgen2	8	+	21247223	21253774	1900	1	0	11	0	0	0	0.015	0	0.222	0	0	0	20.669	0.00318875	0.039608	yes
GRMZM2G005384	Refgen2	5	-	204341844	204342284	324	13	0	6	0	8	0	0.197	0	0.121	0	0.134	0	20.652	0.000760689	0.0314618	yes
GRMZM2G005633	Refgen2	10	-	97020918	97021679	762	13	0	1	0	0	0	0.197	0	0.02	0	0	0	20.646	0.00371927	0.0410736	yes
GRMZM2G005849	Refgen2	3	+	175174284	175176025	1742	13	0	5	0	14	0	0.197	0	0.101	0	0.234	0	20.631	0.00112314	0.0315807	yes
GRMZM2G006047	Refgen2	1	-	99126090	99127956	1742	6	0	15	0	7	0	0.091	0	0.302	0	0.117	0	20.567	0.000788511	0.0314618	yes
GRMZM2G006117	Refgen2	7	-	45091771	45092716	255	15	0	5	0	10	0	0.227	0	0.101	0	0.167	0	20.53	0.000914461	0.0314618	yes
GRMZM2G006578	Refgen2	7	+	18491075	18491611	537	5	0	0	0	3	0	0.076	0	0	0	0.05	0	20.515	0.000869063	0.0314618	yes
GRMZM2G006716	Refgen2	7	-	119412830	119414563	1734	17	0	10	0	4	0	0.257	0	0.202	0	0.067	0	20.45	0.0010592	0.0315246	yes
GRMZM2G006762	Refgen2	4	-	126652215	126656003	910	13	0	7	0	7	0	0.197	0	0.141	0	0.117	0	20.446	0.00075831	0.0314618	yes
GRMZM2G006964	Refgen2	2	+	181558959	181560440	1482	6	0	6	0	14	0	0.091	0	0.121	0	0.234	0	20.428	0.000783468	0.0314618	yes
GRMZM2G006977	Refgen2	1	-	287758275	287758989	715	20	0	28	0	20	0	0.303	0	0.564	0	0.335	0	20.413	0.00052731	0.0314618	yes
GRMZM2G007160	Refgen2	3	-	28350228	28350848	474	10	0	7	0	8	0	0.151	0	0.141	0	0.134	0	20.409	0.000793612	0.0314618	yes
GRMZM2G007195	Refgen2	6	+	56806976	56810257	2878	3	0	19	0	5	0	0.045	0	0.383	0	0.084	0	20.409	0.00088722	0.0314618	yes
GRMZM2G007256	Refgen2	2	-	124296378	124300947	3223	14	0	6	0	10	0	0.212	0	0.121	0	0.167	0	20.34	0.000894024	0.0314618	yes
GRMZM2G007404	Refgen2	8	+	161197745	161199034	1174	9	0	7	0	16	0	0.136	0	0.141	0	0.268	0	20.318	0.00110167	0.0315807	yes
GRMZM2G007810	Refgen2	5	+	85855902	85857817	1916	0	0	4	0	15	0	0	0	0.081	0	0.251	0	20.297	0.00252315	0.0372667	yes
GRMZM2G007939	Refgen2	1	-	24817372	24818971	1491	11	0	8	0	5	0	0.166	0	0.161	0	0.084	0	20.232	0.00090312	0.0314618	yes
GRMZM2G008029	Refgen2	1	+	42864821	42865713	893	6	0	13	0	6	0	0.091	0	0.262	0	0.1	0	20.22	0.000823163	0.0314618	yes
GRMZM2G008047	Refgen2	5	-	5526967	5527296	330	9	0	13	0	9	0	0.136	0	0.262	0	0.151	0	20.199	0.0009636	0.0314618	yes
GRMZM2G008108	Refgen2	7	-	148940713	148942362	599	0	0	2	0	10	0	0	0	0.04	0	0.167	0	20.179	0.00264995	0.0373347	yes
GRMZM2G008309	Refgen2	7	-	2199781	2200562	782	0	0	10	0	2	0	0	0	0.202	0	0.033	0	19.968	0.00267218	0.0373561	yes
GRMZM2G008593	Refgen2	5	-	13469516	13471942	2227	7	0	5	0	0	0	0.106	0	0.101	0	0	0	19.96	0.00239168	0.0371539	yes
GRMZM2G008773	Refgen2	1	-	167479050	167481644	1927	7	0	5	0	0	0	0.106	0	0.101	0	0	0	19.96	0.00239168	0.0371539	yes
GRMZM2G008919	Refgen2	2	-	152469925	152470749	825	0	0	4	0	7	0	0	0	0.081	0	0.117	0	19.955	0.00214465	0.0363778	yes
GRMZM2G009030	Refgen2	7	+	147338721	147340639	348	7	0	1	0	0	0	0.106	0	0.02	0	0	0	19.95	0.0011042	0.0315807	yes
GRMZM2G009045	Refgen2	7	+	131699768	131702221	2117	9	0	10	0	5	0	0.136	0	0.202	0	0.084	0	19.907	0.000897334	0.0314618	yes
GRMZM2G009125	Refgen2	2	-	19931557	19933396	1044	12	0	7	0	4	0	0.182	0	0.141	0	0.067	0	19.89	0.00108267	0.0315807	yes
GRMZM2G009166	Refgen2	7	+	59877673	59878910	1238	7	0	3	0	0	0	0.106	0	0.06	0	0	0	19.878	0.00201114	0.0357356	yes
GRMZM2G010348	Refgen2	8	+	87769741	87770022	282	7	0	3	0	0	0	0.106	0	0.06	0	0	0	19.878	0.00201114	0.0357356	yes
GRMZM2G010545	Refgen2	1	-	184064747	184066999	1915	14	0	4	0	6	0	0.212	0	0.081	0	0.1	0	19.871	0.000957863	0.0314618	yes
GRMZM2G010640	Refgen2	7	-	161948835	161954288	2109	9	0	9	0	6	0	0.136	0	0.181	0	0.1	0	19.81	0.000882893	0.0314618	yes
GRMZM2G010740	Refgen2	9	-	178825155	178825870	584	16	0	6	0	2	0	0.242	0	0.121	0	0.033	0	19.779	0.00106723	0.0315346	yes
GRMZM2G010765	Refgen2	2	-	167486406	167486747	342	12	0	7	0	0	0	0.182	0	0.141	0	0	0	19.739	0.00242249	0.0372636	yes
GRMZM2G010855	Refgen2	1	-	300040025	300041208	1184	8	0	8	0	8	0	0.121	0	0.161	0	0.134	0	19.739	0.000871639	0.0314618	yes
GRMZM2G010868	Refgen2	3	+	67454716	67457087	2022	4	0	0	0	9	0	0.061	0	0	0	0.151	0	19.702	0.00249441	0.0372667	yes
GRMZM2G010987	Refgen2	8	-	125950989	125951356	219	19	0	2	0	1	0	0.287	0	0.04	0	0.017	0	19.695	0.00193014	0.0355079	yes
GRMZM2G011025	Refgen2	1	-	14882783	14890498	1331	28	0	1	0	0	0	0.424	0	0.02	0	0	0	19.646	0.00176766	0.0347813	yes
GRMZM2G011098	Refgen2	5	-	188571553	188572402	850	5	0	15	0	4	0	0.076	0	0.302	0	0.067	0	19.621	0.000977504	0.0314618	yes
GRMZM2G011119	Refgen2	4	-	15615303	15616271	900	3	0	3	0	0	0	0.045	0	0.06	0	0	0	19.599	0.000773398	0.0314618	yes
GRMZM2G011240	Refgen2	1	-	51016688	51022814	1950	1	0	1	0	5	0	0.015	0	0.02	0	0.084	0	19.364	0.000732989	0.0314618	yes
GRMZM2G011598	Refgen2	1	-	195960710	195963096	1980	8	0	4	0	1	0	0.121	0	0.081	0	0.017	0	19.343	0.00206647	0.0359058	yes
GRMZM2G011615	Refgen2	6	+	41260877	41261848	875	0	0	3	0	3	0	0	0	0.06	0	0.05	0	19.331	0.000734109	0.0314618	yes
GRMZM2G011806	Refgen2	4	-	27082522	27084043	1522	0	0	3	0	3	0	0	0	0.06	0	0.05	0	19.331	0.000734109	0.0314618	yes
GRMZM2G011878	Refgen2	3	+	210676744	210677261	518	12	0	1	0	5	0	0.182	0	0.02	0	0.084	0	19.245	0.00224974	0.0368899	yes
GRMZM2G012046	Refgen2	5	-	18507575	18508504	930	12	0	5	0	4	0	0.182	0	0.101	0	0.067	0	19.135	0.00151189	0.0334328	yes
GRMZM2G012140	Refgen2	9	+	239115951	239117811	1672	2	0	2	0	20	0	0.03	0	0.04	0	0.335	0	19.121	0.00125361	0.0321697	yes
GRMZM2G012160	Refgen2	8	+	169995460	169998001	2334	2	0	6	0	3	0	0.03	0	0.121	0	0.05	0	19.117	0.00166235	0.03408	yes
GRMZM2G012306	Refgen2	1	+	110491642	110494032	1562	3	0	19	0	3	0	0.045	0	0.383	0	0.05	0	19.073	0.00101625	0.0314618	yes
GRMZM2G012806	Refgen2	6	+	142935494	142936742	1249	1	0	1	0	10	0	0.015	0	0.02	0	0.167	0	19	0.00240423	0.0372636	yes
GRMZM2G012861	Refgen2	3	-	86052856	86053872	1017	1	0	3	0	19	0	0.015	0	0.06	0	0.318	0	18.971	0.00146455	0.0332544	yes
GRMZM2G012932	Refgen2	1	-	130783774	130784298	525	16	0	4	0	0	0	0.242	0	0.081	0	0	0	18.935	0.00250344	0.0372667	yes
GRMZM2G013002	Refgen2	9	+	161684511	161685803	1293	3	0	4	0	10	0	0.045	0	0.081	0	0.167	0	18.925	0.00203801	0.0357356	yes
GRMZM2G013206	Refgen2	1	-	36003405	36004296	807	4	0	3	0	1	0	0.061	0	0.06	0	0.017	0	18.914	0.000678074	0.0314618	yes
GRMZM2G013324	Refgen2	5	-	151200898	151202661	1764	4	0	3	0	0	0	0.061	0	0.06	0	0	0	18.896	0.000857959	0.0314618	yes
GRMZM2G013463	Refgen2	3	+	148323855	148327356	1281	4	0	3	0	0	0	0.061	0	0.06	0	0	0	18.896	0.000857959	0.0314618	yes
GRMZM2G013726	Refgen2	8	-	224174093	224175094	1002	8	0	4	0	7	0	0.121	0	0.081	0	0.117	0	18.892	0.00171965	0.0346803	yes
GRMZM2G014392	Refgen2	1	+	128967199	128968845	1647	0	0	2	0	4	0	0	0	0.04	0	0.067	0	18.886	0.000761557	0.0314618	yes
GRMZM2G014844	Refgen2	10	-	209490943	209493471	1987	0	0	2	0	4	0	0	0	0.04	0	0.067	0	18.886	0.000761557	0.0314618	yes
GRMZM2G014854	Refgen2	4	-	186899047	186901405	1554	0	0	2	0	4	0	0	0	0.04	0	0.067	0	18.886	0.000761557	0.0314618	yes
GRMZM2G014914	Refgen2	7	+	155424570	155429828	2073	0	0	2	0	4	0	0	0	0.04	0	0.067	0	18.886	0.000761557	0.0314618	yes
GRMZM2G015127	Refgen2	5	-	66954679	66954976	298	0	0	2	0	4	0	0	0	0.04	0	0.067	0	18.886	0.000761557	0.0314618	yes
GRMZM2G015605	Refgen2	10	-	164364957	164366457	1501	5	0	10	0	7	0	0.076	0	0.202	0	0.117	0	18.835	0.00123038	0.0321423	yes
GRMZM2G016153	Refgen2	8	-	209224221	209226983	2550	7	0	3	0	2	0	0.106	0	0.06	0	0.033	0	18.813	0.00184362	0.0351402	yes
GRMZM2G016264	Refgen2	10	-	264098381	264102280	1083	3	0	0	0	3	0	0.045	0	0	0	0.05	0	18.81	0.000758223	0.0314618	yes
GRMZM2G016362	Refgen2	4	-	177371632	177374315	1251	5	0	4	0	13	0	0.076	0	0.081	0	0.218	0	18.791	0.00130864	0.0322543	yes
GRMZM2G016521	Refgen2	1	-	54746363	54748100	1738	3	0	1	0	8	0	0.045	0	0.02	0	0.134	0	18.789	0.00201397	0.0357356	yes
GRMZM2G016586	Refgen2	3	-	9215738	9217191	1032	10	0	0	0	9	0	0.151	0	0	0	0.151	0	18.778	0.00232605	0.0369183	yes
GRMZM2G016649	Refgen2	2	-	279335891	279338379	1981	1	0	9	0	6	0	0.015	0	0.181	0	0.1	0	18.778	0.0023121	0.0369183	yes
GRMZM2G016958	Refgen2	7	+	80963525	80966109	2490	5	0	3	0	3	0	0.076	0	0.06	0	0.05	0	18.759	0.00159825	0.0336598	yes
GRMZM2G017013	Refgen2	7	+	148991785	148992408	624	0	0	1	0	6	0	0	0	0.02	0	0.1	0	18.738	0.000988313	0.0314618	yes
GRMZM2G017223	Refgen2	1	+	131090304	131092584	925	0	0	1	0	6	0	0	0	0.02	0	0.1	0	18.738	0.000988313	0.0314618	yes
GRMZM2G017249	Refgen2	5	-	102873987	102876804	2818	0	0	1	0	6	0	0	0	0.02	0	0.1	0	18.738	0.000988313	0.0314618	yes
GRMZM2G017616	Refgen2	1	-	129539085	129539498	414	0	0	1	0	6	0	0	0	0.02	0	0.1	0	18.738	0.000988313	0.0314618	yes
GRMZM2G017643	Refgen2	2	+	296845264	296845864	601	3	0	3	0	17	0	0.045	0	0.06	0	0.285	0	18.73	0.0012604	0.0321697	yes
GRMZM2G017670	Refgen2	1	+	104435595	104436749	1067	2	0	2	0	5	0	0.03	0	0.04	0	0.084	0	18.714	0.000931704	0.0314618	yes
GRMZM2G017805	Refgen2	5	-	24642329	24643488	1160	6	0	4	0	0	0	0.091	0	0.081	0	0	0	18.696	0.0019318	0.0355079	yes
GRMZM2G017933	Refgen2	5	-	139619421	139620572	821	1	0	3	0	2	0	0.015	0	0.06	0	0.033	0	18.691	0.000584392	0.0314618	yes
GRMZM2G018595	Refgen2	2	-	12291230	12291790	561	0	0	6	0	1	0	0	0	0.121	0	0.017	0	18.673	0.00099918	0.0314618	yes
GRMZM2G018631	Refgen2	10	-	150864961	150867213	2253	1	0	6	0	3	0	0.015	0	0.121	0	0.05	0	18.67	0.00153411	0.033524	yes
GRMZM2G018869	Refgen2	3	-	193845843	193847042	1072	5	0	7	0	5	0	0.076	0	0.141	0	0.084	0	18.665	0.00189513	0.0353785	yes
GRMZM2G019171	Refgen2	1	+	80766478	80768230	1753	7	0	10	0	3	0	0.106	0	0.202	0	0.05	0	18.644	0.00166382	0.03408	yes
GRMZM2G019209	Refgen2	4	+	11559093	11560408	1316	9	0	3	0	5	0	0.136	0	0.06	0	0.084	0	18.639	0.00200563	0.0357356	yes
GRMZM2G019280	Refgen2	1	+	48634120	48635592	1473	2	0	18	0	1	0	0.03	0	0.363	0	0.017	0	18.584	0.00215731	0.0365137	yes
GRMZM2G019500	Refgen2	2	+	23082107	23082688	582	8	0	2	0	9	0	0.121	0	0.04	0	0.151	0	18.562	0.00185718	0.0352775	yes
GRMZM2G019819	Refgen2	2	-	2056317	2057251	935	1	0	14	0	2	0	0.015	0	0.282	0	0.033	0	18.547	0.00269266	0.0374537	yes
GRMZM2G019866	Refgen2	5	-	117055014	117058734	1463	4	0	5	0	6	0	0.061	0	0.101	0	0.1	0	18.538	0.00197485	0.0356214	yes
GRMZM2G019986	Refgen2	10	-	295588399	295589534	1136	10	0	0	0	7	0	0.151	0	0	0	0.117	0	18.515	0.00263883	0.0372667	yes
GRMZM2G020721	Refgen2	9	+	278602439	278604715	1353	3	0	3	0	5	0	0.045	0	0.06	0	0.084	0	18.507	0.00158973	0.0336598	yes
GRMZM2G021406	Refgen2	6	-	274415178	274416110	933	3	0	3	0	5	0	0.045	0	0.06	0	0.084	0	18.507	0.00158973	0.0336598	yes
GRMZM2G021459	Refgen2	2	-	109071793	109074924	2199	2	0	3	0	3	0	0.03	0	0.06	0	0.05	0	18.506	0.000621692	0.0314618	yes
GRMZM2G021786	Refgen2	2	+	174224914	174229713	2442	2	0	3	0	3	0	0.03	0	0.06	0	0.05	0	18.506	0.000621692	0.0314618	yes
GRMZM2G021973	Refgen2	5	+	196441003	196441263	261	4	0	1	0	1	0	0.061	0	0.02	0	0.017	0	18.492	0.000651529	0.0314618	yes
GRMZM2G022014	Refgen2	7	-	22194113	22195252	734	6	0	6	0	8	0	0.091	0	0.121	0	0.134	0	18.489	0.00155628	0.0336598	yes
GRMZM2G022311	Refgen2	3	-	85319450	85321023	1574	5	0	12	0	1	0	0.076	0	0.242	0	0.017	0	18.458	0.00225696	0.0368899	yes
GRMZM2G022318	Refgen2	10	+	132259993	132260907	915	12	0	2	0	3	0	0.182	0	0.04	0	0.05	0	18.447	0.0022988	0.0368899	yes
GRMZM2G022403	Refgen2	2	+	18925168	18927203	1923	1	0	11	0	3	0	0.015	0	0.222	0	0.05	0	18.388	0.00250398	0.0372667	yes
GRMZM2G022679	Refgen2	3	+	259380036	259382124	1694	9	0	0	0	3	0	0.136	0	0	0	0.05	0	18.365	0.00254716	0.0372667	yes
GRMZM2G023110	Refgen2	1	-	23715448	23717527	2080	2	0	8	0	7	0	0.03	0	0.161	0	0.117	0	18.314	0.00203809	0.0357356	yes
GRMZM2G023279	Refgen2	3	-	273298297	273299437	1141	5	0	0	0	4	0	0.076	0	0	0	0.067	0	18.303	0.00122176	0.0321423	yes
GRMZM2G023444	Refgen2	7	-	30231642	30234364	1783	10	0	3	0	3	0	0.151	0	0.06	0	0.05	0	18.3	0.00221905	0.0368044	yes
GRMZM2G023683	Refgen2	6	+	12833764	12834168	405	5	0	0	0	5	0	0.076	0	0	0	0.084	0	18.282	0.00186946	0.0352855	yes
GRMZM2G023708	Refgen2	10	+	202166920	202170217	3100	1	0	1	0	11	0	0.015	0	0.02	0	0.184	0	18.275	0.00253674	0.0372667	yes
GRMZM2G023847	Refgen2	1	+	155164536	155165232	525	8	0	2	0	1	0	0.121	0	0.04	0	0.017	0	18.262	0.00198932	0.0356306	yes
GRMZM2G023982	Refgen2	5	+	142844512	142846093	1582	5	0	3	0	11	0	0.076	0	0.06	0	0.184	0	18.249	0.00182521	0.0350045	yes
GRMZM2G024211	Refgen2	5	-	130415515	130417813	804	1	0	5	0	1	0	0.015	0	0.101	0	0.017	0	18.228	0.00074014	0.0314618	yes
GRMZM2G024350	Refgen2	6	+	154705495	154707076	1545	1	0	1	0	6	0	0.015	0	0.02	0	0.1	0	18.214	0.000778756	0.0314618	yes
GRMZM2G024495	Refgen2	2	+	44387729	44389256	1443	2	0	3	0	2	0	0.03	0	0.06	0	0.033	0	18.209	0.00061458	0.0314618	yes
GRMZM2G024668	Refgen2	1	+	7603580	7604419	840	1	0	2	0	6	0	0.015	0	0.04	0	0.1	0	18.205	0.00102466	0.0314618	yes
GRMZM2G024680	Refgen2	1	-	166814415	166815482	1068	1	0	2	0	6	0	0.015	0	0.04	0	0.1	0	18.205	0.00102466	0.0314618	yes
GRMZM2G024823	Refgen2	1	+	103045720	103049593	1905	3	0	4	0	8	0	0.045	0	0.081	0	0.134	0	18.192	0.00206355	0.0358947	yes
GRMZM2G025105	Refgen2	6	-	230255488	230256061	574	8	0	6	0	2	0	0.121	0	0.121	0	0.033	0	18.192	0.00216633	0.0365481	yes
GRMZM2G025598	Refgen2	5	+	39092081	39092901	731	7	0	2	0	2	0	0.106	0	0.04	0	0.033	0	18.19	0.00177714	0.0347813	yes
GRMZM2G025833	Refgen2	5	-	150251306	150264845	1841	2	0	2	0	4	0	0.03	0	0.04	0	0.067	0	18.186	0.000637674	0.0314618	yes
GRMZM2G025959	Refgen2	6	-	180155096	180158005	1789	2	0	2	0	4	0	0.03	0	0.04	0	0.067	0	18.186	0.000637674	0.0314618	yes
GRMZM2G026065	Refgen2	2	-	12641797	12644804	1669	2	0	2	0	4	0	0.03	0	0.04	0	0.067	0	18.186	0.000637674	0.0314618	yes
GRMZM2G026459	Refgen2	4	+	39327335	39330173	1948	3	0	1	0	4	0	0.045	0	0.02	0	0.067	0	18.184	0.00067263	0.0314618	yes
GRMZM2G026470	Refgen2	8	-	23058641	23061105	2156	14	0	2	0	1	0	0.212	0	0.04	0	0.017	0	18.174	0.00276567	0.0377005	yes
GRMZM2G026664	Refgen2	1	-	134457411	134458785	795	2	0	1	0	4	0	0.03	0	0.02	0	0.067	0	18.173	0.000665324	0.0314618	yes
GRMZM2G026804	Refgen2	8	-	82796739	82798866	2048	2	0	5	0	1	0	0.03	0	0.101	0	0.017	0	18.172	0.000706127	0.0314618	yes
GRMZM2G026839	Refgen2	5	+	158303275	158306368	3094	2	0	5	0	1	0	0.03	0	0.101	0	0.017	0	18.172	0.000706127	0.0314618	yes
GRMZM2G026889	Refgen2	9	-	158302909	158306331	3372	2	0	5	0	1	0	0.03	0	0.101	0	0.017	0	18.172	0.000706127	0.0314618	yes
GRMZM2G026926	Refgen2	2	-	138997464	139003364	2412	3	0	1	0	2	0	0.045	0	0.02	0	0.033	0	18.154	0.000590446	0.0314618	yes
GRMZM2G027098	Refgen2	4	-	291449994	291450569	576	3	0	1	0	2	0	0.045	0	0.02	0	0.033	0	18.154	0.000590446	0.0314618	yes
GRMZM2G027107	Refgen2	5	+	270053078	270054144	956	2	0	1	0	5	0	0.03	0	0.02	0	0.084	0	18.123	0.000700584	0.0314618	yes
GRMZM2G027198	Refgen2	7	-	8416080	8417957	1403	1	0	10	0	1	0	0.015	0	0.202	0	0.017	0	18.118	0.00243467	0.0372667	yes
GRMZM2G027347	Refgen2	2	+	166170505	166172514	2010	1	0	0	0	6	0	0.015	0	0	0	0.1	0	18.116	0.00100939	0.0314618	yes
GRMZM2G027462	Refgen2	1	-	180570157	180570890	734	3	0	3	0	6	0	0.045	0	0.06	0	0.1	0	18.103	0.00173322	0.0346866	yes
GRMZM2G028036	Refgen2	1	-	123432811	123435867	1961	2	0	3	0	1	0	0.03	0	0.06	0	0.017	0	18.09	0.000590943	0.0314618	yes
GRMZM2G028252	Refgen2	3	+	200266919	200270072	1374	2	0	3	0	1	0	0.03	0	0.06	0	0.017	0	18.09	0.000590943	0.0314618	yes
GRMZM2G028393	Refgen2	8	+	4452315	4452533	219	2	0	3	0	1	0	0.03	0	0.06	0	0.017	0	18.09	0.000590943	0.0314618	yes
GRMZM2G028397	Refgen2	5	+	288761916	288762206	291	7	0	0	0	8	0	0.106	0	0	0	0.134	0	18.088	0.0027271	0.0375459	yes
GRMZM2G028413	Refgen2	9	-	162079660	162085372	1517	5	0	0	0	10	0	0.076	0	0	0	0.167	0	18.081	0.00280997	0.0378196	yes
GRMZM2G028535	Refgen2	8	+	128206303	128209076	1166	1	0	5	0	0	0	0.015	0	0.101	0	0	0	18.052	0.000912678	0.0314618	yes
GRMZM2G028568	Refgen2	3	+	236473321	236479590	1796	1	0	5	0	0	0	0.015	0	0.101	0	0	0	18.052	0.000912678	0.0314618	yes
GRMZM2G029048	Refgen2	5	+	168785597	168786938	1342	1	0	6	0	0	0	0.015	0	0.121	0	0	0	18.026	0.00103607	0.0315246	yes
GRMZM2G029211	Refgen2	2	+	161135362	161138301	2305	1	0	2	0	5	0	0.015	0	0.04	0	0.084	0	18.025	0.000696291	0.0314618	yes
GRMZM2G029720	Refgen2	7	-	27714867	27715537	564	4	0	1	0	3	0	0.061	0	0.02	0	0.05	0	18.024	0.000675004	0.0314618	yes
GRMZM2G029912	Refgen2	9	+	169052807	169054452	1637	4	0	1	0	3	0	0.061	0	0.02	0	0.05	0	18.024	0.000675004	0.0314618	yes
GRMZM2G030009	Refgen2	10	-	68799746	68804354	3321	4	0	1	0	3	0	0.061	0	0.02	0	0.05	0	18.024	0.000675004	0.0314618	yes
GRMZM2G030099	Refgen2	9	+	706080	707213	1134	4	0	1	0	3	0	0.061	0	0.02	0	0.05	0	18.024	0.000675004	0.0314618	yes
GRMZM2G030138	Refgen2	7	+	244770698	244772023	1079	8	0	1	0	2	0	0.121	0	0.02	0	0.033	0	18.011	0.0019819	0.0356214	yes
GRMZM2G030862	Refgen2	4	+	49392372	49394474	1501	1	0	4	0	2	0	0.015	0	0.081	0	0.033	0	18.01	0.000663453	0.0314618	yes
GRMZM2G030945	Refgen2	5	+	100017747	100018574	828	1	0	4	0	2	0	0.015	0	0.081	0	0.033	0	18.01	0.000663453	0.0314618	yes
GRMZM2G031308	Refgen2	3	-	136769245	136770572	1219	2	0	12	0	5	0	0.03	0	0.242	0	0.084	0	18.009	0.00192641	0.0355079	yes
GRMZM2G031323	Refgen2	7	+	5398299	5400462	2164	2	0	14	0	4	0	0.03	0	0.282	0	0.067	0	18.006	0.00187449	0.0352855	yes
GRMZM2G031435	Refgen2	6	-	12027989	12029089	1101	5	0	2	0	2	0	0.076	0	0.04	0	0.033	0	18.006	0.000942481	0.0314618	yes
GRMZM2G031660	Refgen2	10	+	66956269	66957720	1323	5	0	2	0	2	0	0.076	0	0.04	0	0.033	0	18.006	0.000942481	0.0314618	yes
GRMZM2G031790	Refgen2	1	-	98174406	98175083	595	4	0	5	0	3	0	0.061	0	0.101	0	0.05	0	17.993	0.00170244	0.0344218	yes
GRMZM2G031893	Refgen2	1	+	281065185	281065733	549	1	0	2	0	3	0	0.015	0	0.04	0	0.05	0	17.983	0.000583963	0.0314618	yes
GRMZM2G031952	Refgen2	5	-	158224715	158226153	1224	1	0	5	0	2	0	0.015	0	0.101	0	0.033	0	17.96	0.000699236	0.0314618	yes
GRMZM2G031991	Refgen2	5	-	34107455	34109786	1818	6	0	1	0	2	0	0.091	0	0.02	0	0.033	0	17.959	0.00104503	0.0315246	yes
GRMZM2G032555	Refgen2	6	-	108265783	108266565	783	6	0	1	0	2	0	0.091	0	0.02	0	0.033	0	17.959	0.00104503	0.0315246	yes
GRMZM2G032682	Refgen2	2	-	157627349	157627609	261	13	0	0	0	2	0	0.197	0	0	0	0.033	0	17.958	0.00341696	0.0404455	yes
GRMZM2G032807	Refgen2	7	-	135392246	135393187	942	1	0	14	0	0	0	0.015	0	0.282	0	0	0	17.942	0.00389329	0.0415123	yes
GRMZM2G032856	Refgen2	5	-	93806301	93806504	204	4	0	0	0	8	0	0.061	0	0	0	0.134	0	17.915	0.00240122	0.0372636	yes
GRMZM2G032878	Refgen2	7	+	138373627	138374157	531	3	0	1	0	3	0	0.045	0	0.02	0	0.05	0	17.911	0.000649583	0.0314618	yes
GRMZM2G033175	Refgen2	9	-	283191829	283193058	1230	3	0	1	0	3	0	0.045	0	0.02	0	0.05	0	17.911	0.000649583	0.0314618	yes
GRMZM2G033515	Refgen2	3	-	197387344	197388771	1428	1	0	2	0	4	0	0.015	0	0.04	0	0.067	0	17.904	0.000661505	0.0314618	yes
GRMZM2G033555	Refgen2	9	-	159631867	159632244	378	2	0	2	0	2	0	0.03	0	0.04	0	0.033	0	17.878	0.000555605	0.0314618	yes
GRMZM2G033767	Refgen2	3	-	35884125	35885404	1280	2	0	2	0	2	0	0.03	0	0.04	0	0.033	0	17.878	0.000555605	0.0314618	yes
GRMZM2G033952	Refgen2	4	-	236146894	236186463	2624	2	0	2	0	2	0	0.03	0	0.04	0	0.033	0	17.878	0.000555605	0.0314618	yes
GRMZM2G034152	Refgen2	10	+	12627209	12643241	3213	2	0	4	0	2	0	0.03	0	0.081	0	0.033	0	17.874	0.000640027	0.0314618	yes
GRMZM2G034182	Refgen2	5	-	9413823	9416383	1425	3	0	4	0	4	0	0.045	0	0.081	0	0.067	0	17.873	0.0015701	0.0336598	yes
GRMZM2G035131	Refgen2	3	-	56160677	56162858	1601	1	0	3	0	5	0	0.015	0	0.06	0	0.084	0	17.872	0.000971913	0.0314618	yes
GRMZM2G035243	Refgen2	1	-	215849697	215850742	908	3	0	2	0	1	0	0.045	0	0.04	0	0.017	0	17.863	0.000593081	0.0314618	yes
GRMZM2G035248	Refgen2	5	+	209982457	209982903	447	3	0	2	0	1	0	0.045	0	0.04	0	0.017	0	17.863	0.000593081	0.0314618	yes
GRMZM2G035278	Refgen2	3	+	229297719	229300286	2568	3	0	1	0	5	0	0.045	0	0.02	0	0.084	0	17.86	0.000981096	0.0314618	yes
GRMZM2G035405	Refgen2	5	+	87811933	87813386	1454	3	0	1	0	5	0	0.045	0	0.02	0	0.084	0	17.86	0.000981096	0.0314618	yes
GRMZM2G035584	Refgen2	5	-	171860442	171862785	2114	3	0	3	0	4	0	0.045	0	0.06	0	0.067	0	17.853	0.00135685	0.0325412	yes
GRMZM2G035839	Refgen2	10	-	178285833	178288003	1475	1	0	1	0	9	0	0.015	0	0.02	0	0.151	0	17.817	0.00218305	0.036594	yes
GRMZM2G035890	Refgen2	1	-	9882	10387	506	11	0	1	0	1	0	0.166	0	0.02	0	0.017	0	17.811	0.00262352	0.0372667	yes
GRMZM2G036120	Refgen2	8	-	20665757	20666996	1084	5	0	0	0	7	0	0.076	0	0	0	0.117	0	17.807	0.00234322	0.0369298	yes
GRMZM2G036134	Refgen2	7	+	82971168	82971688	471	5	0	2	0	1	0	0.076	0	0.04	0	0.017	0	17.796	0.000711492	0.0314618	yes
GRMZM2G036286	Refgen2	5	+	28484765	28485930	993	9	0	0	0	4	0	0.136	0	0	0	0.067	0	17.773	0.00252408	0.0372667	yes
GRMZM2G036703	Refgen2	8	-	67019303	67020579	1277	6	0	0	0	4	0	0.091	0	0	0	0.067	0	17.772	0.0018988	0.0353785	yes
GRMZM2G036826	Refgen2	9	+	45766851	45767609	759	4	0	6	0	4	0	0.061	0	0.121	0	0.067	0	17.765	0.0018756	0.0352855	yes
GRMZM2G036952	Refgen2	8	+	103636711	103638258	1350	1	0	0	0	5	0	0.015	0	0	0	0.084	0	17.751	0.00089067	0.0314618	yes
GRMZM2G037452	Refgen2	3	-	178118839	178119668	712	1	0	0	0	5	0	0.015	0	0	0	0.084	0	17.751	0.00089067	0.0314618	yes
GRMZM2G037469	Refgen2	3	-	203085227	203086469	990	1	0	0	0	5	0	0.015	0	0	0	0.084	0	17.751	0.00089067	0.0314618	yes
GRMZM2G038217	Refgen2	1	-	155974169	155975042	874	1	0	0	0	5	0	0.015	0	0	0	0.084	0	17.751	0.00089067	0.0314618	yes
GRMZM2G038490	Refgen2	7	+	330767	335518	4048	1	0	0	0	5	0	0.015	0	0	0	0.084	0	17.751	0.00089067	0.0314618	yes
GRMZM2G038674	Refgen2	8	-	8741089	8742568	1480	1	0	6	0	2	0	0.015	0	0.121	0	0.033	0	17.741	0.00103045	0.0315162	yes
GRMZM2G038677	Refgen2	1	+	184862728	184864092	992	1	0	2	0	8	0	0.015	0	0.04	0	0.134	0	17.728	0.00193791	0.0355079	yes
GRMZM2G038722	Refgen2	2	+	218422793	218424779	1770	6	0	2	0	5	0	0.091	0	0.04	0	0.084	0	17.724	0.00183335	0.0350761	yes
GRMZM2G038893	Refgen2	1	-	204583775	204583963	189	9	0	1	0	5	0	0.136	0	0.02	0	0.084	0	17.665	0.00235468	0.0370118	yes
GRMZM2G039113	Refgen2	6	+	236425425	236428367	2314	4	0	2	0	2	0	0.061	0	0.04	0	0.033	0	17.615	0.000643688	0.0314618	yes
GRMZM2G039362	Refgen2	6	+	206848089	206848599	511	3	0	3	0	1	0	0.045	0	0.06	0	0.017	0	17.608	0.000653829	0.0314618	yes
GRMZM2G039383	Refgen2	6	+	177412922	177413661	740	3	0	4	0	2	0	0.045	0	0.081	0	0.033	0	17.606	0.000902603	0.0314618	yes
GRMZM2G039419	Refgen2	6	+	155483466	155483720	255	2	0	1	0	3	0	0.03	0	0.02	0	0.05	0	17.606	0.000588184	0.0314618	yes
GRMZM2G039630	Refgen2	4	-	113280504	113280779	276	5	0	1	0	1	0	0.076	0	0.02	0	0.017	0	17.596	0.000751389	0.0314618	yes
GRMZM2G039639	Refgen2	1	+	19834281	19835285	690	5	0	1	0	1	0	0.076	0	0.02	0	0.017	0	17.596	0.000751389	0.0314618	yes
GRMZM2G039757	Refgen2	7	+	142787197	142788148	952	4	0	4	0	4	0	0.061	0	0.081	0	0.067	0	17.551	0.00167881	0.0341429	yes
GRMZM2G039811	Refgen2	2	-	62663584	62664198	615	3	0	2	0	3	0	0.045	0	0.04	0	0.05	0	17.518	0.000624825	0.0314618	yes
GRMZM2G039886	Refgen2	6	-	43764764	43767544	2154	1	0	4	0	9	0	0.015	0	0.081	0	0.151	0	17.491	0.00220579	0.0367398	yes
GRMZM2G040068	Refgen2	1	+	12551748	12552625	878	1	0	4	0	9	0	0.015	0	0.081	0	0.151	0	17.491	0.00220579	0.0367398	yes
GRMZM2G040094	Refgen2	4	-	172331942	172332650	709	3	0	2	0	8	0	0.045	0	0.04	0	0.134	0	17.486	0.00191877	0.0355018	yes
GRMZM2G040115	Refgen2	2	+	125205016	125207891	1611	3	0	2	0	2	0	0.045	0	0.04	0	0.033	0	17.478	0.000617453	0.0314618	yes
GRMZM2G040117	Refgen2	5	-	192417556	192418142	587	5	0	1	0	3	0	0.076	0	0.02	0	0.05	0	17.472	0.000987353	0.0314618	yes
GRMZM2G040359	Refgen2	10	-	196407086	196408956	1770	6	0	1	0	1	0	0.091	0	0.02	0	0.017	0	17.418	0.00079942	0.0314618	yes
GRMZM2G040890	Refgen2	5	+	12634735	12643862	1951	6	0	1	0	1	0	0.091	0	0.02	0	0.017	0	17.418	0.00079942	0.0314618	yes
GRMZM2G041039	Refgen2	4	+	141947729	141950834	1367	5	0	1	0	0	0	0.076	0	0.02	0	0	0	17.392	0.000930793	0.0314618	yes
GRMZM2G041175	Refgen2	7	-	38769150	38769744	595	5	0	1	0	0	0	0.076	0	0.02	0	0	0	17.392	0.000930793	0.0314618	yes
GRMZM2G041181	Refgen2	7	-	51647717	51648706	865	6	0	0	0	5	0	0.091	0	0	0	0.084	0	17.342	0.00217878	0.036594	yes
GRMZM2G041369	Refgen2	2	-	13777101	13778747	1647	3	0	0	0	6	0	0.045	0	0	0	0.1	0	17.317	0.00125785	0.0321697	yes
GRMZM2G041493	Refgen2	2	+	135212491	135215589	3099	5	0	0	0	1	0	0.076	0	0	0	0.017	0	17.292	0.000916607	0.0314618	yes
GRMZM2G041513	Refgen2	10	+	136245381	136247528	1618	5	0	0	0	1	0	0.076	0	0	0	0.017	0	17.292	0.000916607	0.0314618	yes
GRMZM2G041699	Refgen2	4	+	98721029	98730253	2067	5	0	0	0	1	0	0.076	0	0	0	0.017	0	17.292	0.000916607	0.0314618	yes
GRMZM2G041959	Refgen2	4	-	7430747	7438269	3059	10	0	2	0	2	0	0.151	0	0.04	0	0.033	0	17.288	0.00227911	0.0368899	yes
GRMZM2G042040	Refgen2	1	+	125423729	125427121	1437	10	0	2	0	2	0	0.151	0	0.04	0	0.033	0	17.288	0.00227911	0.0368899	yes
GRMZM2G042089	Refgen2	10	-	28816143	28818564	1631	4	0	2	0	1	0	0.061	0	0.04	0	0.017	0	17.254	0.000675012	0.0314618	yes
GRMZM2G042278	Refgen2	5	-	176522991	176524295	1305	10	0	5	0	1	0	0.151	0	0.101	0	0.017	0	17.251	0.00242741	0.0372667	yes
GRMZM2G042343	Refgen2	2	-	154681593	154689855	1599	2	0	7	0	0	0	0.03	0	0.141	0	0	0	17.136	0.00138149	0.0325412	yes
GRMZM2G042364	Refgen2	3	-	1633124	1635841	1782	1	0	9	0	3	0	0.015	0	0.181	0	0.05	0	17.042	0.00211293	0.0361066	yes
GRMZM2G043027	Refgen2	2	+	200247875	200250455	1347	9	0	2	0	3	0	0.136	0	0.04	0	0.05	0	17.008	0.00213115	0.0363059	yes
GRMZM2G043291	Refgen2	1	-	216531198	216532718	1521	1	0	10	0	0	0	0.015	0	0.202	0	0	0	16.913	0.00294133	0.0383741	yes
GRMZM2G043338	Refgen2	9	+	216178518	216180069	1364	3	0	5	0	3	0	0.045	0	0.101	0	0.05	0	16.893	0.00159677	0.0336598	yes
GRMZM2G043489	Refgen2	2	-	129222210	129224687	1944	4	0	4	0	5	0	0.061	0	0.081	0	0.084	0	16.867	0.00173317	0.0346866	yes
GRMZM2G043521	Refgen2	3	+	7299739	7301739	1706	2	0	6	0	5	0	0.03	0	0.121	0	0.084	0	16.839	0.00182169	0.0350045	yes
GRMZM2G043799	Refgen2	1	-	18775701	18776000	300	5	0	5	0	3	0	0.076	0	0.101	0	0.05	0	16.812	0.00176206	0.0347813	yes
GRMZM2G044027	Refgen2	1	+	153262386	153263055	670	1	0	3	0	10	0	0.015	0	0.06	0	0.167	0	16.769	0.00230925	0.0369183	yes
GRMZM2G044281	Refgen2	1	-	98683719	98687485	1521	3	0	5	0	4	0	0.045	0	0.101	0	0.067	0	16.661	0.00170095	0.0344218	yes
GRMZM2G044337	Refgen2	8	+	118876710	118878139	528	1	0	10	0	2	0	0.015	0	0.202	0	0.033	0	16.604	0.00227393	0.0368899	yes
GRMZM2G044377	Refgen2	10	+	165810951	165811462	512	2	0	3	0	7	0	0.03	0	0.06	0	0.117	0	16.583	0.00182353	0.0350045	yes
GRMZM2G044472	Refgen2	2	+	44820548	44826962	972	4	0	0	0	2	0	0.061	0	0	0	0.033	0	16.562	0.000799384	0.0314618	yes
GRMZM2G044670	Refgen2	4	+	5447384	5449001	1618	4	0	0	0	2	0	0.061	0	0	0	0.033	0	16.562	0.000799384	0.0314618	yes
GRMZM2G045031	Refgen2	7	-	105227016	105227546	531	4	0	0	0	2	0	0.061	0	0	0	0.033	0	16.562	0.000799384	0.0314618	yes
GRMZM2G045720	Refgen2	6	-	136105398	136107763	1923	6	0	1	0	0	0	0.091	0	0.02	0	0	0	16.548	0.00106488	0.0315246	yes
GRMZM2G045976	Refgen2	3	-	14718750	14724626	1426	6	0	1	0	0	0	0.091	0	0.02	0	0	0	16.548	0.00106488	0.0315246	yes
GRMZM2G046024	Refgen2	4	+	183274368	183275614	485	6	0	1	0	0	0	0.091	0	0.02	0	0	0	16.548	0.00106488	0.0315246	yes
GRMZM2G046186	Refgen2	7	+	135411598	135433742	2040	4	0	2	0	0	0	0.061	0	0.04	0	0	0	16.537	0.000815	0.0314618	yes
GRMZM2G046700	Refgen2	1	+	28508173	28509283	936	4	0	2	0	0	0	0.061	0	0.04	0	0	0	16.537	0.000815	0.0314618	yes
GRMZM2G046733	Refgen2	2	-	100886507	100889308	1630	4	0	2	0	0	0	0.061	0	0.04	0	0	0	16.537	0.000815	0.0314618	yes
GRMZM2G046782	Refgen2	10	-	98887887	98891697	1062	4	0	2	0	0	0	0.061	0	0.04	0	0	0	16.537	0.000815	0.0314618	yes
GRMZM2G046848	Refgen2	1	-	169642473	169646603	1655	541	1	254	0	404	0	8.185	0.017	5.12	0	6.763	0	9.91	0.000765093	0.0314618	yes
GRMZM2G046900	Refgen2	2	+	140488236	140488604	204	1005	0	590	0	714	2	15.205	0	11.893	0	11.953	0.035	9.842	0.000524253	0.0314618	yes
GRMZM2G047095	Refgen2	2	-	162342026	162344517	2143	317	0	284	0	399	1	4.796	0	5.725	0	6.68	0.017	9.68	0.00114488	0.0317645	yes
GRMZM2G047124	Refgen2	1	+	140582518	140582712	195	827	2	297	0	694	1	12.512	0.034	5.987	0	11.618	0.017	8.918	9.96e-05	0.0314618	yes
GRMZM2G047128	Refgen2	4	+	180728678	180729284	522	678	1	595	2	111	0	10.258	0.017	11.994	0.041	1.858	0	8.503	0.000248587	0.0314618	yes
GRMZM2G047368	Refgen2	7	+	2437075	2437817	743	628	2	209	0	421	1	9.501	0.034	4.213	0	7.048	0.017	8.4	0.00045778	0.0314618	yes
GRMZM2G047372	Refgen2	1	-	12166679	12169103	2240	94	0	112	0	127	1	1.422	0	2.258	0	2.126	0.017	8.106	0.00380321	0.0412796	yes
GRMZM2G047384	Refgen2	3	+	164321604	164321885	282	161	0	190	0	246	2	2.436	0	3.83	0	4.118	0.035	8.013	0.00617578	0.0466782	yes
GRMZM2G047474	Refgen2	2	+	213200367	213202390	1920	1073	4	772	1	796	4	16.234	0.067	15.562	0.021	13.326	0.069	7.873	0.000148535	0.0314618	yes
GRMZM2G047800	Refgen2	4	-	137142553	137144384	1711	13123	30	13192	21	15615	128	198.547	0.506	265.922	0.434	261.414	2.223	7.868	0.00403911	0.0418584	yes
GRMZM2G047875	Refgen2	1	-	30775043	30777461	2222	116	1	71	0	90	0	1.755	0.017	1.431	0	1.507	0	7.807	0.00397298	0.0416363	yes
GRMZM2G048117	Refgen2	8	+	101360842	101366143	2033	189	1	140	0	182	1	2.86	0.017	2.822	0	3.047	0.017	7.703	0.00209668	0.0360078	yes
GRMZM2G048129	Refgen2	1	-	23046863	23048308	1330	342	0	184	2	227	1	5.174	0	3.709	0.041	3.8	0.017	7.605	0.0062097	0.0467067	yes
GRMZM2G048210	Refgen2	7	-	127370239	127371829	1591	1911	4	983	2	1616	13	28.913	0.067	19.815	0.041	27.054	0.226	7.585	0.00059262	0.0314618	yes
GRMZM2G048549	Refgen2	5	-	213189026	213191438	2287	1514	5	1190	4	738	6	22.906	0.084	23.988	0.083	12.355	0.104	7.49	0.000136157	0.0314618	yes
GRMZM2G048616	Refgen2	1	+	171770786	171772540	1657	806	5	419	1	347	1	12.195	0.084	8.446	0.021	5.809	0.017	7.486	0.000261053	0.0314618	yes
GRMZM2G048740	Refgen2	1	-	166786843	166787289	447	23	0	96	0	94	1	0.348	0	1.935	0	1.574	0.017	7.467	0.00313703	0.0393132	yes
GRMZM2G048836	Refgen2	6	+	162344932	162345619	688	67	1	60	0	92	0	1.014	0.017	1.209	0	1.54	0	7.459	0.00546709	0.0451064	yes
GRMZM2G049349	Refgen2	1	+	77151999	77153846	1848	954	5	607	0	682	6	14.434	0.084	12.236	0	11.418	0.104	7.352	0.00124129	0.0321697	yes
GRMZM2G049695	Refgen2	8	-	113108461	113110909	2344	211	1	89	0	100	1	3.192	0.017	1.794	0	1.674	0.017	7.311	0.00233785	0.0369298	yes
GRMZM2G049790	Refgen2	1	+	204689100	204690354	1125	346	3	552	0	415	4	5.235	0.051	11.127	0	6.948	0.069	7.221	0.0050519	0.0439612	yes
GRMZM2G049852	Refgen2	1	-	196090249	196091284	1036	280	1	628	1	514	6	4.236	0.017	12.659	0.021	8.605	0.104	7.19	0.00176238	0.0347813	yes
GRMZM2G049990	Refgen2	7	+	31420492	31422903	2412	728	4	685	0	716	8	11.014	0.067	13.808	0	11.987	0.139	7.164	0.00203684	0.0357356	yes
GRMZM2G050077	Refgen2	1	+	207171998	207172679	682	400	1	380	0	492	7	6.052	0.017	7.66	0	8.237	0.122	7.093	0.00625953	0.0467355	yes
GRMZM2G050234	Refgen2	2	-	127714984	127716970	1987	96	1	37	0	35	0	1.452	0.017	0.746	0	0.586	0	7.045	0.00229925	0.0368899	yes
GRMZM2G050450	Refgen2	5	-	153687642	153690783	483	86	0	63	1	14	0	1.301	0	1.27	0.021	0.234	0	6.986	0.00346555	0.0406387	yes
GRMZM2G050550	Refgen2	7	+	4660776	4666199	2467	87	1	35	0	31	0	1.316	0.017	0.706	0	0.519	0	6.903	0.00210218	0.0360078	yes
GRMZM2G050768	Refgen2	6	-	197747996	197749675	1588	44	0	50	0	54	1	0.666	0	1.008	0	0.904	0.017	6.902	0.00283757	0.0378196	yes
GRMZM2G050829	Refgen2	10	+	15975038	15976941	1904	96	0	21	0	34	1	1.452	0	0.423	0	0.569	0.017	6.871	0.00495952	0.0438888	yes
GRMZM2G051219	Refgen2	9	+	4605959	4607412	1454	825	0	556	1	644	13	12.482	0	11.208	0.021	10.781	0.226	6.868	0.00677966	0.0478296	yes
GRMZM2G051522	Refgen2	8	-	211323625	211326044	1537	2374	15	727	2	1098	13	35.918	0.253	14.655	0.041	18.382	0.226	6.787	0.000420879	0.0314618	yes
GRMZM2G051677	Refgen2	6	-	133791821	133794038	1727	107	1	68	0	94	1	1.619	0.017	1.371	0	1.574	0.017	6.769	0.00235696	0.0370118	yes
GRMZM2G051943	Refgen2	2	-	2425688	2426416	729	2755	28	934	6	1286	4	41.682	0.472	18.827	0.124	21.529	0.069	6.754	0.000773845	0.0314618	yes
GRMZM2G052175	Refgen2	2	+	77481185	77483279	2095	56	0	23	0	50	1	0.847	0	0.464	0	0.837	0.017	6.69	0.00359594	0.0410736	yes
GRMZM2G052266	Refgen2	7	-	43981860	43982653	681	2444	15	1885	15	1072	11	36.977	0.253	37.997	0.31	17.947	0.191	6.686	3.18e-05	0.0314618	yes
GRMZM2G052344	Refgen2	1	+	109345460	109346707	1248	30	0	69	0	29	1	0.454	0	1.391	0	0.485	0.017	6.682	0.00638135	0.0468865	yes
GRMZM2G052386	Refgen2	2	-	205034504	205036300	1488	26	0	33	0	65	1	0.393	0	0.665	0	1.088	0.017	6.676	0.00238087	0.0371331	yes
GRMZM2G052606	Refgen2	10	-	19019348	19020801	1351	44	0	14	0	173	2	0.666	0	0.282	0	2.896	0.035	6.654	0.00255319	0.0372667	yes
GRMZM2G052644	Refgen2	2	+	155738624	155739657	1034	146	0	115	1	203	3	2.209	0	2.318	0.021	3.398	0.052	6.649	0.00655337	0.047236	yes
GRMZM2G052776	Refgen2	3	-	224460656	224464191	2382	8011	59	4470	15	4753	77	121.204	0.995	90.105	0.31	79.571	1.337	6.647	0.0042754	0.0423343	yes
GRMZM2G052855	Refgen2	8	+	153182394	153183204	811	2017	15	921	5	917	12	30.517	0.253	18.565	0.103	15.352	0.208	6.562	0.000181896	0.0314618	yes
GRMZM2G053458	Refgen2	1	-	14449794	14451164	1281	581	1	815	4	458	11	8.79	0.017	16.429	0.083	7.667	0.191	6.531	0.00137579	0.0325412	yes
GRMZM2G053669	Refgen2	1	+	65056241	65059367	2004	52	1	13	0	46	0	0.787	0.017	0.262	0	0.77	0	6.469	0.00375975	0.0411658	yes
GRMZM2G053781	Refgen2	7	+	161966268	161967646	1087	1768	4	1507	5	1672	39	26.749	0.067	30.378	0.103	27.991	0.677	6.464	0.00691843	0.0479404	yes
GRMZM2G053831	Refgen2	9	+	205925687	205926597	760	133	2	46	0	32	0	2.012	0.034	0.927	0	0.536	0	6.41	0.00480855	0.0437025	yes
GRMZM2G053929	Refgen2	2	-	14113901	14114788	733	34	1	0	0	69	0	0.514	0.017	0	0	1.155	0	6.387	0.00681986	0.0478836	yes
GRMZM2G054111	Refgen2	1	-	168487696	168488534	750	7	0	67	1	24	0	0.106	0	1.351	0.021	0.402	0	6.33	0.00186618	0.0352775	yes
GRMZM2G054123	Refgen2	8	-	118103124	118103722	525	465	5	434	4	1024	11	7.035	0.084	8.748	0.083	17.143	0.191	6.298	5.44e-05	0.0314618	yes
GRMZM2G054361	Refgen2	1	-	180370604	180372480	1751	506	4	327	2	268	5	7.656	0.067	6.592	0.041	4.487	0.087	6.296	0.000951536	0.0314618	yes
GRMZM2G054653	Refgen2	1	+	47172055	47173159	1104	3887	58	2708	31	11986	83	58.809	0.978	54.587	0.641	200.66	1.442	6.261	0.00142672	0.0329195	yes
GRMZM2G054916	Refgen2	1	+	105190710	105197290	2571	2384	17	1163	12	3121	43	36.069	0.287	23.444	0.248	52.249	0.747	6.241	7.2e-05	0.0314618	yes
GRMZM2G055698	Refgen2	1	-	145138887	145141631	2505	1088	3	653	5	437	14	16.461	0.051	13.163	0.103	7.316	0.243	6.233	0.00494573	0.0438409	yes
GRMZM2G055802	Refgen2	1	-	45114258	45118291	2492	14818	101	18050	309	5915	60	224.191	1.703	363.848	6.389	99.024	1.042	6.222	0.00118387	0.0319887	yes
GRMZM2G055827	Refgen2	9	+	33534101	33535449	1246	2710	45	1294	12	3111	23	41.001	0.759	26.084	0.248	52.082	0.399	6.163	0.000812909	0.0314618	yes
GRMZM2G055834	Refgen2	1	-	190475667	190477342	1587	300	1	150	1	221	6	4.539	0.017	3.024	0.021	3.7	0.104	6.16	0.00747396	0.0490508	yes
GRMZM2G055883	Refgen2	2	+	128637817	128639721	1732	460	5	620	6	490	7	6.96	0.084	12.498	0.124	8.203	0.122	6.131	6.57e-05	0.0314618	yes
GRMZM2G056039	Refgen2	1	-	19435123	19436657	1465	101	0	36	1	45	1	1.528	0	0.726	0.021	0.753	0.017	6.128	0.00711342	0.0483981	yes
GRMZM2G056369	Refgen2	7	-	43654108	43655223	1116	155	3	404	2	184	3	2.345	0.051	8.144	0.041	3.08	0.052	6.113	0.0033728	0.0403041	yes
GRMZM2G056388	Refgen2	3	-	245869242	245872830	2511	7	0	43	1	32	0	0.106	0	0.867	0.021	0.536	0	6.081	0.00426528	0.0423291	yes
GRMZM2G056469	Refgen2	1	-	15916266	15919083	1062	859	6	755	3	452	15	12.996	0.101	15.219	0.062	7.567	0.261	6.065	0.00428307	0.042336	yes
GRMZM2G056500	Refgen2	2	+	23736841	23739052	2212	188	3	65	0	138	2	2.844	0.051	1.31	0	2.31	0.035	6.045	0.0048846	0.0438088	yes
GRMZM2G056732	Refgen2	7	-	154506943	154508699	1757	213	2	105	1	164	3	3.223	0.034	2.117	0.021	2.746	0.052	6.018	0.000468973	0.0314618	yes
GRMZM2G056889	Refgen2	5	-	198081373	198082561	1039	530	2	347	3	319	10	8.019	0.034	6.995	0.062	5.34	0.174	6.001	0.00688507	0.0479404	yes
GRMZM2G057129	Refgen2	5	-	6452400	6453269	771	314	3	178	3	239	3	4.751	0.051	3.588	0.062	4.001	0.052	5.996	0.000227496	0.0314618	yes
GRMZM2G057260	Refgen2	7	+	213548727	213548999	273	643	4	396	3	447	12	9.728	0.067	7.982	0.062	7.483	0.208	5.975	0.00248006	0.0372667	yes
GRMZM2G057352	Refgen2	3	+	65299402	65301059	1530	280	2	225	1	224	7	4.236	0.034	4.536	0.021	3.75	0.122	5.965	0.00751656	0.0490508	yes
GRMZM2G057386	Refgen2	5	-	200184656	200185670	1015	705	8	450	1	780	17	10.666	0.135	9.071	0.021	13.058	0.295	5.947	0.00197695	0.0356214	yes
GRMZM2G057451	Refgen2	1	-	143484562	143486091	1372	26	1	90	1	36	0	0.393	0.017	1.814	0.021	0.603	0	5.94	0.00358085	0.0410098	yes
GRMZM2G057506	Refgen2	3	-	30761557	30762322	688	77	2	45	0	32	0	1.165	0.034	0.907	0	0.536	0	5.925	0.00584774	0.0458738	yes
GRMZM2G058024	Refgen2	8	-	147042561	147044807	2247	81	1	0	0	0	0	1.226	0.017	0	0	0	0	5.906	0.000785153	0.0314618	yes
GRMZM2G058032	Refgen2	1	-	144729602	144731737	2136	62	2	59	0	30	0	0.938	0.034	1.189	0	0.502	0	5.902	0.00747497	0.0490508	yes
GRMZM2G058095	Refgen2	2	-	205927429	205928022	594	168	2	221	2	232	5	2.542	0.034	4.455	0.041	3.884	0.087	5.842	0.00084431	0.0314618	yes
GRMZM2G058491	Refgen2	8	+	146110828	146112451	1324	66	2	31	0	45	0	0.999	0.034	0.625	0	0.753	0	5.821	0.00772031	0.049381	yes
GRMZM2G058518	Refgen2	3	+	47149321	47150335	916	8818	114	4480	56	11532	202	133.413	1.923	90.307	1.158	193.06	3.508	5.817	5.55e-05	0.0314618	yes
GRMZM2G058522	Refgen2	9	+	47177906	47178782	800	3905	58	1960	21	3720	67	59.081	0.978	39.509	0.434	62.277	1.164	5.774	0.000183977	0.0314618	yes
GRMZM2G058702	Refgen2	1	+	12944095	12947312	1935	828	9	498	6	747	16	12.527	0.152	10.039	0.124	12.506	0.278	5.753	0.00022978	0.0314618	yes
GRMZM2G058872	Refgen2	1	+	96677260	96678163	783	2064	36	1290	11	1502	27	31.228	0.607	26.004	0.227	25.145	0.469	5.74	0.000481756	0.0314618	yes
GRMZM2G059033	Refgen2	2	-	154310162	154311883	1471	34013	520	17595	158	21224	471	514.605	8.769	354.676	3.267	355.316	8.181	5.729	0.00108067	0.0315807	yes
GRMZM2G059042	Refgen2	10	+	11881678	11883099	1177	9	0	51	1	5	0	0.136	0	1.028	0.021	0.084	0	5.718	0.0025911	0.0372667	yes
GRMZM2G059052	Refgen2	3	+	222209221	222210456	822	2066	16	1478	29	1539	32	31.258	0.27	29.793	0.6	25.765	0.556	5.714	0.000830117	0.0314618	yes
GRMZM2G059845	Refgen2	6	-	175864060	175864991	932	782	15	544	8	634	7	11.831	0.253	10.966	0.165	10.614	0.122	5.711	0.000322011	0.0314618	yes
GRMZM2G059964	Refgen2	1	-	59459794	59461545	1752	523	13	1009	3	1788	39	7.913	0.219	20.339	0.062	29.933	0.677	5.684	0.0046346	0.0430023	yes
GRMZM2G060023	Refgen2	4	-	202223724	202226592	1299	112	1	41	1	47	1	1.695	0.017	0.826	0.021	0.787	0.017	5.682	0.00112062	0.0315807	yes
GRMZM2G060257	Refgen2	1	+	2741415	2742837	1423	420	14	1528	11	1559	30	6.354	0.236	30.801	0.227	26.1	0.521	5.652	0.00306714	0.0389664	yes
GRMZM2G060311	Refgen2	9	+	133421174	133422772	1498	68	2	73	0	45	1	1.029	0.034	1.472	0	0.753	0.017	5.621	0.00768358	0.049323	yes
GRMZM2G060507	Refgen2	9	-	157167150	157168689	1254	402	6	225	3	289	6	6.082	0.101	4.536	0.062	4.838	0.104	5.615	0.000161319	0.0314618	yes
GRMZM2G060567	Refgen2	4	-	193084737	193087687	1032	51	1	44	0	28	1	0.772	0.017	0.887	0	0.469	0.017	5.605	0.00445675	0.0427684	yes
GRMZM2G060798	Refgen2	10	-	150019755	150021283	1336	51	1	15	0	53	1	0.772	0.017	0.302	0	0.887	0.017	5.579	0.00137303	0.0325412	yes
GRMZM2G061099	Refgen2	1	-	117259857	117260483	627	30	0	34	0	52	2	0.454	0	0.685	0	0.871	0.035	5.572	0.00771892	0.049381	yes
GRMZM2G061230	Refgen2	4	+	34726007	34730010	2196	125	4	367	3	50	1	1.891	0.067	7.398	0.062	0.837	0.017	5.569	0.00601593	0.0462469	yes
GRMZM2G061280	Refgen2	9	+	154438057	154439339	727	40	1	25	0	52	1	0.605	0.017	0.504	0	0.871	0.017	5.565	0.00232903	0.0369183	yes
GRMZM2G061303	Refgen2	4	+	149336313	149342184	2121	316	7	57	0	108	2	4.781	0.118	1.149	0	1.808	0.035	5.564	0.00713283	0.0484267	yes
GRMZM2G061450	Refgen2	8	-	146286090	146288228	2139	1173	24	665	5	691	15	17.747	0.405	13.405	0.103	11.568	0.261	5.539	0.000903645	0.0314618	yes
GRMZM2G061487	Refgen2	1	-	46946530	46947446	810	672	10	442	8	594	12	10.167	0.169	8.91	0.165	9.944	0.208	5.509	4.18e-05	0.0314618	yes
GRMZM2G061495	Refgen2	2	-	186926155	186927979	1825	168	5	118	1	83	1	2.542	0.084	2.379	0.021	1.39	0.017	5.492	0.0042273	0.0421925	yes
GRMZM2G061777	Refgen2	6	-	231403080	231409736	4647	11936	119	6187	150	6316	148	180.588	2.007	124.716	3.101	105.738	2.571	5.485	0.00167891	0.0341429	yes
GRMZM2G061806	Refgen2	1	-	191375628	191377153	1526	1253	25	708	6	687	18	18.957	0.422	14.272	0.124	11.501	0.313	5.439	0.000944877	0.0314618	yes
GRMZM2G061950	Refgen2	5	-	193849196	193850728	1404	14920	210	10087	181	8684	217	225.735	3.541	203.332	3.742	145.381	3.769	5.439	0.000216592	0.0314618	yes
GRMZM2G062429	Refgen2	3	+	140688554	140691786	1119	2	0	1	0	47	1	0.03	0	0.02	0	0.787	0.017	5.43	0.00330588	0.0399887	yes
GRMZM2G062673	Refgen2	2	-	37859973	37864356	2618	417	12	290	2	303	6	6.309	0.202	5.846	0.041	5.073	0.104	5.426	0.00416873	0.0421533	yes
GRMZM2G062848	Refgen2	5	-	23176274	23181034	1820	6754	127	2939	26	5991	197	102.186	2.142	59.244	0.538	100.297	3.422	5.423	0.00453947	0.0429175	yes
GRMZM2G062946	Refgen2	1	+	153692212	153694576	1852	4526	71	2734	70	3316	55	68.477	1.197	55.111	1.447	55.514	0.955	5.411	0.000324036	0.0314618	yes
GRMZM2G063216	Refgen2	4	-	182095259	182096377	1018	287	5	174	2	413	11	4.342	0.084	3.507	0.041	6.914	0.191	5.39	0.000764798	0.0314618	yes
GRMZM2G063258	Refgen2	7	+	157201946	157202575	630	2168	49	1439	8	1393	44	32.801	0.826	29.007	0.165	23.321	0.764	5.356	0.00464265	0.0430042	yes
GRMZM2G063287	Refgen2	1	+	3889595	3890323	729	567	5	456	12	952	23	8.579	0.084	9.192	0.248	15.938	0.399	5.349	0.000773049	0.0314618	yes
GRMZM2G063583	Refgen2	8	-	87159918	87161126	1113	211	4	120	3	184	3	3.192	0.067	2.419	0.062	3.08	0.052	5.347	0.000383185	0.0314618	yes
GRMZM2G063765	Refgen2	9	+	203251725	203254623	2561	3423	83	1055	9	651	15	51.789	1.4	21.266	0.186	10.899	0.261	5.343	0.00158584	0.0336598	yes
GRMZM2G063917	Refgen2	4	+	19657383	19658061	679	1088	18	775	7	784	28	16.461	0.304	15.622	0.145	13.125	0.486	5.334	0.00202019	0.0357356	yes
GRMZM2G064091	Refgen2	3	+	2050240	2051608	1369	27	1	29	0	43	1	0.409	0.017	0.585	0	0.72	0.017	5.329	0.00414361	0.0419739	yes
GRMZM2G064124	Refgen2	2	-	2679313	2681402	1886	779	19	584	8	497	10	11.786	0.32	11.772	0.165	8.32	0.174	5.321	0.000134818	0.0314618	yes
GRMZM2G064360	Refgen2	5	+	215103565	215106202	1188	419	8	396	3	270	11	6.339	0.135	7.982	0.062	4.52	0.191	5.306	0.00596911	0.0460488	yes
GRMZM2G064679	Refgen2	6	-	89034033	89035626	1594	352	6	366	7	384	10	5.326	0.101	7.378	0.145	6.429	0.174	5.281	0.000124205	0.0314618	yes
GRMZM2G065105	Refgen2	6	+	97998393	97999690	1176	17675	438	11987	168	15673	400	267.417	7.386	241.631	3.474	262.385	6.947	5.263	0.000972005	0.0314618	yes
GRMZM2G065244	Refgen2	4	+	164181429	164183918	2347	80	2	13	0	3	0	1.21	0.034	0.262	0	0.05	0	5.186	0.00265112	0.0373347	yes
GRMZM2G065284	Refgen2	10	+	1629928	1631025	1098	59	1	32	0	45	2	0.893	0.017	0.645	0	0.753	0.035	5.178	0.005067	0.0439612	yes
GRMZM2G065888	Refgen2	6	-	70632831	70633760	854	24	1	26	0	39	1	0.363	0.017	0.524	0	0.653	0.017	5.176	0.00493275	0.0438409	yes
GRMZM2G065899	Refgen2	2	+	87170334	87171070	609	170	3	55	3	204	3	2.572	0.051	1.109	0.062	3.415	0.052	5.122	0.00558215	0.0453554	yes
GRMZM2G066057	Refgen2	8	-	37229141	37234332	2167	3007	59	1974	48	3185	84	45.495	0.995	39.791	0.992	53.321	1.459	5.106	1.9e-05	0.0314618	yes
GRMZM2G066067	Refgen2	1	+	120768105	120771539	2075	146	2	30	2	58	1	2.209	0.034	0.605	0.041	0.971	0.017	5.099	0.00595778	0.0460409	yes
GRMZM2G066734	Refgen2	9	+	21341590	21344531	1735	1550	22	969	29	908	29	23.451	0.371	19.533	0.6	15.201	0.504	5.062	0.000688113	0.0314618	yes
GRMZM2G066801	Refgen2	1	-	4411265	4412222	958	4	0	32	1	44	1	0.061	0	0.645	0.021	0.737	0.017	5.06	0.00122962	0.0321423	yes
GRMZM2G067225	Refgen2	9	+	125101929	125104115	1667	456	15	481	4	1714	50	6.899	0.253	9.696	0.083	28.694	0.868	5.043	0.00196223	0.0356214	yes
GRMZM2G067315	Refgen2	1	-	196062524	196064578	1572	756	16	1042	17	610	25	11.438	0.27	21.004	0.351	10.212	0.434	5.033	0.00103969	0.0315246	yes
GRMZM2G067402	Refgen2	9	+	207190274	207191038	765	3136	76	1774	45	2425	61	47.447	1.282	35.76	0.93	40.598	1.059	5.007	1.43e-05	0.0314618	yes
GRMZM2G067476	Refgen2	3	+	15889503	15893155	2071	501	23	287	3	563	10	7.58	0.388	5.785	0.062	9.425	0.174	5.003	0.00685486	0.0478836	yes
GRMZM2G067583	Refgen2	3	-	286240396	286242460	1939	61	2	64	1	36	1	0.923	0.034	1.29	0.021	0.603	0.017	4.998	0.00130627	0.0322543	yes
GRMZM2G067919	Refgen2	1	-	119998869	120000361	1493	624	9	323	7	1179	42	9.441	0.152	6.511	0.145	19.738	0.729	4.983	0.000738384	0.0314618	yes
GRMZM2G068331	Refgen2	4	+	32752568	32754794	1844	392	8	236	11	274	4	5.931	0.135	4.757	0.227	4.587	0.069	4.977	0.00418093	0.0421924	yes
GRMZM2G068350	Refgen2	10	+	37191003	37193038	1961	672	12	584	13	480	19	10.167	0.202	11.772	0.269	8.036	0.33	4.971	0.000423996	0.0314618	yes
GRMZM2G069122	Refgen2	1	-	136360205	136363979	2061	3499	100	2397	64	1778	37	52.939	1.686	48.318	1.323	29.766	0.643	4.959	0.000229365	0.0314618	yes
GRMZM2G069203	Refgen2	8	+	17855665	17857563	1899	950	19	807	20	821	28	14.373	0.32	16.267	0.414	13.745	0.486	4.948	0.000141221	0.0314618	yes
GRMZM2G069325	Refgen2	6	-	217212884	217215223	1059	209	8	247	3	190	6	3.162	0.135	4.979	0.062	3.181	0.104	4.945	0.00455008	0.0429175	yes
GRMZM2G069511	Refgen2	3	+	63229136	63230645	1510	340	6	440	9	232	11	5.144	0.101	8.869	0.186	3.884	0.191	4.934	0.00213627	0.0363529	yes
GRMZM2G069542	Refgen2	5	+	129086004	129087221	1218	1074	35	1076	20	694	21	16.249	0.59	21.69	0.414	11.618	0.365	4.898	0.000543854	0.0314618	yes
GRMZM2G069922	Refgen2	4	-	132532857	132533442	586	22	1	6	0	45	1	0.333	0.017	0.121	0	0.753	0.017	4.898	0.0030943	0.039063	yes
GRMZM2G069923	Refgen2	5	+	39873483	39874398	879	3200	67	2953	52	5112	254	48.415	1.13	59.526	1.075	85.581	4.412	4.886	0.00342025	0.0404455	yes
GRMZM2G070138	Refgen2	4	+	186505821	186507490	1556	28	1	23	1	23	0	0.424	0.017	0.464	0.021	0.385	0	4.885	0.00711915	0.0483981	yes
GRMZM2G070172	Refgen2	1	+	1028208	1031718	1357	7	0	3	0	59	2	0.106	0	0.06	0	0.988	0.035	4.867	0.00230046	0.0368899	yes
GRMZM2G070218	Refgen2	5	-	134569240	134570691	1452	37	1	64	1	107	4	0.56	0.017	1.29	0.021	1.791	0.069	4.863	0.00139581	0.0325412	yes
GRMZM2G070279	Refgen2	10	-	41539130	41540625	1176	4527	98	2756	92	6183	187	68.492	1.653	55.555	1.902	103.511	3.248	4.842	0.000134047	0.0314618	yes
GRMZM2G070371	Refgen2	2	+	222594542	222596230	1689	366	13	255	6	170	4	5.537	0.219	5.14	0.124	2.846	0.069	4.836	0.000844772	0.0314618	yes
GRMZM2G070455	Refgen2	9	+	7045096	7047616	1929	652	20	368	2	467	22	9.865	0.337	7.418	0.041	7.818	0.382	4.827	0.0076936	0.0493309	yes
GRMZM2G070468	Refgen2	2	-	2006078	2006985	908	36	2	24	0	44	1	0.545	0.034	0.484	0	0.737	0.017	4.805	0.00705296	0.0481973	yes
GRMZM2G070708	Refgen2	5	-	17829269	17830963	1695	1076	35	473	10	913	27	16.28	0.59	9.535	0.207	15.285	0.469	4.797	0.000241432	0.0314618	yes
GRMZM2G070849	Refgen2	1	-	205716114	205716955	831	67	1	24	1	142	5	1.014	0.017	0.484	0.021	2.377	0.087	4.796	0.00149152	0.0334328	yes
GRMZM2G070863	Refgen2	2	+	9547650	9549271	1509	74	1	38	1	29	2	1.12	0.017	0.766	0.021	0.485	0.035	4.789	0.0029039	0.0380954	yes
GRMZM2G071021	Refgen2	3	-	169974857	169976357	1408	18098	320	9455	330	12131	496	273.817	5.397	190.592	6.823	203.088	8.615	4.769	0.00152307	0.0334328	yes
GRMZM2G071042	Refgen2	4	+	90341589	90347811	2705	6557	200	4425	149	4156	105	99.205	3.373	89.198	3.081	69.577	1.824	4.755	0.000213244	0.0314618	yes
GRMZM2G071208	Refgen2	1	+	178924800	178925602	803	1609	21	2667	72	2927	153	24.344	0.354	53.761	1.489	49.002	2.657	4.727	0.00372254	0.0410736	yes
GRMZM2G071325	Refgen2	5	-	34663114	34664566	1453	28	1	18	0	80	3	0.424	0.017	0.363	0	1.339	0.052	4.708	0.00332682	0.0400905	yes
GRMZM2G071436	Refgen2	7	-	21320063	21321622	1560	461	16	323	4	306	15	6.975	0.27	6.511	0.083	5.123	0.261	4.698	0.00547774	0.0451125	yes
GRMZM2G071478	Refgen2	4	+	11490307	11491213	800	2	0	9	0	48	2	0.03	0	0.181	0	0.804	0.035	4.673	0.006651	0.0474257	yes
GRMZM2G071705	Refgen2	3	+	75137287	75138492	1009	6294	119	2905	88	3253	176	95.226	2.007	58.558	1.82	54.459	3.057	4.668	0.00280924	0.0378196	yes
GRMZM2G071846	Refgen2	5	-	181004758	181006973	2076	96	1	65	4	34	1	1.452	0.017	1.31	0.083	0.569	0.017	4.668	0.00762465	0.0491678	yes
GRMZM2G072274	Refgen2	9	-	111251659	111253947	762	1184	30	501	14	572	26	17.914	0.506	10.099	0.289	9.576	0.452	4.65	0.000313194	0.0314618	yes
GRMZM2G072513	Refgen2	10	+	10651271	10653006	1736	4267	159	3860	72	3663	166	64.558	2.681	77.809	1.489	61.323	2.883	4.642	0.00286401	0.0378874	yes
GRMZM2G072939	Refgen2	1	+	5976197	5978481	2285	57	2	124	2	71	4	0.862	0.034	2.5	0.041	1.189	0.069	4.628	0.0046116	0.0429446	yes
GRMZM2G073079	Refgen2	4	+	52251311	52252353	1043	1255	37	765	34	836	21	18.988	0.624	15.421	0.703	13.996	0.365	4.621	0.000528825	0.0314618	yes
GRMZM2G073290	Refgen2	4	+	18646167	18647732	1475	893	14	324	14	837	39	13.511	0.236	6.531	0.289	14.012	0.677	4.62	0.00226033	0.0368899	yes
GRMZM2G073373	Refgen2	1	-	133129378	133139422	2402	52	1	9	1	31	1	0.787	0.017	0.181	0.021	0.519	0.017	4.583	0.00413574	0.0419739	yes
GRMZM2G073415	Refgen2	6	-	2887052	2888841	1790	648	35	443	9	396	9	9.804	0.59	8.93	0.186	6.63	0.156	4.582	0.00462459	0.0429446	yes
GRMZM2G073725	Refgen2	1	+	4437327	4438110	541	1650	19	1961	112	2064	81	24.964	0.32	39.529	2.316	34.554	1.407	4.554	0.00754211	0.0490508	yes
GRMZM2G074122	Refgen2	4	-	82609175	82610100	926	527	21	212	1	1320	54	7.973	0.354	4.273	0.021	22.098	0.938	4.552	0.00348416	0.0406545	yes
GRMZM2G074540	Refgen2	8	+	190913181	190915933	1923	148	5	36	1	51	2	2.239	0.084	0.726	0.021	0.854	0.035	4.53	0.000500306	0.0314618	yes
GRMZM2G074672	Refgen2	7	+	264200949	264205758	2923	24570	865	17484	994	11888	241	371.736	14.587	352.439	20.552	199.02	4.186	4.521	0.00549154	0.0451125	yes
GRMZM2G074896	Refgen2	5	-	86281901	86282589	689	5	0	3	0	124	5	0.076	0	0.06	0	2.076	0.087	4.503	0.00245799	0.0372667	yes
GRMZM2G075244	Refgen2	2	-	209898977	209901053	1713	205	6	133	6	63	2	3.102	0.101	2.681	0.124	1.055	0.035	4.497	0.000589348	0.0314618	yes
GRMZM2G075247	Refgen2	1	+	15127944	15130094	1484	736	18	552	9	489	36	11.135	0.304	11.127	0.186	8.186	0.625	4.489	0.00410883	0.0419739	yes
GRMZM2G075315	Refgen2	10	-	186967969	186971856	1379	80	1	39	2	50	3	1.21	0.017	0.786	0.041	0.837	0.052	4.466	0.00515199	0.0441247	yes
GRMZM2G075333	Refgen2	5	-	253313671	253315718	1742	298	9	223	6	58	4	4.509	0.152	4.495	0.124	0.971	0.069	4.459	0.00260941	0.0372667	yes
GRMZM2G075438	Refgen2	7	-	31249226	31251080	1422	258	16	268	6	262	8	3.903	0.27	5.402	0.124	4.386	0.139	4.457	0.00595977	0.0460409	yes
GRMZM2G075461	Refgen2	2	-	166807654	166812243	1886	25	1	13	0	42	2	0.378	0.017	0.262	0	0.703	0.035	4.446	0.00437492	0.0426021	yes
GRMZM2G075782	Refgen2	6	-	42619099	42620982	1884	38	2	23	2	103	2	0.575	0.034	0.464	0.041	1.724	0.035	4.437	0.00739403	0.0488055	yes
GRMZM2G075837	Refgen2	7	+	272454689	272457494	2230	171	4	110	4	104	6	2.587	0.067	2.217	0.083	1.741	0.104	4.435	0.00190309	0.0353785	yes
GRMZM2G075844	Refgen2	5	+	130959604	130962119	1780	37	2	18	0	26	1	0.56	0.034	0.363	0	0.435	0.017	4.427	0.00731173	0.0486931	yes
GRMZM2G075892	Refgen2	1	-	157875441	157876275	835	1568	42	869	27	1151	68	23.723	0.708	17.517	0.558	19.269	1.181	4.406	0.00117957	0.0319887	yes
GRMZM2G076034	Refgen2	3	-	22980861	22984432	3486	330	15	183	7	231	7	4.993	0.253	3.689	0.145	3.867	0.122	4.393	0.000854882	0.0314618	yes
GRMZM2G076225	Refgen2	7	+	137828445	137833274	1805	199	8	149	4	287	14	3.011	0.135	3.004	0.083	4.805	0.243	4.37	0.000906953	0.0314618	yes
GRMZM2G076417	Refgen2	7	+	214751394	214753488	1523	32	1	23	1	46	2	0.484	0.017	0.464	0.021	0.77	0.035	4.355	0.000526419	0.0314618	yes
GRMZM2G076896	Refgen2	4	+	13298750	13300526	1571	146	6	78	1	159	10	2.209	0.101	1.572	0.021	2.662	0.174	4.334	0.00798633	0.0498035	yes
GRMZM2G077147	Refgen2	1	-	1320805	1322716	1912	294	10	245	13	310	11	4.448	0.169	4.939	0.269	5.19	0.191	4.32	0.000644316	0.0314618	yes
GRMZM2G077253	Refgen2	4	+	62553730	62555335	1606	137	6	100	2	115	7	2.073	0.101	2.016	0.041	1.925	0.122	4.29	0.00431835	0.0424026	yes
GRMZM2G077375	Refgen2	3	+	240766113	240767264	1152	477	19	529	14	467	28	7.217	0.32	10.663	0.289	7.818	0.486	4.289	0.00147077	0.0333473	yes
GRMZM2G077669	Refgen2	1	+	234353550	234358548	2438	40	2	25	0	51	3	0.605	0.034	0.504	0	0.854	0.052	4.236	0.00770246	0.0493675	yes
GRMZM2G078143	Refgen2	4	+	22835928	22842145	1362	38	1	61	4	41	1	0.575	0.017	1.23	0.083	0.686	0.017	4.233	0.00264763	0.0373347	yes
GRMZM2G078469	Refgen2	9	-	51397954	51400225	1726	539	24	266	10	283	13	8.155	0.405	5.362	0.207	4.738	0.226	4.22	0.000178749	0.0314618	yes
GRMZM2G078472	Refgen2	9	-	181108343	181111529	1947	641	20	615	29	684	36	9.698	0.337	12.397	0.6	11.451	0.625	4.209	0.000284223	0.0314618	yes
GRMZM2G078667	Refgen2	3	-	162810175	162811573	1399	10350	562	6999	174	1763	116	156.592	9.478	141.084	3.598	29.515	2.015	4.162	0.00564051	0.0455714	yes
GRMZM2G078723	Refgen2	8	-	206155710	206160274	2417	1161	78	272	14	1471	39	17.566	1.315	5.483	0.289	24.626	0.677	4.135	0.00580068	0.0457604	yes
GRMZM2G078771	Refgen2	3	-	7599914	7604652	1794	207	6	68	3	77	6	3.132	0.101	1.371	0.062	1.289	0.104	4.119	0.00348433	0.0406545	yes
GRMZM2G078806	Refgen2	1	-	117455644	117456806	864	763	40	0	0	638	25	11.544	0.675	0	0	10.681	0.434	4.116	0.0008538	0.0314618	yes
GRMZM2G078839	Refgen2	3	-	39139491	39141597	1960	3266	157	2292	83	2519	144	49.413	2.648	46.202	1.716	42.171	2.501	4.1	0.000404386	0.0314618	yes
GRMZM2G079236	Refgen2	2	-	175537743	175539495	1753	139	4	89	5	62	4	2.103	0.067	1.794	0.103	1.038	0.069	4.098	0.00215577	0.0365137	yes
GRMZM2G079440	Refgen2	6	+	171740610	171855016	2196	95	4	41	2	19	1	1.437	0.067	0.826	0.041	0.318	0.017	4.097	0.000897508	0.0314618	yes
GRMZM2G079825	Refgen2	2	-	22978850	22979457	513	46	1	30	3	31	1	0.696	0.017	0.605	0.062	0.519	0.017	4.085	0.00687388	0.0479255	yes
GRMZM2G079965	Refgen2	10	-	142567301	142569532	2069	45	2	26	1	15	1	0.681	0.034	0.524	0.021	0.251	0.017	4.071	0.000945279	0.0314618	yes
GRMZM2G080041	Refgen2	2	+	163964195	163968081	1531	148	7	84	5	83	3	2.239	0.118	1.693	0.103	1.39	0.052	4.07	0.00131155	0.0322543	yes
GRMZM2G080079	Refgen2	4	-	26914048	26914876	829	1492	68	1039	26	1969	147	22.573	1.147	20.944	0.538	32.964	2.553	4.057	0.00382903	0.041291	yes
GRMZM2G080183	Refgen2	5	+	46778877	46782104	2399	448	11	333	16	553	43	6.778	0.186	6.713	0.331	9.258	0.747	4.053	0.00408053	0.0419739	yes
GRMZM2G080537	Refgen2	5	-	269284325	269289476	3220	957	68	666	15	921	46	14.479	1.147	13.425	0.31	15.419	0.799	4.051	0.00531524	0.0446283	yes
GRMZM2G080724	Refgen2	1	+	129721664	129726243	2536	173	8	85	3	193	12	2.617	0.135	1.713	0.062	3.231	0.208	4.048	0.000943697	0.0314618	yes
GRMZM2G080839	Refgen2	9	+	6986198	6987348	1151	19	1	22	1	1	0	0.287	0.017	0.443	0.021	0.017	0	4.042	0.00436871	0.0426021	yes
GRMZM2G080940	Refgen2	6	-	29512428	29515645	2536	1688	69	1804	52	1042	101	25.539	1.164	36.365	1.075	17.444	1.754	4.008	0.00697352	0.0479404	yes
GRMZM2G080959	Refgen2	4	+	2044016	2047386	1716	567	39	677	20	539	30	8.579	0.658	13.647	0.414	9.024	0.521	4.001	0.00160152	0.0336711	yes
GRMZM2G081053	Refgen2	2	+	13946719	13948647	1903	349	9	306	12	593	54	5.28	0.152	6.168	0.248	9.928	0.938	3.998	0.00695812	0.0479404	yes
GRMZM2G081105	Refgen2	1	+	46840622	46842381	1760	250	14	227	9	246	14	3.782	0.236	4.576	0.186	4.118	0.243	3.986	0.000674312	0.0314618	yes
GRMZM2G081582	Refgen2	4	-	55067567	55069268	1448	26	1	58	4	67	3	0.393	0.017	1.169	0.083	1.122	0.052	3.952	0.00160614	0.0336807	yes
GRMZM2G081644	Refgen2	4	-	116265288	116266108	821	645	40	552	20	811	46	9.759	0.675	11.127	0.414	13.577	0.799	3.949	0.000917214	0.0314618	yes
GRMZM2G081843	Refgen2	4	+	199112157	199114320	1627	248	8	51	2	119	12	3.752	0.135	1.028	0.041	1.992	0.208	3.911	0.0079778	0.04977	yes
GRMZM2G081886	Refgen2	2	+	150168535	150169561	966	13934	710	5072	287	11894	630	210.817	11.974	102.24	5.934	199.12	10.942	3.907	3.61e-05	0.0314618	yes
GRMZM2G082484	Refgen2	1	+	97981732	97982091	360	17	1	31	2	61	3	0.257	0.017	0.625	0.041	1.021	0.052	3.902	0.000929778	0.0314618	yes
GRMZM2G082487	Refgen2	2	-	267161951	267162919	969	185	9	66	3	134	9	2.799	0.152	1.33	0.062	2.243	0.156	3.891	0.000569318	0.0314618	yes
GRMZM2G082836	Refgen2	1	+	153139096	153141043	1781	1392	42	1349	72	2180	182	21.06	0.708	27.193	1.489	36.496	3.161	3.89	0.00300513	0.0387402	yes
GRMZM2G082940	Refgen2	4	-	100124138	100126333	1183	59	5	38	2	155	6	0.893	0.084	0.766	0.041	2.595	0.104	3.884	0.00535153	0.0447422	yes
GRMZM2G082943	Refgen2	3	+	208536788	208539867	2281	418	12	395	32	333	21	6.324	0.202	7.962	0.662	5.575	0.365	3.872	0.00443459	0.0426883	yes
GRMZM2G083195	Refgen2	3	+	143512171	143515157	2987	424	28	277	6	774	55	6.415	0.472	5.584	0.124	12.958	0.955	3.86	0.00535824	0.0447661	yes
GRMZM2G083350	Refgen2	8	-	124564239	124566900	1852	60	1	135	9	559	41	0.908	0.017	2.721	0.186	9.358	0.712	3.847	0.00644115	0.0469332	yes
GRMZM2G083526	Refgen2	5	-	117033359	117035426	1569	860	52	301	16	131	6	13.012	0.877	6.067	0.331	2.193	0.104	3.844	0.000452641	0.0314618	yes
GRMZM2G084005	Refgen2	10	+	33850750	33851285	447	405	33	229	10	1106	56	6.128	0.557	4.616	0.207	18.516	0.973	3.819	0.00134287	0.0325149	yes
GRMZM2G084279	Refgen2	5	-	157609283	157616979	4662	312	14	149	9	461	31	4.72	0.236	3.004	0.186	7.718	0.538	3.817	0.000297063	0.0314618	yes
GRMZM2G084477	Refgen2	8	+	230697885	230698215	331	2399	156	1546	119	1764	59	36.296	2.631	31.164	2.46	29.532	1.025	3.812	0.0046061	0.0429446	yes
GRMZM2G084491	Refgen2	10	-	101774563	101775500	938	180	10	215	13	317	18	2.723	0.169	4.334	0.269	5.307	0.313	3.804	0.000184027	0.0314618	yes
GRMZM2G084794	Refgen2	3	+	145527152	145529521	1503	349	14	202	10	202	19	5.28	0.236	4.072	0.207	3.382	0.33	3.796	0.00298271	0.0386935	yes
GRMZM2G085078	Refgen2	3	-	250892567	250895242	2676	475	26	707	25	941	80	7.187	0.438	14.252	0.517	15.754	1.389	3.793	0.00262269	0.0372667	yes
GRMZM2G085086	Refgen2	2	-	54111220	54112524	1086	36	1	33	2	34	3	0.545	0.017	0.665	0.041	0.569	0.052	3.787	0.00281924	0.0378196	yes
GRMZM2G085513	Refgen2	5	+	82813531	82815309	1779	515	25	1203	54	232	26	7.792	0.422	24.25	1.117	3.884	0.452	3.777	0.00322077	0.039608	yes
GRMZM2G085573	Refgen2	4	-	195666254	195668303	1861	30	2	32	3	40	1	0.454	0.034	0.645	0.062	0.67	0.017	3.776	0.00623004	0.0467355	yes
GRMZM2G085750	Refgen2	4	-	17782919	17784536	1505	1736	127	1065	47	1168	67	26.265	2.142	21.468	0.972	19.554	1.164	3.772	0.00121113	0.0321423	yes
GRMZM2G085926	Refgen2	5	-	222397885	222402399	3164	54	2	36	2	31	3	0.817	0.034	0.726	0.041	0.519	0.052	3.772	0.002728	0.0375459	yes
GRMZM2G085967	Refgen2	5	-	28141864	28142719	656	61	3	57	5	69	3	0.923	0.051	1.149	0.103	1.155	0.052	3.771	0.00304326	0.0389368	yes
GRMZM2G086573	Refgen2	2	-	170094714	170097223	1782	32	2	35	1	19	2	0.484	0.034	0.706	0.021	0.318	0.035	3.769	0.00485637	0.0437698	yes
GRMZM2G087059	Refgen2	2	-	160215143	160216461	1319	654	50	683	26	518	34	9.895	0.843	13.768	0.538	8.672	0.591	3.759	0.0024104	0.0372636	yes
GRMZM2G087150	Refgen2	3	+	33537139	33539360	1001	15	1	20	1	0	0	0.227	0.017	0.403	0.021	0	0	3.757	0.00507511	0.043979	yes
GRMZM2G087172	Refgen2	4	-	46840486	46844013	2479	307	19	260	11	288	22	4.645	0.32	5.241	0.227	4.821	0.382	3.755	0.0014096	0.0326203	yes
GRMZM2G087233	Refgen2	5	+	138044765	138047257	1969	145	8	54	5	217	10	2.194	0.135	1.089	0.103	3.633	0.174	3.749	0.00306046	0.0389664	yes
GRMZM2G087245	Refgen2	4	-	76234318	76235779	1462	221	15	158	5	174	15	3.344	0.253	3.185	0.103	2.913	0.261	3.742	0.0061912	0.0466884	yes
GRMZM2G087275	Refgen2	1	+	212203805	212207473	2665	95	5	53	3	85	6	1.437	0.084	1.068	0.062	1.423	0.104	3.741	0.000576313	0.0314618	yes
GRMZM2G087326	Refgen2	5	-	205332876	205337895	1957	30	2	18	1	35	2	0.454	0.034	0.363	0.021	0.586	0.035	3.74	0.00102367	0.0314618	yes
GRMZM2G087625	Refgen2	2	-	83492108	83493198	1010	700	27	697	40	1150	98	10.591	0.455	14.05	0.827	19.252	1.702	3.732	0.00135563	0.0325412	yes
GRMZM2G087662	Refgen2	2	-	209110460	209113041	2582	294	19	134	11	242	10	4.448	0.32	2.701	0.227	4.051	0.174	3.725	0.00324415	0.0397041	yes
GRMZM2G087824	Refgen2	10	+	226221925	226222625	701	376	16	176	11	278	23	5.689	0.27	3.548	0.227	4.654	0.399	3.725	0.00122498	0.0321423	yes
GRMZM2G088005	Refgen2	5	-	180624635	180627010	2376	1229	41	1026	62	1218	120	18.594	0.691	20.682	1.282	20.391	2.084	3.715	0.00421866	0.0421924	yes
GRMZM2G088064	Refgen2	5	+	176391199	176393205	2007	380	16	275	18	359	29	5.749	0.27	5.543	0.372	6.01	0.504	3.712	0.0010492	0.0315246	yes
GRMZM2G088689	Refgen2	10	+	37901719	37904325	744	13629	895	6589	273	2984	253	206.202	15.093	132.82	5.645	49.956	4.394	3.706	0.00245464	0.0372667	yes
GRMZM2G088765	Refgen2	1	-	144808460	144816059	3422	15663	708	9557	595	10055	829	236.976	11.94	192.648	12.302	168.333	14.399	3.706	0.000678889	0.0314618	yes
GRMZM2G089102	Refgen2	1	+	3468644	3470620	1682	480	16	767	36	625	71	7.262	0.27	15.461	0.744	10.463	1.233	3.691	0.00704691	0.0481769	yes
GRMZM2G089259	Refgen2	4	-	137787162	137791159	3121	1396	81	483	32	93	5	21.121	1.366	9.736	0.662	1.557	0.087	3.685	0.000148715	0.0314618	yes
GRMZM2G089266	Refgen2	1	-	149353219	149354478	908	184	16	205	13	298	13	2.784	0.27	4.132	0.269	4.989	0.226	3.685	0.00422193	0.0421924	yes
GRMZM2G089400	Refgen2	6	+	162990575	162992103	1424	64	5	40	2	119	7	0.968	0.084	0.806	0.041	1.992	0.122	3.684	0.001756	0.0347813	yes
GRMZM2G089686	Refgen2	9	+	168744978	168747272	2295	1356	75	1103	38	1354	146	20.516	1.265	22.234	0.786	22.668	2.536	3.672	0.00659752	0.0473776	yes
GRMZM2G089783	Refgen2	4	-	187897013	187898101	1089	32	3	27	1	21	1	0.484	0.051	0.544	0.021	0.352	0.017	3.671	0.00506364	0.0439612	yes
GRMZM2G089806	Refgen2	2	+	151819389	151821475	1279	318	15	119	7	49	5	4.811	0.253	2.399	0.145	0.82	0.087	3.663	0.00225621	0.0368899	yes
GRMZM2G089854	Refgen2	7	-	195606865	195609794	2093	75	6	47	3	100	5	1.135	0.101	0.947	0.062	1.674	0.087	3.658	0.00236735	0.0371066	yes
GRMZM2G090043	Refgen2	1	-	150189676	150191211	1409	317	23	351	12	592	52	4.796	0.388	7.075	0.248	9.911	0.903	3.657	0.00496771	0.0438976	yes
GRMZM2G090087	Refgen2	6	-	156573728	156574930	1126	713	40	785	60	300	14	10.787	0.675	15.824	1.241	5.022	0.243	3.647	0.000272358	0.0314618	yes
GRMZM2G090226	Refgen2	9	+	166803563	166805500	1938	173	7	19	2	99	8	2.617	0.118	0.383	0.041	1.657	0.139	3.644	0.0045438	0.0429175	yes
GRMZM2G090300	Refgen2	6	+	162662690	162663517	828	696	40	497	26	301	27	10.53	0.675	10.018	0.538	5.039	0.469	3.642	0.000725301	0.0314618	yes
GRMZM2G090584	Refgen2	3	-	121350160	121353433	1073	333	28	91	6	223	10	5.038	0.472	1.834	0.124	3.733	0.174	3.642	0.00381904	0.041291	yes
GRMZM2G090736	Refgen2	5	+	181520274	181525066	2051	2641	117	1817	145	2536	188	39.957	1.973	36.627	2.998	42.456	3.265	3.64	0.000825174	0.0314618	yes
GRMZM2G091201	Refgen2	6	-	23454881	23458323	2140	59	2	35	2	60	6	0.893	0.034	0.706	0.041	1.004	0.104	3.639	0.00435121	0.0425096	yes
GRMZM2G091358	Refgen2	8	+	134463276	134464177	705	49447	3713	27005	1041	14337	1307	748.116	62.617	544.361	21.524	240.019	22.701	3.637	0.0055731	0.0453554	yes
GRMZM2G091839	Refgen2	4	+	117621066	117625152	2745	809	53	513	21	496	42	12.24	0.894	10.341	0.434	8.304	0.729	3.635	0.000457095	0.0314618	yes
GRMZM2G092128	Refgen2	2	-	10228455	10233101	2480	530	31	528	32	447	34	8.019	0.523	10.643	0.662	7.483	0.591	3.633	0.000128296	0.0314618	yes
GRMZM2G092442	Refgen2	1	+	273445265	273446016	557	251	17	227	19	318	15	3.798	0.287	4.576	0.393	5.324	0.261	3.632	0.00237266	0.0371156	yes
GRMZM2G092525	Refgen2	7	-	62495582	62497608	1566	0	0	91	6	0	0	0	0	1.834	0.124	0	0	3.621	0.000900432	0.0314618	yes
GRMZM2G092718	Refgen2	9	+	175294866	175295276	411	12	1	13	1	21	1	0.182	0.017	0.262	0.021	0.352	0.017	3.616	0.00493889	0.0438409	yes
GRMZM2G092749	Refgen2	5	+	227085019	227087548	2160	396	34	410	14	599	49	5.991	0.573	8.265	0.289	10.028	0.851	3.604	0.00576937	0.0457003	yes
GRMZM2G093125	Refgen2	1	-	122700648	122702038	1391	44	4	31	1	60	4	0.666	0.067	0.625	0.021	1.004	0.069	3.602	0.00429276	0.042336	yes
GRMZM2G093139	Refgen2	5	-	120607748	120609208	1461	92	7	14	0	34	2	1.392	0.118	0.282	0	0.569	0.035	3.599	0.00666733	0.0474257	yes
GRMZM2G093272	Refgen2	6	-	156636605	156638889	1528	1793	97	1792	139	2086	143	27.127	1.636	36.123	2.874	34.922	2.484	3.598	0.000201639	0.0314618	yes
GRMZM2G093276	Refgen2	7	+	251139735	251144201	1644	459	31	371	30	455	24	6.945	0.523	7.479	0.62	7.617	0.417	3.595	0.00100319	0.0314618	yes
GRMZM2G093441	Refgen2	6	+	160234513	160238118	3515	575	48	389	20	311	21	8.7	0.809	7.841	0.414	5.207	0.365	3.565	0.00151853	0.0334328	yes
GRMZM2G093606	Refgen2	4	+	107855871	107858296	1533	437	27	370	14	712	72	6.612	0.455	7.458	0.289	11.92	1.251	3.564	0.00394921	0.0416139	yes
GRMZM2G093712	Refgen2	1	-	142364678	142365491	560	47	4	29	1	69	5	0.711	0.067	0.585	0.021	1.155	0.087	3.557	0.0029235	0.0382566	yes
GRMZM2G093736	Refgen2	1	+	54533483	54536342	2360	74	4	79	6	146	11	1.12	0.067	1.592	0.124	2.444	0.191	3.554	0.000732541	0.0314618	yes
GRMZM2G093838	Refgen2	7	-	28600793	28603531	1559	50	4	25	1	56	4	0.756	0.067	0.504	0.021	0.938	0.069	3.553	0.00248448	0.0372667	yes
GRMZM2G093849	Refgen2	1	-	152777372	152778459	1088	79	3	44	5	28	2	1.195	0.051	0.887	0.103	0.469	0.035	3.553	0.00593518	0.0460409	yes
GRMZM2G094328	Refgen2	2	-	289561626	289565532	2729	568	56	190	9	347	20	8.594	0.944	3.83	0.186	5.809	0.347	3.548	0.00505823	0.0439612	yes
GRMZM2G094375	Refgen2	10	+	213095235	213096735	1461	5999	492	2844	126	4753	415	90.763	8.297	57.329	2.605	79.571	7.208	3.54	0.00342072	0.0404455	yes
GRMZM2G094510	Refgen2	9	-	51258857	51261026	1770	229	11	173	15	205	16	3.465	0.186	3.487	0.31	3.432	0.278	3.536	0.00134793	0.0325363	yes
GRMZM2G094602	Refgen2	5	+	142596565	142600535	2198	657	58	351	21	230	13	9.94	0.978	7.075	0.434	3.85	0.226	3.524	0.00197883	0.0356214	yes
GRMZM2G094712	Refgen2	3	+	3639632	3643277	2075	1395	55	612	49	700	75	21.106	0.928	12.337	1.013	11.719	1.303	3.523	0.00435956	0.0425647	yes
GRMZM2G094892	Refgen2	6	+	147912922	147918179	1808	57	3	34	3	26	2	0.862	0.051	0.685	0.062	0.435	0.035	3.522	0.00147848	0.0334153	yes
GRMZM2G095126	Refgen2	1	-	27636824	27643004	3099	124	14	307	17	407	24	1.876	0.236	6.188	0.351	6.814	0.417	3.514	0.00593977	0.0460409	yes
GRMZM2G095631	Refgen2	4	-	214821540	214822904	871	283	18	126	9	157	12	4.282	0.304	2.54	0.186	2.628	0.208	3.513	0.000219289	0.0314618	yes
GRMZM2G095968	Refgen2	1	-	9657544	9658965	1422	2737	286	897	50	1107	55	41.41	4.823	18.082	1.034	18.533	0.955	3.5	0.00619238	0.0466884	yes
GRMZM2G096020	Refgen2	1	+	48438289	48439592	311	58	3	33	4	37	2	0.878	0.051	0.665	0.083	0.619	0.035	3.491	0.00482589	0.0437424	yes
GRMZM2G096086	Refgen2	10	-	155240009	155241412	1404	95	4	22	1	112	13	1.437	0.067	0.443	0.021	1.875	0.226	3.491	0.00799013	0.0498074	yes
GRMZM2G096115	Refgen2	8	+	9441323	9445539	3623	1455	97	1187	92	1286	92	22.014	1.636	23.927	1.902	21.529	1.598	3.482	5.25e-05	0.0314618	yes
GRMZM2G096153	Refgen2	1	+	24530066	24530886	706	1200	58	641	50	213	26	18.156	0.978	12.921	1.034	3.566	0.452	3.468	0.00273617	0.0375656	yes
GRMZM2G096268	Refgen2	7	+	26976465	26980590	1802	52	5	33	3	53	2	0.787	0.084	0.665	0.062	0.887	0.035	3.466	0.00560805	0.0454495	yes
GRMZM2G096403	Refgen2	6	+	143151255	143151744	490	42	2	39	3	91	8	0.635	0.034	0.786	0.062	1.523	0.139	3.461	0.00179357	0.0349204	yes
GRMZM2G096475	Refgen2	6	-	63126104	63126946	843	111	6	70	4	37	5	1.679	0.101	1.411	0.083	0.619	0.087	3.456	0.00551981	0.0452723	yes
GRMZM2G096585	Refgen2	1	+	48299924	48302886	1497	201	11	87	7	190	17	3.041	0.186	1.754	0.145	3.181	0.295	3.451	0.000928211	0.0314618	yes
GRMZM2G096753	Refgen2	5	-	165540310	165542286	1392	2225	132	2425	209	1762	133	33.663	2.226	48.883	4.321	29.498	2.31	3.45	0.000194107	0.0314618	yes
GRMZM2G096897	Refgen2	8	+	193376130	193376599	470	825	84	722	28	461	39	12.482	1.417	14.554	0.579	7.718	0.677	3.447	0.00730643	0.0486931	yes
GRMZM2G096952	Refgen2	7	+	116980593	116980948	356	86	4	40	4	55	5	1.301	0.067	0.806	0.083	0.921	0.087	3.441	0.00335793	0.0402464	yes
GRMZM2G097030	Refgen2	7	-	20922672	20927879	744	0	0	0	0	139	11	0	0	0	0	2.327	0.191	3.439	0.00115194	0.0317645	yes
GRMZM2G097135	Refgen2	4	-	86099715	86100737	1023	79	5	31	4	56	3	1.195	0.084	0.625	0.083	0.938	0.052	3.435	0.00516616	0.0441247	yes
GRMZM2G097229	Refgen2	1	+	4601144	4603488	1817	2549	117	1249	111	1519	152	38.566	1.973	25.177	2.295	25.43	2.64	3.433	0.0025441	0.0372667	yes
GRMZM2G097316	Refgen2	3	-	151127798	151130284	1934	107	9	131	13	112	5	1.619	0.152	2.641	0.269	1.875	0.087	3.428	0.00665754	0.0474257	yes
GRMZM2G097340	Refgen2	3	-	40588194	40589174	981	612	28	506	38	1161	119	9.259	0.472	10.2	0.786	19.437	2.067	3.428	0.00185598	0.0352775	yes
GRMZM2G097524	Refgen2	9	-	223632037	223638458	1953	14	1	15	1	36	3	0.212	0.017	0.302	0.021	0.603	0.052	3.418	0.00119436	0.0319887	yes
GRMZM2G097641	Refgen2	10	+	20669510	20671733	2200	358	16	239	16	319	42	5.416	0.27	4.818	0.331	5.34	0.729	3.414	0.00739555	0.0488055	yes
GRMZM2G097706	Refgen2	3	-	139744829	139748696	1874	43	3	0	0	0	0	0.651	0.051	0	0	0	0	3.407	0.00648227	0.0470647	yes
GRMZM2G097728	Refgen2	5	-	163649982	163650880	899	212	13	174	8	565	70	3.207	0.219	3.507	0.165	9.459	1.216	3.407	0.00661335	0.0473891	yes
GRMZM2G097739	Refgen2	10	+	46944200	46947563	2255	769	56	554	39	719	61	11.635	0.944	11.167	0.806	12.037	1.059	3.397	0.000102812	0.0314618	yes
GRMZM2G098128	Refgen2	2	-	146693246	146696531	2205	1130	78	854	84	1165	76	17.097	1.315	17.215	1.737	19.504	1.32	3.395	0.000787884	0.0314618	yes
GRMZM2G098167	Refgen2	5	-	165487861	165489392	1532	818	75	850	53	1413	109	12.376	1.265	17.134	1.096	23.655	1.893	3.392	0.00081619	0.0314618	yes
GRMZM2G098209	Refgen2	6	-	100990991	100992648	1658	266	15	192	19	211	17	4.024	0.253	3.87	0.393	3.532	0.295	3.384	0.00127701	0.0322126	yes
GRMZM2G098239	Refgen2	2	-	183983464	183984705	1138	585	37	422	32	324	31	8.851	0.624	8.507	0.662	5.424	0.538	3.382	0.000294435	0.0314618	yes
GRMZM2G098750	Refgen2	9	+	36482952	36484106	1155	331	20	344	26	347	34	5.008	0.337	6.934	0.538	5.809	0.591	3.382	0.000537379	0.0314618	yes
GRMZM2G098875	Refgen2	9	-	27867805	27870068	1238	219	18	139	9	458	38	3.313	0.304	2.802	0.186	7.667	0.66	3.381	0.000572869	0.0314618	yes
GRMZM2G098892	Refgen2	1	-	175540392	175541806	1415	130	8	150	9	151	19	1.967	0.135	3.024	0.186	2.528	0.33	3.344	0.00432441	0.0424327	yes
GRMZM2G099002	Refgen2	10	-	231282768	231284403	1422	6175	616	6485	345	3303	307	93.426	10.388	130.723	7.133	55.296	5.332	3.34	0.00370108	0.0410736	yes
GRMZM2G099003	Refgen2	3	-	287110656	287111891	1091	797	44	390	29	1404	151	12.058	0.742	7.862	0.6	23.505	2.623	3.34	0.00127502	0.0322126	yes
GRMZM2G099295	Refgen2	2	+	206844204	206845235	937	377	18	274	35	294	23	5.704	0.304	5.523	0.724	4.922	0.399	3.338	0.00656421	0.0472659	yes
GRMZM2G099297	Refgen2	4	+	258447609	258448792	1184	837	82	422	30	796	54	12.664	1.383	8.507	0.62	13.326	0.938	3.333	0.00144627	0.0330703	yes
GRMZM2G099363	Refgen2	9	-	211038249	211039523	1187	741	51	729	62	820	71	11.211	0.86	14.695	1.282	13.728	1.233	3.328	7.62e-05	0.0314618	yes
GRMZM2G099481	Refgen2	6	+	137784210	137787756	2134	544	55	203	14	39	2	8.231	0.928	4.092	0.289	0.653	0.035	3.328	0.00401388	0.041709	yes
GRMZM2G099528	Refgen2	1	-	228317082	228320297	2078	1858	170	1954	118	2667	243	28.111	2.867	39.388	2.44	44.649	4.221	3.318	0.00100457	0.0314618	yes
GRMZM2G099619	Refgen2	6	+	57246486	57249614	1434	99	4	120	11	135	16	1.498	0.067	2.419	0.227	2.26	0.278	3.316	0.00736977	0.0488055	yes
GRMZM2G099740	Refgen2	9	-	118305189	118306403	1215	444	17	349	30	888	98	6.718	0.287	7.035	0.62	14.866	1.702	3.312	0.00339597	0.0403658	yes
GRMZM2G100495	Refgen2	5	-	30643611	30646649	1691	138	8	65	4	73	10	2.088	0.135	1.31	0.083	1.222	0.174	3.311	0.00625028	0.0467355	yes
GRMZM2G100650	Refgen2	1	+	204462023	204464579	1698	570	34	397	29	490	59	8.624	0.573	8.003	0.6	8.203	1.025	3.286	0.00190033	0.0353785	yes
GRMZM2G100727	Refgen2	6	+	212248891	212249987	1003	86	7	108	6	121	14	1.301	0.118	2.177	0.124	2.026	0.243	3.284	0.00398211	0.0416363	yes
GRMZM2G100809	Refgen2	8	+	172767849	172769655	1487	3282	207	2642	197	1355	164	49.656	3.491	53.257	4.073	22.684	2.848	3.282	0.00139349	0.0325412	yes
GRMZM2G100988	Refgen2	9	-	116957626	116961611	2460	780	51	339	28	259	28	11.801	0.86	6.833	0.579	4.336	0.486	3.28	0.000560268	0.0314618	yes
GRMZM2G101116	Refgen2	1	+	10540902	10541973	1072	747	37	300	20	528	77	11.302	0.624	6.047	0.414	8.839	1.337	3.267	0.00787695	0.0496217	yes
GRMZM2G101268	Refgen2	1	-	31242217	31244585	1624	233	11	188	20	364	39	3.525	0.186	3.79	0.414	6.094	0.677	3.266	0.00477265	0.0435619	yes
GRMZM2G101409	Refgen2	2	+	224253118	224258261	2184	65	3	41	4	61	7	0.983	0.051	0.826	0.083	1.021	0.122	3.263	0.00476618	0.0435281	yes
GRMZM2G101605	Refgen2	5	-	224444114	224447387	1796	2927	225	1478	92	1900	217	44.285	3.794	29.793	1.902	31.808	3.769	3.257	0.00114195	0.0317645	yes
GRMZM2G101687	Refgen2	4	+	206836131	206836703	573	2144	208	1611	89	1414	148	32.438	3.508	32.474	1.84	23.672	2.571	3.254	0.00300983	0.0387402	yes
GRMZM2G101938	Refgen2	6	+	60426481	60428565	1369	262	18	109	8	172	20	3.964	0.304	2.197	0.165	2.879	0.347	3.247	0.00144562	0.0330703	yes
GRMZM2G101945	Refgen2	6	+	92980359	92982140	1674	123	15	110	7	213	16	1.861	0.253	2.217	0.145	3.566	0.278	3.246	0.00565397	0.0455958	yes
GRMZM2G101958	Refgen2	10	-	131702644	131704144	1370	1328	77	1663	146	1474	170	20.092	1.299	33.522	3.019	24.677	2.953	3.237	0.00134601	0.0325363	yes
GRMZM2G102356	Refgen2	2	+	4588532	4592775	2751	3708	277	1313	90	1909	223	56.101	4.671	26.467	1.861	31.959	3.873	3.231	0.000964762	0.0314618	yes
GRMZM2G102365	Refgen2	1	-	137099306	137100682	1300	56	4	43	2	52	7	0.847	0.067	0.867	0.041	0.871	0.122	3.23	0.00632563	0.0467569	yes
GRMZM2G102382	Refgen2	9	+	161863300	161865047	1748	2454	153	1273	77	1458	225	37.128	2.58	25.661	1.592	24.409	3.908	3.229	0.00786786	0.0496217	yes
GRMZM2G102483	Refgen2	1	-	233911579	233912686	637	4013	273	3561	350	3973	371	60.715	4.604	71.782	7.237	66.513	6.444	3.229	0.000241746	0.0314618	yes
GRMZM2G103055	Refgen2	5	+	151712395	151716302	1895	2379	184	1842	156	800	81	35.993	3.103	37.131	3.225	13.393	1.407	3.208	6.08e-05	0.0314618	yes
GRMZM2G103217	Refgen2	4	-	145346839	145349218	2380	18232	1914	12772	774	6646	686	275.844	32.278	257.455	16.003	111.262	11.915	3.203	0.00309509	0.039063	yes
GRMZM2G103342	Refgen2	3	+	208925097	208929323	1604	389	42	309	15	374	42	5.885	0.708	6.229	0.31	6.261	0.729	3.203	0.00771428	0.049381	yes
GRMZM2G103657	Refgen2	1	-	21551481	21552913	1433	1282	106	1179	72	1060	134	19.396	1.788	23.766	1.489	17.746	2.327	3.197	0.00263709	0.0372667	yes
GRMZM2G103771	Refgen2	3	+	186183204	186187268	1709	379	20	169	19	305	35	5.734	0.337	3.407	0.393	5.106	0.608	3.183	0.00453002	0.0429175	yes
GRMZM2G103881	Refgen2	2	-	205943881	205945286	1406	1031	77	101	6	120	17	15.599	1.299	2.036	0.124	2.009	0.295	3.183	0.00360252	0.0410736	yes
GRMZM2G104179	Refgen2	8	-	153738014	153741717	1135	472	32	172	13	338	44	7.141	0.54	3.467	0.269	5.659	0.764	3.177	0.0023018	0.0368899	yes
GRMZM2G104283	Refgen2	8	-	143086862	143087566	705	38	2	34	3	60	7	0.575	0.034	0.685	0.062	1.004	0.122	3.171	0.00335131	0.0402464	yes
GRMZM2G104511	Refgen2	6	+	47578824	47582832	1769	1111	80	1095	105	1664	172	16.809	1.349	22.073	2.171	27.857	2.987	3.157	0.000170689	0.0314618	yes
GRMZM2G104618	Refgen2	9	-	123145419	123147501	2083	615	34	567	83	633	51	9.305	0.573	11.429	1.716	10.597	0.886	3.152	0.00686197	0.0478934	yes
GRMZM2G104710	Refgen2	10	-	89065818	89068077	920	710	48	511	33	423	66	10.742	0.809	10.301	0.682	7.082	1.146	3.146	0.00526223	0.0445091	yes
GRMZM2G105185	Refgen2	1	+	4582792	4584392	1359	392	34	233	14	236	32	5.931	0.573	4.697	0.289	3.951	0.556	3.143	0.00468519	0.0432161	yes
GRMZM2G105221	Refgen2	8	-	53395987	53399077	1811	140	8	115	14	115	12	2.118	0.135	2.318	0.289	1.925	0.208	3.139	0.00404441	0.0418856	yes
GRMZM2G105348	Refgen2	5	-	201185703	201188638	2099	140	20	135	9	809	64	2.118	0.337	2.721	0.186	13.544	1.112	3.139	0.00740985	0.048808	yes
GRMZM2G105604	Refgen2	3	-	111182254	111183500	1010	218	17	82	7	399	44	3.298	0.287	1.653	0.145	6.68	0.764	3.136	0.000481876	0.0314618	yes
GRMZM2G105772	Refgen2	2	-	126981163	126982596	1305	254	17	99	11	198	21	3.843	0.287	1.996	0.227	3.315	0.365	3.125	0.00143172	0.0329838	yes
GRMZM2G106026	Refgen2	1	+	5229654	5233677	2332	2872	241	1814	132	1677	208	43.452	4.064	36.566	2.729	28.075	3.613	3.125	0.000960012	0.0314618	yes
GRMZM2G106250	Refgen2	8	-	165966482	165969746	2511	266	19	122	15	166	15	4.024	0.32	2.459	0.31	2.779	0.261	3.12	0.00177359	0.0347813	yes
GRMZM2G106479	Refgen2	8	-	294999855	295003926	1597	3816	296	2882	197	1571	235	57.735	4.992	58.095	4.073	26.3	4.082	3.116	0.00434552	0.0425096	yes
GRMZM2G106590	Refgen2	10	+	226943671	226946754	1609	80	5	8	2	56	6	1.21	0.084	0.161	0.041	0.938	0.104	3.113	0.00767204	0.0493135	yes
GRMZM2G106622	Refgen2	10	+	210132000	210139342	2217	329	20	261	28	225	28	4.978	0.337	5.261	0.579	3.767	0.486	3.096	0.00291922	0.0382326	yes
GRMZM2G106980	Refgen2	1	+	101902191	101903185	875	13	1	30	4	20	1	0.197	0.017	0.605	0.083	0.335	0.017	3.095	0.00784437	0.0496083	yes
GRMZM2G107205	Refgen2	8	+	95602483	95605694	2502	563	58	422	37	534	49	8.518	0.978	8.507	0.765	8.94	0.851	3.085	0.000445586	0.0314618	yes
GRMZM2G107306	Refgen2	10	+	1977284	1981149	1966	26	1	37	5	21	2	0.393	0.017	0.746	0.103	0.352	0.035	3.084	0.00774055	0.0493942	yes
GRMZM2G107540	Refgen2	1	-	87270038	87270963	803	10842	993	6904	484	7862	1052	164.036	16.746	139.169	10.007	131.62	18.272	3.074	0.00244051	0.0372667	yes
GRMZM2G107570	Refgen2	8	+	125861349	125865050	1740	125	11	124	11	117	13	1.891	0.186	2.5	0.227	1.959	0.226	3.07	0.00061545	0.0314618	yes
GRMZM2G107597	Refgen2	1	+	152972019	152973458	1440	19	2	11	1	22	2	0.287	0.034	0.222	0.021	0.368	0.035	3.063	0.00319933	0.039608	yes
GRMZM2G108207	Refgen2	2	-	151404688	151405645	882	74	6	14	2	39	4	1.12	0.101	0.282	0.041	0.653	0.069	3.045	0.00252297	0.0372667	yes
GRMZM2G108514	Refgen2	1	-	294997960	294999348	201	791	64	580	39	329	57	11.968	1.079	11.692	0.806	5.508	0.99	3.043	0.00465532	0.0430672	yes
GRMZM2G108847	Refgen2	3	-	144297761	144300816	2038	571	48	172	31	878	70	8.639	0.809	3.467	0.641	14.699	1.216	3.042	0.00533929	0.044703	yes
GRMZM2G108997	Refgen2	9	+	76339507	76340561	1055	2872	288	1952	197	2429	224	43.452	4.857	39.348	4.073	40.664	3.891	3.035	0.000187346	0.0314618	yes
GRMZM2G109071	Refgen2	4	-	179789383	179795262	1586	184	13	84	12	86	8	2.784	0.219	1.693	0.248	1.44	0.139	3.035	0.0042766	0.0423343	yes
GRMZM2G109130	Refgen2	1	-	148626719	148628697	1220	152	17	103	10	73	6	2.3	0.287	2.076	0.207	1.222	0.104	3.03	0.0021165	0.0361066	yes
GRMZM2G109142	Refgen2	10	-	202394525	202396379	1855	33	3	33	4	74	7	0.499	0.051	0.665	0.083	1.239	0.122	3.029	0.00176779	0.0347813	yes
GRMZM2G109175	Refgen2	10	-	4670108	4673481	2708	385	36	264	21	304	38	5.825	0.607	5.322	0.434	5.089	0.66	3.028	0.00105022	0.0315246	yes
GRMZM2G109262	Refgen2	2	-	178409357	178411316	1960	2668	159	2100	213	1520	236	40.366	2.681	42.331	4.404	25.447	4.099	3.021	0.005209	0.0442976	yes
GRMZM2G109299	Refgen2	7	+	145339727	145341024	746	9	1	101	8	128	16	0.136	0.017	2.036	0.165	2.143	0.278	3.011	0.00284678	0.0378205	yes
GRMZM2G109959	Refgen2	5	+	59660107	59662383	2172	760	92	676	40	587	73	11.499	1.552	13.627	0.827	9.827	1.268	3.009	0.00586536	0.0459219	yes
GRMZM2G110168	Refgen2	6	-	130301051	130304967	1946	1916	191	1138	114	874	87	28.988	3.221	22.94	2.357	14.632	1.511	3	9.23e-05	0.0314618	yes
GRMZM2G110395	Refgen2	3	+	174954363	174956146	1784	119	11	60	6	79	9	1.8	0.186	1.209	0.124	1.323	0.156	2.977	0.000774907	0.0314618	yes
GRMZM2G110511	Refgen2	8	+	18767810	18770458	1493	2393	271	1716	149	1251	132	36.205	4.57	34.591	3.081	20.943	2.293	2.977	0.000661464	0.0314618	yes
GRMZM2G110616	Refgen2	1	-	53078446	53083109	1996	6392	695	5125	325	5440	824	96.709	11.721	103.309	6.72	91.072	14.312	2.976	0.00771488	0.049381	yes
GRMZM2G111143	Refgen2	2	-	168332842	168339291	2347	111	10	91	10	149	16	1.679	0.169	1.834	0.207	2.494	0.278	2.975	0.000608031	0.0314618	yes
GRMZM2G111504	Refgen2	5	+	203402576	203403244	669	413	35	230	25	389	45	6.249	0.59	4.636	0.517	6.512	0.782	2.974	0.000303146	0.0314618	yes
GRMZM2G111666	Refgen2	3	+	21596800	21598107	1177	1714	213	1328	102	1742	189	25.932	3.592	26.77	2.109	29.163	3.283	2.968	0.00210024	0.0360078	yes
GRMZM2G112149	Refgen2	5	-	76682569	76685854	2792	664	63	441	55	375	34	10.046	1.062	8.89	1.137	6.278	0.591	2.956	0.00075647	0.0314618	yes
GRMZM2G112238	Refgen2	6	-	48738351	48740309	1959	19	2	24	2	33	4	0.287	0.034	0.484	0.041	0.552	0.069	2.952	0.00193314	0.0355079	yes
GRMZM2G112244	Refgen2	5	-	66012877	66017039	2194	7896	1056	5163	548	6317	495	119.464	17.809	104.075	11.331	105.754	8.597	2.95	0.004134	0.0419739	yes
GRMZM2G112402	Refgen2	9	-	61717786	61723132	3730	394	35	212	21	227	29	5.961	0.59	4.273	0.434	3.8	0.504	2.947	0.000533974	0.0314618	yes
GRMZM2G112428	Refgen2	9	+	66769930	66771193	1137	63	5	64	5	47	8	0.953	0.084	1.29	0.103	0.787	0.139	2.946	0.0068823	0.0479404	yes
GRMZM2G112488	Refgen2	1	+	135722104	135725916	2184	230	18	159	14	156	26	3.48	0.304	3.205	0.289	2.612	0.452	2.926	0.00510982	0.0440635	yes
GRMZM2G112524	Refgen2	1	-	6332685	6333770	900	269	22	120	11	468	69	4.07	0.371	2.419	0.227	7.835	1.198	2.924	0.00219768	0.0366826	yes
GRMZM2G112538	Refgen2	1	-	248861739	248864579	1781	10653	1195	7002	499	7858	1158	161.176	20.153	141.145	10.317	131.553	20.113	2.92	0.00477722	0.0435782	yes
GRMZM2G113191	Refgen2	1	+	188114875	188119970	2857	1062	96	505	51	345	47	16.068	1.619	10.18	1.054	5.776	0.816	2.914	0.000460476	0.0314618	yes
GRMZM2G113203	Refgen2	9	-	54258567	54260307	1510	23	2	9	1	7	1	0.348	0.034	0.181	0.021	0.117	0.017	2.895	0.00499041	0.0438976	yes
GRMZM2G113238	Refgen2	5	-	133728649	133729210	562	1212	136	703	72	793	85	18.337	2.294	14.171	1.489	13.276	1.476	2.894	0.000224007	0.0314618	yes
GRMZM2G113655	Refgen2	5	+	6688332	6691221	1744	7653	940	6115	695	6950	634	115.787	15.852	123.265	14.37	116.352	11.012	2.886	0.00129832	0.0322543	yes
GRMZM2G113726	Refgen2	1	-	267867135	267870655	2745	1496	97	994	132	1023	149	22.634	1.636	20.037	2.729	17.126	2.588	2.882	0.0048489	0.0437698	yes
GRMZM2G113775	Refgen2	1	+	167010096	167012712	2617	599	66	67	8	55	5	9.063	1.113	1.351	0.165	0.921	0.087	2.878	0.00117387	0.0319887	yes
GRMZM2G113800	Refgen2	10	-	217684825	217685795	971	33	2	17	3	31	4	0.499	0.034	0.343	0.062	0.519	0.069	2.846	0.00760916	0.0491187	yes
GRMZM2G114057	Refgen2	8	-	293628223	293631846	2035	89	14	106	9	402	42	1.347	0.236	2.137	0.186	6.73	0.729	2.846	0.00611656	0.046519	yes
GRMZM2G114126	Refgen2	9	+	2034098	2037481	2353	235	27	182	16	154	21	3.555	0.455	3.669	0.331	2.578	0.365	2.843	0.00176458	0.0347813	yes
GRMZM2G114356	Refgen2	1	+	27763856	27766676	1566	582	46	539	82	664	77	8.805	0.776	10.865	1.695	11.116	1.337	2.823	0.00249944	0.0372667	yes
GRMZM2G114578	Refgen2	6	-	34602466	34604734	1844	466	44	659	108	428	36	7.05	0.742	13.284	2.233	7.165	0.625	2.802	0.00502441	0.0439612	yes
GRMZM2G114619	Refgen2	2	+	87296059	87301555	1983	147	11	73	12	62	8	2.224	0.186	1.472	0.248	1.038	0.139	2.786	0.0069787	0.0479404	yes
GRMZM2G114850	Refgen2	3	+	290472057	290474246	1098	221	23	75	9	227	29	3.344	0.388	1.512	0.186	3.8	0.504	2.78	0.000443394	0.0314618	yes
GRMZM2G114861	Refgen2	2	+	193306422	193309271	870	17171	1471	11013	1211	18523	3130	259.791	24.807	221.998	25.039	310.098	54.364	2.779	0.00263087	0.0372667	yes
GRMZM2G114911	Refgen2	4	+	19250907	19253207	1909	357	47	191	19	326	39	5.401	0.793	3.85	0.393	5.458	0.677	2.776	0.00127232	0.0322126	yes
GRMZM2G114992	Refgen2	1	-	34821545	34826523	2239	3310	310	1860	220	2163	314	50.079	5.228	37.493	4.549	36.211	5.454	2.775	0.000413302	0.0314618	yes
GRMZM2G115451	Refgen2	2	-	191630274	191631739	1466	67	7	45	7	124	13	1.014	0.118	0.907	0.145	2.076	0.226	2.774	0.00292806	0.0382843	yes
GRMZM2G115518	Refgen2	5	+	215558485	215562160	3676	233	26	171	16	218	33	3.525	0.438	3.447	0.331	3.65	0.573	2.773	0.00182599	0.0350045	yes
GRMZM2G115612	Refgen2	5	+	111465825	111467511	1589	147	12	37	5	78	12	2.224	0.202	0.746	0.103	1.306	0.208	2.771	0.00405565	0.041919	yes
GRMZM2G115637	Refgen2	7	-	1817218	1820652	1823	1673	147	1756	182	2296	371	25.312	2.479	35.397	3.763	38.438	6.444	2.762	0.00136952	0.0325412	yes
GRMZM2G115658	Refgen2	2	+	9057041	9060022	2881	8996	1058	6483	539	9733	1641	136.106	17.842	130.683	11.144	162.942	28.502	2.76	0.00452726	0.0429175	yes
GRMZM2G116514	Refgen2	7	+	812641	814981	2216	115	13	99	8	129	22	1.74	0.219	1.996	0.165	2.16	0.382	2.759	0.00628537	0.0467381	yes
GRMZM2G116520	Refgen2	10	-	13726531	13727525	995	438	45	314	47	344	37	6.627	0.759	6.33	0.972	5.759	0.643	2.759	0.00131854	0.0323236	yes
GRMZM2G116584	Refgen2	3	+	159561611	159563690	1592	701	45	405	64	504	79	10.606	0.759	8.164	1.323	8.438	1.372	2.756	0.00767055	0.0493135	yes
GRMZM2G116846	Refgen2	1	-	185441121	185444295	2146	107	10	91	13	0	0	1.619	0.169	1.834	0.269	0	0	2.738	0.00354059	0.0408984	yes
GRMZM2G116902	Refgen2	1	+	112530662	112532375	1104	38	4	97	15	54	5	0.575	0.067	1.955	0.31	0.904	0.087	2.736	0.00495637	0.0438857	yes
GRMZM2G117164	Refgen2	5	-	19828184	19829504	1116	21	2	16	2	21	3	0.318	0.034	0.323	0.041	0.352	0.052	2.735	0.00268689	0.0374066	yes
GRMZM2G117281	Refgen2	7	-	188666370	188668441	2072	356	43	350	35	298	43	5.386	0.725	7.055	0.724	4.989	0.747	2.734	0.00099615	0.0314618	yes
GRMZM2G117619	Refgen2	10	-	195793438	195797209	1737	867	90	525	83	736	79	13.117	1.518	10.583	1.716	12.322	1.372	2.734	0.00149953	0.0334328	yes
GRMZM2G117627	Refgen2	4	-	53150788	53155766	3749	1132	87	494	58	649	123	17.127	1.467	9.958	1.199	10.865	2.136	2.734	0.00654531	0.047236	yes
GRMZM2G117989	Refgen2	4	+	14302293	14305526	1541	568	82	583	54	751	96	8.594	1.383	11.752	1.117	12.573	1.667	2.732	0.00223124	0.0368458	yes
GRMZM2G117993	Refgen2	2	+	209087673	209088984	1312	28	3	25	3	14	2	0.424	0.051	0.504	0.062	0.234	0.035	2.728	0.00195333	0.0355955	yes
GRMZM2G118047	Refgen2	9	+	262502009	262507789	2783	3684	370	2465	297	2533	372	55.738	6.24	49.689	6.141	42.406	6.461	2.727	0.000258547	0.0314618	yes
GRMZM2G118243	Refgen2	3	-	34386070	34400554	1934	1497	181	1044	87	3683	579	22.649	3.052	21.045	1.799	61.658	10.056	2.723	0.0027223	0.0375459	yes
GRMZM2G118345	Refgen2	2	+	76062572	76064616	2045	548	54	833	102	667	97	8.291	0.911	16.791	2.109	11.166	1.685	2.723	0.000342246	0.0314618	yes
GRMZM2G118884	Refgen2	5	-	189186506	189187182	677	151	17	117	10	141	25	2.285	0.287	2.358	0.207	2.361	0.434	2.723	0.00595097	0.0460409	yes
GRMZM2G118959	Refgen2	9	-	179639691	179643994	2405	38629	5529	23300	2407	23922	2894	584.444	93.242	469.677	49.768	400.484	50.265	2.723	0.00160308	0.0336711	yes
GRMZM2G119256	Refgen2	8	+	289786005	289788499	1568	1780	126	1124	154	1570	279	26.931	2.125	22.657	3.184	26.284	4.846	2.722	0.00736386	0.0488055	yes
GRMZM2G119258	Refgen2	4	-	43708019	43710470	2197	29	4	31	4	46	5	0.439	0.067	0.625	0.083	0.77	0.087	2.721	0.00234038	0.0369298	yes
GRMZM2G119300	Refgen2	3	-	130721588	130723152	834	166	20	79	12	93	9	2.512	0.337	1.592	0.248	1.557	0.156	2.718	0.00350617	0.0406666	yes
GRMZM2G119689	Refgen2	2	-	206934823	206936267	963	48	5	33	3	34	6	0.726	0.084	0.665	0.062	0.569	0.104	2.711	0.00453538	0.0429175	yes
GRMZM2G119705	Refgen2	7	+	181884816	181889903	3110	3750	418	2252	213	2405	417	56.736	7.049	45.395	4.404	40.263	7.243	2.708	0.0026365	0.0372667	yes
GRMZM2G120163	Refgen2	6	-	217209891	217212299	2224	874	96	431	63	475	55	13.223	1.619	8.688	1.303	7.952	0.955	2.706	0.000653236	0.0314618	yes
GRMZM2G121275	Refgen2	2	-	79131877	79132681	805	140	11	51	7	189	32	2.118	0.186	1.028	0.145	3.164	0.556	2.701	0.00588001	0.0460076	yes
GRMZM2G121309	Refgen2	5	+	187609671	187611938	1864	22	2	20	3	15	2	0.333	0.034	0.403	0.062	0.251	0.035	2.698	0.00385326	0.04135	yes
GRMZM2G121333	Refgen2	9	+	103920141	103921124	860	782	92	457	62	357	42	11.831	1.552	9.212	1.282	5.977	0.729	2.688	0.00026062	0.0314618	yes
GRMZM2G121683	Refgen2	3	+	41497376	41500510	2841	25	4	17	2	30	3	0.378	0.067	0.343	0.041	0.502	0.052	2.684	0.00559619	0.0453769	yes
GRMZM2G122302	Refgen2	6	+	157618948	157621644	2697	478	50	252	28	382	63	7.232	0.843	5.08	0.579	6.395	1.094	2.681	0.00123528	0.0321423	yes
GRMZM2G122615	Refgen2	3	+	226418093	226420537	1086	1222	142	783	77	964	159	18.488	2.395	15.784	1.592	16.139	2.762	2.68	0.00149834	0.0334328	yes
GRMZM2G122706	Refgen2	4	+	226412631	226416028	1267	286	37	171	25	284	30	4.327	0.624	3.447	0.517	4.755	0.521	2.671	0.00198441	0.0356214	yes
GRMZM2G122810	Refgen2	7	-	156274745	156275609	865	60	7	0	0	0	0	0.908	0.118	0	0	0	0	2.666	0.00307552	0.0390411	yes
GRMZM2G123016	Refgen2	1	-	272218159	272220893	2446	1250	114	1532	219	962	147	18.912	1.923	30.882	4.528	16.105	2.553	2.663	0.00119011	0.0319887	yes
GRMZM2G123212	Refgen2	2	+	133725738	133726232	495	2398	287	1745	232	1417	179	36.281	4.84	35.175	4.797	23.722	3.109	2.659	1.38e-05	0.0314618	yes
GRMZM2G123452	Refgen2	5	+	208070590	208072068	1479	135	22	64	8	343	35	2.043	0.371	1.29	0.165	5.742	0.608	2.658	0.00553846	0.0453068	yes
GRMZM2G123544	Refgen2	4	+	260136128	260138505	1098	526	52	510	70	382	58	7.958	0.877	10.28	1.447	6.395	1.007	2.653	0.000702091	0.0314618	yes
GRMZM2G124136	Refgen2	5	-	223251617	223252351	566	13	1	13	2	64	9	0.197	0.017	0.262	0.041	1.071	0.156	2.652	0.00241878	0.0372636	yes
GRMZM2G124175	Refgen2	5	+	74902322	74903635	1079	90	12	145	14	136	22	1.362	0.202	2.923	0.289	2.277	0.382	2.648	0.00355103	0.0408984	yes
GRMZM2G124229	Refgen2	5	-	105051195	105054788	1507	109	16	58	6	120	16	1.649	0.27	1.169	0.124	2.009	0.278	2.639	0.00310478	0.039063	yes
GRMZM2G124365	Refgen2	8	-	285339256	285340856	1601	3293	407	4888	592	5090	726	49.822	6.864	98.531	12.24	85.213	12.61	2.639	7.84e-05	0.0314618	yes
GRMZM2G124477	Refgen2	5	+	159995511	159997918	2094	766	69	619	91	648	103	11.589	1.164	12.478	1.882	10.848	1.789	2.636	0.00177786	0.0347813	yes
GRMZM2G124524	Refgen2	2	+	1818155	1819825	705	234	23	428	51	763	127	3.54	0.388	8.628	1.054	12.774	2.206	2.634	0.0013018	0.0322543	yes
GRMZM2G124886	Refgen2	5	-	139844221	139846531	1442	9166	746	2735	481	3701	563	138.678	12.581	55.132	9.945	61.959	9.779	2.63	0.00598482	0.0460981	yes
GRMZM2G125032	Refgen2	3	-	72745241	72751022	1908	5042	575	2359	433	2860	300	76.284	9.697	47.552	8.953	47.88	5.211	2.624	0.00421079	0.0421924	yes
GRMZM2G125193	Refgen2	3	-	218285785	218286520	736	23	3	44	6	32	4	0.348	0.051	0.887	0.124	0.536	0.069	2.624	0.0014549	0.0331476	yes
GRMZM2G125233	Refgen2	10	+	4477136	4477981	628	58	9	11	2	70	7	0.878	0.152	0.222	0.041	1.172	0.122	2.621	0.00754548	0.0490508	yes
GRMZM2G125241	Refgen2	1	-	169936812	169938788	1977	464	68	298	32	655	89	7.02	1.147	6.007	0.662	10.966	1.546	2.618	0.00128546	0.0322543	yes
GRMZM2G125268	Refgen2	4	-	24225117	24229054	1276	258	26	137	20	247	38	3.903	0.438	2.762	0.414	4.135	0.66	2.611	0.00124623	0.0321697	yes
GRMZM2G125308	Refgen2	4	+	145905785	145909658	2809	2862	325	1604	243	1924	257	43.301	5.481	32.333	5.024	32.21	4.464	2.606	0.000251285	0.0314618	yes
GRMZM2G125424	Refgen2	10	-	109326537	109329414	1573	57	7	75	9	57	9	0.862	0.118	1.512	0.186	0.954	0.156	2.599	0.00184189	0.0351402	yes
GRMZM2G125575	Refgen2	4	-	53633788	53636032	1520	281	33	122	18	148	20	4.251	0.557	2.459	0.372	2.478	0.347	2.597	0.00065539	0.0314618	yes
GRMZM2G125669	Refgen2	2	+	111616832	111619044	1364	130	11	94	15	76	13	1.967	0.186	1.895	0.31	1.272	0.226	2.596	0.00654105	0.047236	yes
GRMZM2G125923	Refgen2	10	-	205929674	205930900	1227	177	25	93	13	164	20	2.678	0.422	1.875	0.269	2.746	0.347	2.58	0.00154359	0.0336598	yes
GRMZM2G126010	Refgen2	8	+	210977929	210981079	1693	820	107	396	45	379	60	12.406	1.804	7.982	0.93	6.345	1.042	2.575	0.000508804	0.0314618	yes
GRMZM2G126386	Refgen2	3	+	31086409	31087079	671	345	43	318	38	157	26	5.22	0.725	6.41	0.786	2.628	0.452	2.573	0.000905835	0.0314618	yes
GRMZM2G126586	Refgen2	10	+	3832772	3836473	1788	295	34	190	20	216	43	4.463	0.573	3.83	0.414	3.616	0.747	2.568	0.00481034	0.0437025	yes
GRMZM2G126865	Refgen2	4	+	19052728	19072482	3031	12042	1253	6132	697	6328	1329	182.191	21.131	123.608	14.411	105.939	23.083	2.567	0.00505266	0.0439612	yes
GRMZM2G126900	Refgen2	9	+	121943417	121946294	2286	2953	316	2402	353	2172	350	44.678	5.329	48.419	7.299	36.362	6.079	2.556	0.000485962	0.0314618	yes
GRMZM2G126936	Refgen2	9	-	156488330	156489232	903	186	22	107	12	116	22	2.814	0.371	2.157	0.248	1.942	0.382	2.551	0.00344365	0.0405124	yes
GRMZM2G127067	Refgen2	1	-	64237900	64239729	1600	151	19	58	11	127	14	2.285	0.32	1.169	0.227	2.126	0.243	2.55	0.00569491	0.0456176	yes
GRMZM2G127160	Refgen2	6	-	87034106	87038214	1900	3005	449	1580	155	1820	307	45.465	7.572	31.849	3.205	30.469	5.332	2.544	0.00320837	0.039608	yes
GRMZM2G127328	Refgen2	6	-	54763050	54764823	1607	1483	159	943	120	583	115	22.437	2.681	19.009	2.481	9.76	1.997	2.538	0.00221058	0.0367415	yes
GRMZM2G127379	Refgen2	10	-	152843396	152844055	660	49	7	31	3	69	11	0.741	0.118	0.625	0.062	1.155	0.191	2.537	0.00413259	0.0419739	yes
GRMZM2G127776	Refgen2	10	-	58903687	58904871	1185	24304	3349	17291	1791	15329	2909	367.711	56.478	348.548	37.031	256.626	50.525	2.522	0.00379643	0.0412796	yes
GRMZM2G127948	Refgen2	6	-	33730476	33731690	1215	279	37	266	33	192	32	4.221	0.624	5.362	0.682	3.214	0.556	2.519	0.000901382	0.0314618	yes
GRMZM2G128171	Refgen2	3	-	275627642	275629888	2188	824	97	424	54	544	100	12.467	1.636	8.547	1.117	9.107	1.737	2.507	0.00119098	0.0319887	yes
GRMZM2G128219	Refgen2	4	+	144611865	144615286	2300	488	77	357	59	459	50	7.383	1.299	7.196	1.22	7.684	0.868	2.493	0.00396789	0.0416363	yes
GRMZM2G128564	Refgen2	1	+	143058165	143063415	2740	4356	706	3163	350	2767	444	65.905	11.906	63.759	7.237	46.323	7.712	2.492	0.00231322	0.0369183	yes
GRMZM2G128577	Refgen2	9	+	57011529	57017762	5299	10049	1722	7570	774	8939	1478	152.038	29.04	152.594	16.003	149.65	25.671	2.49	0.00502311	0.0439612	yes
GRMZM2G128693	Refgen2	7	-	171016014	171017268	911	85	9	158	31	208	28	1.286	0.152	3.185	0.641	3.482	0.486	2.49	0.00514072	0.0440754	yes
GRMZM2G128807	Refgen2	5	+	122677472	122678792	1321	370	53	316	37	229	40	5.598	0.894	6.37	0.765	3.834	0.695	2.484	0.00161597	0.0336807	yes
GRMZM2G129083	Refgen2	5	-	168955391	168958754	2581	2393	406	1953	252	2414	322	36.205	6.847	39.368	5.21	40.413	5.593	2.484	0.00173795	0.0347368	yes
GRMZM2G129114	Refgen2	3	-	8112583	8114662	1245	990	149	649	109	1413	168	14.978	2.513	13.082	2.254	23.655	2.918	2.484	0.00197558	0.0356214	yes
GRMZM2G129166	Refgen2	6	-	33349087	33352992	1173	10077	1186	19166	2748	23077	4112	152.462	20.001	386.344	56.818	386.338	71.42	2.473	0.000633601	0.0314618	yes
GRMZM2G129386	Refgen2	2	+	39303207	39303933	656	27985	4536	1055	105	3943	724	423.404	76.496	21.266	2.171	66.011	12.575	2.458	0.0055676	0.0453554	yes
GRMZM2G129761	Refgen2	7	+	39817839	39821668	1933	7083	986	6292	795	5205	920	107.163	16.628	126.833	16.438	87.138	15.979	2.458	0.000596925	0.0314618	yes
GRMZM2G129860	Refgen2	3	-	184639458	184643071	1852	903	120	426	62	780	125	13.662	2.024	8.587	1.282	13.058	2.171	2.458	0.000118202	0.0314618	yes
GRMZM2G130002	Refgen2	4	+	63371310	63373695	1849	213	35	295	35	218	35	3.223	0.59	5.947	0.724	3.65	0.608	2.455	0.00247769	0.0372667	yes
GRMZM2G130119	Refgen2	8	+	189851386	189853080	1657	202	24	134	24	196	29	3.056	0.405	2.701	0.496	3.281	0.504	2.453	0.00176209	0.0347813	yes
GRMZM2G130528	Refgen2	6	-	51898810	51900852	1814	431	72	275	29	317	55	6.521	1.214	5.543	0.6	5.307	0.955	2.447	0.00454857	0.0429175	yes
GRMZM2G131266	Refgen2	1	+	147868257	147870276	1420	1337	205	1061	107	982	194	20.228	3.457	21.387	2.212	16.44	3.37	2.447	0.00539491	0.0448813	yes
GRMZM2G131409	Refgen2	4	+	113515151	113516898	1748	379	65	294	29	365	66	5.734	1.096	5.926	0.6	6.111	1.146	2.442	0.00716211	0.0484762	yes
GRMZM2G131442	Refgen2	4	-	160327883	160329692	1448	88	12	36	5	72	12	1.331	0.202	0.726	0.103	1.205	0.208	2.439	0.00164909	0.03408	yes
GRMZM2G131969	Refgen2	10	+	235909167	235910673	1507	3433	347	1988	372	3097	531	51.94	5.852	40.074	7.692	51.848	9.223	2.436	0.00344039	0.0405124	yes
GRMZM2G132093	Refgen2	10	+	48873358	48882695	1831	783	103	503	63	281	58	11.847	1.737	10.139	1.303	4.704	1.007	2.434	0.0017283	0.0346866	yes
GRMZM2G132212	Refgen2	6	-	2519798	2522584	1617	118	17	64	9	68	11	1.785	0.287	1.29	0.186	1.138	0.191	2.428	0.00139576	0.0325412	yes
GRMZM2G132218	Refgen2	10	+	216318361	216322227	1366	583	73	224	38	417	66	8.821	1.231	4.515	0.786	6.981	1.146	2.428	0.000520513	0.0314618	yes
GRMZM2G132367	Refgen2	1	+	93032619	93033591	973	658	64	633	95	547	119	9.955	1.079	12.76	1.964	9.157	2.067	2.426	0.00580763	0.0457668	yes
GRMZM2G132898	Refgen2	1	-	146522696	146524904	2120	394	83	812	101	345	43	5.961	1.4	16.368	2.088	5.776	0.747	2.424	0.0077444	0.0493942	yes
GRMZM2G133029	Refgen2	8	+	125772509	125774241	1313	2111	286	1448	180	1025	204	31.939	4.823	29.188	3.722	17.16	3.543	2.422	0.00155726	0.0336598	yes
GRMZM2G133032	Refgen2	6	+	111421326	111422518	606	599	68	615	79	444	100	9.063	1.147	12.397	1.633	7.433	1.737	2.421	0.00310855	0.039063	yes
GRMZM2G133407	Refgen2	5	-	156486765	156489323	2559	119	16	160	24	155	26	1.8	0.27	3.225	0.496	2.595	0.452	2.416	0.000807796	0.0314618	yes
GRMZM2G133566	Refgen2	6	-	208563944	208565669	1549	70	9	49	9	121	18	1.059	0.152	0.988	0.186	2.026	0.313	2.41	0.00245337	0.0372667	yes
GRMZM2G133675	Refgen2	4	+	208332821	208344531	7052	22953	2828	10256	1848	14493	2268	347.271	47.692	206.738	38.21	242.631	39.392	2.405	0.000799314	0.0314618	yes
GRMZM2G134279	Refgen2	9	-	76510774	76513535	1886	479	68	264	37	322	56	7.247	1.147	5.322	0.765	5.391	0.973	2.403	0.000436112	0.0314618	yes
GRMZM2G134308	Refgen2	8	+	184168891	184173292	1301	57	7	40	7	24	4	0.862	0.118	0.806	0.145	0.402	0.069	2.402	0.00341717	0.0404455	yes
GRMZM2G134628	Refgen2	3	+	9701478	9702971	1494	175	21	261	34	753	155	2.648	0.354	5.261	0.703	12.606	2.692	2.399	0.00280336	0.0378196	yes
GRMZM2G134655	Refgen2	10	-	164377053	164379535	1891	695	90	549	70	696	143	10.515	1.518	11.067	1.447	11.652	2.484	2.398	0.00209385	0.0360078	yes
GRMZM2G134708	Refgen2	4	+	187432419	187435419	2411	2626	381	1220	233	1401	177	39.73	6.425	24.593	4.818	23.454	3.074	2.396	0.00247866	0.0372667	yes
GRMZM2G134888	Refgen2	6	-	155070055	155071173	951	25	3	6	1	76	13	0.378	0.051	0.121	0.021	1.272	0.226	2.39	0.00258711	0.0372667	yes
GRMZM2G134903	Refgen2	5	-	23278624	23283429	2166	102	16	98	12	109	20	1.543	0.27	1.975	0.248	1.825	0.347	2.39	0.00331154	0.0399887	yes
GRMZM2G135013	Refgen2	2	+	100867553	100869767	1679	1038	137	486	57	925	199	15.705	2.31	9.797	1.179	15.486	3.456	2.387	0.00367177	0.0410736	yes
GRMZM2G135085	Refgen2	4	-	34994622	34996281	1660	157	22	86	10	103	22	2.375	0.371	1.734	0.207	1.724	0.382	2.386	0.00557644	0.0453554	yes
GRMZM2G135387	Refgen2	2	-	93684085	93687059	2848	133	24	124	16	206	32	2.012	0.405	2.5	0.331	3.449	0.556	2.382	0.00336074	0.0402464	yes
GRMZM2G135452	Refgen2	6	+	26257701	26260221	2011	1204	198	732	102	1262	202	18.216	3.339	14.756	2.109	21.127	3.508	2.371	0.000531724	0.0314618	yes
GRMZM2G136170	Refgen2	6	-	204080024	204082820	2158	564	86	479	66	650	114	8.533	1.45	9.656	1.365	10.882	1.98	2.369	0.00062785	0.0314618	yes
GRMZM2G136364	Refgen2	2	-	101296925	101300500	2339	6243	728	4167	823	3926	637	94.454	12.277	83.998	17.017	65.726	11.064	2.369	0.00204529	0.0357356	yes
GRMZM2G136389	Refgen2	9	-	146229330	146233625	2213	3974	481	2049	279	2072	479	60.125	8.112	41.303	5.769	34.688	8.32	2.359	0.00422732	0.0421925	yes
GRMZM2G136508	Refgen2	10	-	206034117	206036010	1228	249	32	106	14	196	43	3.767	0.54	2.137	0.289	3.281	0.747	2.358	0.00409918	0.0419739	yes
GRMZM2G136571	Refgen2	6	+	35209593	35215577	2714	7452	1380	4226	470	4209	778	112.746	23.273	85.187	9.718	70.464	13.513	2.357	0.00589705	0.0460409	yes
GRMZM2G137435	Refgen2	5	-	21798962	21800971	1430	469	62	498	90	264	43	7.096	1.046	10.039	1.861	4.42	0.747	2.345	0.000664427	0.0314618	yes
GRMZM2G137546	Refgen2	2	-	56761363	56764462	1499	217	25	221	32	148	35	3.283	0.422	4.455	0.662	2.478	0.608	2.341	0.00647367	0.047024	yes
GRMZM2G137710	Refgen2	4	-	8740735	8742850	2116	543	65	490	72	497	109	8.215	1.096	9.877	1.489	8.32	1.893	2.335	0.00272153	0.0375459	yes
GRMZM2G137802	Refgen2	8	-	34567122	34576294	3128	50	5	102	17	136	29	0.756	0.084	2.056	0.351	2.277	0.504	2.333	0.00756225	0.0490508	yes
GRMZM2G138074	Refgen2	3	-	7356194	7358172	1863	42	6	8	2	27	4	0.635	0.101	0.161	0.041	0.452	0.069	2.333	0.00469751	0.0432535	yes
GRMZM2G138382	Refgen2	1	+	106895987	106898869	2296	206	34	133	16	141	28	3.117	0.573	2.681	0.331	2.361	0.486	2.332	0.00435023	0.0425096	yes
GRMZM2G138920	Refgen2	10	-	70066543	70068959	1456	1705	261	1347	159	2389	469	25.796	4.402	27.153	3.288	39.995	8.146	2.33	0.00132673	0.0323236	yes
GRMZM2G139093	Refgen2	8	-	117072840	117074942	2103	75	10	32	6	22	4	1.135	0.169	0.645	0.124	0.368	0.069	2.325	0.00294471	0.0383741	yes
GRMZM2G139175	Refgen2	8	-	162908356	162909690	1335	77	10	54	9	95	18	1.165	0.169	1.089	0.186	1.59	0.313	2.318	0.00217562	0.036594	yes
GRMZM2G139250	Refgen2	1	+	25980264	25985905	3149	76	13	48	9	119	16	1.15	0.219	0.968	0.186	1.992	0.278	2.317	0.00489015	0.0438088	yes
GRMZM2G139535	Refgen2	7	-	153941287	153942117	831	67	10	135	22	140	24	1.014	0.169	2.721	0.455	2.344	0.417	2.317	0.00100294	0.0314618	yes
GRMZM2G139765	Refgen2	5	-	11390627	11392724	1273	151	28	80	9	241	45	2.285	0.472	1.613	0.186	4.035	0.782	2.316	0.00685536	0.0478836	yes
GRMZM2G139811	Refgen2	2	-	198390411	198394971	3287	102	16	50	9	113	17	1.543	0.27	1.008	0.186	1.892	0.295	2.316	0.00235894	0.0370118	yes
GRMZM2G139840	Refgen2	3	-	206071370	206076234	1509	226	31	105	15	98	21	3.419	0.523	2.117	0.31	1.641	0.365	2.313	0.00290301	0.0380954	yes
GRMZM2G139852	Refgen2	1	+	252803990	252817210	2859	3530	442	2873	419	2215	511	53.408	7.454	57.913	8.663	37.082	8.875	2.312	0.00326541	0.03984	yes
GRMZM2G139874	Refgen2	8	+	192613610	192614489	880	468	54	578	94	784	166	7.081	0.911	11.651	1.944	13.125	2.883	2.307	0.00255615	0.0372667	yes
GRMZM2G139931	Refgen2	7	+	20333819	20338856	2618	1656	281	898	143	974	153	25.055	4.739	18.102	2.957	16.306	2.657	2.302	0.000445997	0.0314618	yes
GRMZM2G140101	Refgen2	3	-	100394854	100398658	1881	5755	722	4475	909	4439	756	87.071	12.176	90.206	18.795	74.314	13.131	2.297	0.00166163	0.03408	yes
GRMZM2G140443	Refgen2	5	-	80292354	80295000	1442	241	37	230	45	221	32	3.646	0.624	4.636	0.93	3.7	0.556	2.294	0.00219308	0.0366491	yes
GRMZM2G140694	Refgen2	5	+	38410669	38412994	2258	8668	1220	8839	1381	11256	2263	131.144	20.574	178.175	28.554	188.439	39.305	2.288	0.000458026	0.0314618	yes
GRMZM2G140817	Refgen2	6	-	149077318	149080011	2517	395	53	220	34	227	49	5.976	0.894	4.435	0.703	3.8	0.851	2.282	0.00198653	0.0356214	yes
GRMZM2G140824	Refgen2	7	-	230393007	230394066	1060	119	18	112	15	171	37	1.8	0.304	2.258	0.31	2.863	0.643	2.281	0.00375761	0.0411658	yes
GRMZM2G140932	Refgen2	6	-	28671052	28673189	1355	37	5	34	5	85	17	0.56	0.084	0.685	0.103	1.423	0.295	2.28	0.00390566	0.0415123	yes
GRMZM2G141208	Refgen2	6	+	201212639	201214658	1447	32	5	35	6	1	0	0.484	0.084	0.706	0.124	0.017	0	2.27	0.00629411	0.0467569	yes
GRMZM2G141214	Refgen2	1	+	26390080	26391570	1491	1428	215	1327	255	1502	240	21.605	3.626	26.749	5.272	25.145	4.168	2.267	0.00050372	0.0314618	yes
GRMZM2G141386	Refgen2	1	-	230606444	230608235	1754	59181	8148	32661	5527	48351	9650	895.388	137.409	658.374	114.278	809.456	167.608	2.264	0.00059415	0.0314618	yes
GRMZM2G141517	Refgen2	7	-	89152269	89156855	2435	3549	533	2544	378	3445	716	53.695	8.989	51.281	7.816	57.674	12.436	2.264	0.000706276	0.0314618	yes
GRMZM2G141535	Refgen2	1	-	127609556	127613140	2623	47	6	18	4	71	13	0.711	0.101	0.363	0.083	1.189	0.226	2.26	0.00472507	0.0433732	yes
GRMZM2G141587	Refgen2	4	+	33001973	33002446	474	41	7	23	3	15	3	0.62	0.118	0.464	0.062	0.251	0.052	2.254	0.00386021	0.0413707	yes
GRMZM2G141704	Refgen2	1	-	72623215	72625596	1514	25	4	16	3	30	5	0.378	0.067	0.323	0.062	0.502	0.087	2.251	0.00273661	0.0375656	yes
GRMZM2G141858	Refgen2	5	-	134970635	134972839	1549	575	89	332	39	503	120	8.7	1.501	6.692	0.806	8.421	2.084	2.25	0.00673381	0.0476776	yes
GRMZM2G142030	Refgen2	4	+	196052141	196054040	1900	4883	782	1818	270	2580	527	73.878	13.188	36.647	5.583	43.192	9.153	2.241	0.000615311	0.0314618	yes
GRMZM2G142357	Refgen2	1	-	271768133	271770623	2164	71	10	64	13	31	5	1.074	0.169	1.29	0.269	0.519	0.087	2.241	0.00422146	0.0421924	yes
GRMZM2G142409	Refgen2	6	+	15547402	15551061	2232	6274	911	4469	633	4644	1114	94.923	15.363	90.085	13.088	77.746	19.349	2.236	0.00339284	0.0403658	yes
GRMZM2G142660	Refgen2	1	+	135330047	135331862	1726	178	36	201	25	164	32	2.693	0.607	4.052	0.517	2.746	0.556	2.233	0.00728056	0.0486931	yes
GRMZM2G142661	Refgen2	4	+	73515493	73524465	1197	10	3	284	42	2014	388	0.151	0.051	5.725	0.868	33.717	6.739	2.231	0.00209329	0.0360078	yes
GRMZM2G142802	Refgen2	10	-	152431121	152432566	1283	6621	1257	7685	1426	6118	866	100.173	21.198	154.913	29.484	102.423	15.041	2.23	0.00283205	0.0378196	yes
GRMZM2G142832	Refgen2	10	-	17506107	17507529	1423	471	72	474	83	889	165	7.126	1.214	9.555	1.716	14.883	2.866	2.23	0.000216068	0.0314618	yes
GRMZM2G142875	Refgen2	7	+	155173950	155175125	858	1047	146	267	46	923	191	15.841	2.462	5.382	0.951	15.452	3.317	2.229	0.00073891	0.0314618	yes
GRMZM2G143046	Refgen2	1	-	232715203	232722126	3222	28	4	15	2	16	4	0.424	0.067	0.302	0.041	0.268	0.069	2.223	0.00789532	0.0496217	yes
GRMZM2G143213	Refgen2	9	+	138247534	138251846	3796	3730	629	2750	404	2464	509	56.434	10.608	55.434	8.353	41.25	8.841	2.217	0.000887981	0.0314618	yes
GRMZM2G143328	Refgen2	3	+	133939942	133944232	2682	2191	275	1514	270	1777	400	33.149	4.638	30.519	5.583	29.749	6.947	2.216	0.00191508	0.0354753	yes
GRMZM2G143402	Refgen2	10	-	162983903	162989308	3621	1901	343	1458	189	1558	335	28.761	5.784	29.39	3.908	26.083	5.818	2.216	0.00356433	0.0409702	yes
GRMZM2G143457	Refgen2	4	-	16318197	16320573	2377	666	106	436	63	951	203	10.076	1.788	8.789	1.303	15.921	3.526	2.215	0.00125012	0.0321697	yes
GRMZM2G143955	Refgen2	7	+	234565835	234567877	2043	1291	188	610	109	979	196	19.532	3.17	12.296	2.254	16.39	3.404	2.211	0.000303413	0.0314618	yes
GRMZM2G144028	Refgen2	8	-	138519520	138524207	2231	1028	123	926	196	803	162	15.553	2.074	18.666	4.053	13.443	2.814	2.21	0.00353953	0.0408984	yes
GRMZM2G144109	Refgen2	5	+	7358355	7360673	1805	820	190	1032	172	2834	399	12.406	3.204	20.803	3.556	47.445	6.93	2.206	0.00788876	0.0496217	yes
GRMZM2G144153	Refgen2	2	-	181961378	181963923	1594	307	61	409	53	411	86	4.645	1.029	8.245	1.096	6.881	1.494	2.189	0.00540467	0.0449162	yes
GRMZM2G144581	Refgen2	5	-	164854921	164858109	1914	282	47	173	25	317	70	4.267	0.793	3.487	0.517	5.307	1.216	2.189	0.00253459	0.0372667	yes
GRMZM2G144821	Refgen2	2	-	200431764	200433851	1700	29314	4649	10627	1916	26734	5095	443.511	78.401	214.217	39.616	447.56	88.493	2.188	2.03e-05	0.0314618	yes
GRMZM2G144985	Refgen2	9	+	110576547	110582798	1965	2551	480	830	113	755	155	38.596	8.095	16.731	2.336	12.64	2.692	2.186	0.00253609	0.0372667	yes
GRMZM2G145019	Refgen2	8	+	160815068	160817203	2045	3207	527	2080	277	2046	509	48.521	8.887	41.928	5.727	34.253	8.841	2.183	0.00530903	0.0446283	yes
GRMZM2G145107	Refgen2	5	+	20990829	21003918	1472	1178	172	1412	349	1310	196	17.823	2.901	28.463	7.216	21.931	3.404	2.181	0.00603311	0.0462892	yes
GRMZM2G145175	Refgen2	10	+	278126093	278132841	3295	4604	1035	4122	685	4110	611	69.657	17.454	83.09	14.163	68.806	10.612	2.178	0.00571936	0.0456176	yes
GRMZM2G145346	Refgen2	3	+	20515174	20517013	1521	364	79	352	50	407	73	5.507	1.332	7.096	1.034	6.814	1.268	2.175	0.00490022	0.0438088	yes
GRMZM2G145518	Refgen2	6	-	195418764	195419903	1140	1140	151	1156	212	1429	323	17.248	2.546	23.302	4.383	23.923	5.61	2.175	0.00184547	0.0351402	yes
GRMZM2G145554	Refgen2	8	-	213580220	213581001	782	171	36	157	29	263	38	2.587	0.607	3.165	0.6	4.403	0.66	2.175	0.00598302	0.0460981	yes
GRMZM2G145709	Refgen2	3	+	41480270	41483936	2801	1604	206	1584	332	1224	253	24.268	3.474	31.93	6.865	20.491	4.394	2.173	0.00232622	0.0369183	yes
GRMZM2G145715	Refgen2	3	-	41480282	41483601	2323	1604	206	1580	332	1222	253	24.268	3.474	31.849	6.865	20.458	4.394	2.171	0.00237164	0.0371156	yes
GRMZM2G145827	Refgen2	5	-	97804039	97805048	1010	105	16	107	20	65	13	1.589	0.27	2.157	0.414	1.088	0.226	2.167	0.00199707	0.0357287	yes
GRMZM2G145972	Refgen2	4	+	169011560	169014163	2505	133	24	71	10	78	17	2.012	0.405	1.431	0.207	1.306	0.295	2.165	0.00489388	0.0438088	yes
GRMZM2G146004	Refgen2	8	+	113923825	113925962	1729	127	19	85	16	112	23	1.921	0.32	1.713	0.331	1.875	0.399	2.159	0.00180744	0.0350045	yes
GRMZM2G146315	Refgen2	9	+	127602043	127605592	2660	1580	232	856	186	1182	221	23.905	3.912	17.255	3.846	19.788	3.838	2.148	0.00103796	0.0315246	yes
GRMZM2G146337	Refgen2	4	+	156932067	156933030	964	131	23	99	17	152	30	1.982	0.388	1.996	0.351	2.545	0.521	2.144	0.00128711	0.0322543	yes
GRMZM2G146472	Refgen2	2	-	209988269	209989229	961	93	18	36	7	64	10	1.407	0.304	0.726	0.145	1.071	0.174	2.143	0.00491276	0.043821	yes
GRMZM2G146540	Refgen2	5	+	7566145	7569296	2271	1601	387	1018	157	1597	260	24.223	6.526	20.521	3.246	26.736	4.516	2.124	0.00781182	0.0495222	yes
GRMZM2G146644	Refgen2	3	-	167407656	167409403	1748	150	30	75	12	42	8	2.269	0.506	1.512	0.248	0.703	0.139	2.118	0.00405952	0.0419315	yes
GRMZM2G146688	Refgen2	2	+	9996606	9997606	1001	1284	254	925	149	1289	253	19.426	4.283	18.646	3.081	21.579	4.394	2.116	0.000987816	0.0314618	yes
GRMZM2G146951	Refgen2	10	-	152431251	152435434	1614	380	88	318	45	512	97	5.749	1.484	6.41	0.93	8.572	1.685	2.111	0.00685752	0.0478836	yes
GRMZM2G147014	Refgen2	5	+	206950078	206958284	3401	927	127	420	72	463	126	14.025	2.142	8.466	1.489	7.751	2.188	2.11	0.00621578	0.0467077	yes
GRMZM2G147266	Refgen2	10	+	89417140	89420265	2261	748	147	458	103	509	71	11.317	2.479	9.232	2.13	8.521	1.233	2.109	0.00654881	0.047236	yes
GRMZM2G147362	Refgen2	1	-	148424594	148425826	1233	1037	221	1166	168	932	198	15.689	3.727	23.504	3.474	15.603	3.439	2.097	0.00399198	0.0416363	yes
GRMZM2G147399	Refgen2	9	+	207892179	207899224	2375	162	25	77	14	118	28	2.451	0.422	1.552	0.289	1.975	0.486	2.089	0.00284595	0.0378205	yes
GRMZM2G147698	Refgen2	1	-	187482912	187486948	2023	679	113	342	71	267	52	10.273	1.906	6.894	1.468	4.47	0.903	2.087	0.000510009	0.0314618	yes
GRMZM2G147701	Refgen2	4	-	55687675	55688855	1181	464	79	505	116	499	85	7.02	1.332	10.18	2.398	8.354	1.476	2.084	0.00197759	0.0356214	yes
GRMZM2G147880	Refgen2	5	+	217137202	217140695	1999	1683	260	881	154	2276	565	25.463	4.385	17.759	3.184	38.103	9.813	2.078	0.00189419	0.0353785	yes
GRMZM2G148026	Refgen2	4	-	54171713	54173914	2202	2426	313	2163	484	2695	642	36.705	5.278	43.601	10.007	45.118	11.151	2.071	0.00513498	0.0440635	yes
GRMZM2G148272	Refgen2	7	+	9188103	9192538	2509	378	62	163	34	186	38	5.719	1.046	3.286	0.703	3.114	0.66	2.071	0.000986953	0.0314618	yes
GRMZM2G148370	Refgen2	1	+	52095395	52099196	1510	9982	1882	6535	1206	7988	1599	151.024	31.738	131.731	24.936	133.729	27.772	2.07	0.000181721	0.0314618	yes
GRMZM2G148387	Refgen2	5	-	30307333	30307710	378	129	24	103	22	53	9	1.952	0.405	2.076	0.455	0.887	0.156	2.069	0.00364117	0.0410736	yes
GRMZM2G148964	Refgen2	6	-	173514759	173517298	1714	399	80	225	45	259	45	6.037	1.349	4.536	0.93	4.336	0.782	2.066	0.00181215	0.0350045	yes
GRMZM2G149189	Refgen2	5	-	161548061	161551449	2277	3546	624	2355	381	2202	551	53.65	10.523	47.472	7.878	36.864	9.57	2.058	0.00204149	0.0357356	yes
GRMZM2G149751	Refgen2	1	+	4542118	4543278	1161	882	155	672	139	511	102	13.344	2.614	13.546	2.874	8.555	1.772	2.049	0.000248611	0.0314618	yes
GRMZM2G149800	Refgen2	6	+	191840046	191843911	2359	231	53	238	44	268	46	3.495	0.894	4.798	0.91	4.487	0.799	2.048	0.00480578	0.0437025	yes
GRMZM2G150059	Refgen2	2	-	202286047	202289158	2256	333	53	221	55	393	73	5.038	0.894	4.455	1.137	6.579	1.268	2.046	0.00336239	0.0402464	yes
GRMZM2G150153	Refgen2	4	+	194395979	194396984	1006	0	0	0	0	96	20	0	0	0	0	1.607	0.347	2.043	0.00350681	0.0406666	yes
GRMZM2G150187	Refgen2	6	+	16096163	16099019	1398	2025	271	1042	228	1659	425	30.638	4.57	21.004	4.714	27.774	7.382	2.032	0.00548797	0.0451125	yes
GRMZM2G150404	Refgen2	2	-	220784972	220788333	1741	515	97	475	67	502	134	7.792	1.636	9.575	1.385	8.404	2.327	2.031	0.00663105	0.0473992	yes
GRMZM2G150434	Refgen2	8	+	269118197	269118848	652	560	81	338	88	280	57	8.473	1.366	6.813	1.82	4.688	0.99	2.023	0.00545913	0.0451064	yes
GRMZM2G150691	Refgen2	4	-	161894274	161901390	2162	2335	353	1286	276	1850	443	35.328	5.953	25.923	5.707	30.971	7.694	2.019	0.00129817	0.0322543	yes
GRMZM2G150928	Refgen2	3	-	4165442	4166593	1057	29665	6051	27093	4608	59092	13221	448.821	102.045	546.135	95.276	989.273	229.631	2.017	0.00132427	0.0323236	yes
GRMZM2G151169	Refgen2	6	-	149942002	149944565	1932	269	38	93	22	178	42	4.07	0.641	1.875	0.455	2.98	0.729	2.016	0.00562283	0.0454988	yes
GRMZM2G151257	Refgen2	5	+	183304206	183304828	623	53	11	31	5	0	0	0.802	0.186	0.625	0.103	0	0	2.016	0.00552284	0.0452734	yes
GRMZM2G151516	Refgen2	4	-	83825492	83830780	2271	612	85	400	93	416	101	9.259	1.433	8.063	1.923	6.964	1.754	2.013	0.00456473	0.0429177	yes
GRMZM2G151649	Refgen2	7	-	8299415	8303114	1848	2967	586	2023	403	2852	572	44.89	9.882	40.779	8.333	47.746	9.935	2.01	0.000208769	0.0314618	yes
GRMZM2G151763	Refgen2	3	-	210049697	210051412	1446	1016	166	538	97	538	144	15.372	2.799	10.845	2.006	9.007	2.501	2.01	0.00263518	0.0372667	yes
GRMZM2G151801	Refgen2	7	-	26151715	26154159	1733	72556	12644	59823	13100	48726	10098	1097.75	213.23	1205.9	270.859	815.734	175.389	2.009	0.000417903	0.0314618	yes
GRMZM2G151903	Refgen2	10	+	121411447	121414693	864	91	13	93	22	82	19	1.377	0.219	1.875	0.455	1.373	0.33	2.004	0.00681743	0.0478836	yes
GRMZM2G151992	Refgen2	9	-	23414184	23420983	6490	410	65	239	46	204	54	6.203	1.096	4.818	0.951	3.415	0.938	2.001	0.00322324	0.039608	yes
GRMZM2G151997	Refgen2	1	-	126718179	126723107	1866	1109	180	918	164	1320	364	16.779	3.036	18.505	3.391	22.098	6.322	1.992	0.00348499	0.0406545	yes
GRMZM2G152127	Refgen2	3	+	115472419	115474223	1805	343	53	242	51	287	72	5.189	0.894	4.878	1.054	4.805	1.251	1.992	0.00263488	0.0372667	yes
GRMZM2G152135	Refgen2	10	+	41468889	41473581	1597	2791	513	2033	527	2867	494	42.227	8.651	40.981	10.896	47.997	8.58	1.991	0.00397942	0.0416363	yes
GRMZM2G152140	Refgen2	3	-	13044021	13044777	757	853	165	580	98	44	16	12.906	2.783	11.692	2.026	0.737	0.278	1.99	0.00631188	0.0467569	yes
GRMZM2G152438	Refgen2	2	+	217335262	217339222	2337	915	152	667	122	623	168	13.844	2.563	13.445	2.522	10.43	2.918	1.989	0.00255563	0.0372667	yes
GRMZM2G152549	Refgen2	1	+	224037328	224040990	2064	191	43	183	33	505	103	2.89	0.725	3.689	0.682	8.454	1.789	1.988	0.00241725	0.0372636	yes
GRMZM2G152891	Refgen2	1	-	210642192	210648209	4104	829	115	442	106	476	121	12.542	1.939	8.91	2.192	7.969	2.102	1.982	0.00626527	0.0467355	yes
GRMZM2G152929	Refgen2	5	+	56422201	56425505	2228	2587	413	1965	372	2189	605	39.14	6.965	39.61	7.692	36.647	10.508	1.98	0.00312648	0.0392436	yes
GRMZM2G153200	Refgen2	3	+	221699289	221707414	2197	254	48	215	36	221	60	3.843	0.809	4.334	0.744	3.7	1.042	1.965	0.00485482	0.0437698	yes
GRMZM2G153359	Refgen2	5	+	182483452	182488672	2783	228	35	136	29	203	54	3.45	0.59	2.741	0.6	3.398	0.938	1.96	0.00455992	0.0429177	yes
GRMZM2G153369	Refgen2	2	-	273983252	273987146	2903	1066	200	962	173	1266	325	16.128	3.373	19.392	3.577	21.194	5.645	1.959	0.00131032	0.0322543	yes
GRMZM2G153536	Refgen2	1	+	176215220	176216920	1114	117584	23351	67122	11778	100534	25519	1779.01	393.794	1353.03	243.525	1683.06	443.231	1.955	0.00198499	0.0356214	yes
GRMZM2G153666	Refgen2	6	+	170988796	170991237	2442	63	12	70	16	120	25	0.953	0.202	1.411	0.331	2.009	0.434	1.946	0.00283726	0.0378196	yes
GRMZM2G153704	Refgen2	8	-	243813013	243814820	1808	4109	888	3399	516	3278	896	62.168	14.975	68.516	10.669	54.878	15.562	1.946	0.00756533	0.0490508	yes
GRMZM2G154124	Refgen2	1	-	7568487	7570697	2211	424	91	229	38	299	75	6.415	1.535	4.616	0.786	5.006	1.303	1.939	0.0037769	0.0412796	yes
GRMZM2G154182	Refgen2	8	+	298496694	298497331	424	172	35	94	19	194	43	2.602	0.59	1.895	0.393	3.248	0.747	1.939	0.00138261	0.0325412	yes
GRMZM2G154223	Refgen2	2	-	186942057	186945651	3595	259	42	231	46	310	87	3.919	0.708	4.656	0.951	5.19	1.511	1.937	0.00446045	0.0427778	yes
GRMZM2G154460	Refgen2	7	+	230000674	230006309	3090	3424	633	1966	437	1759	395	51.804	10.675	39.63	9.036	29.448	6.861	1.935	0.000140984	0.0314618	yes
GRMZM2G154735	Refgen2	2	-	171790835	171801127	1499	233	36	150	32	238	66	3.525	0.607	3.024	0.662	3.984	1.146	1.935	0.00540483	0.0449162	yes
GRMZM2G154747	Refgen2	7	+	155481968	155483345	1378	637	131	507	81	883	236	9.638	2.209	10.22	1.675	14.783	4.099	1.934	0.00448591	0.042823	yes
GRMZM2G155002	Refgen2	4	-	212235526	212240514	920	1487	312	1025	180	1564	389	22.498	5.262	20.662	3.722	26.183	6.756	1.93	0.00157214	0.0336598	yes
GRMZM2G155111	Refgen2	10	-	3077769	3082278	3638	486	107	466	104	902	175	7.353	1.804	9.394	2.15	15.101	3.04	1.929	0.0014866	0.0334328	yes
GRMZM2G155221	Refgen2	10	-	160717320	160718691	1372	157	36	116	25	250	48	2.375	0.607	2.338	0.517	4.185	0.834	1.924	0.00341626	0.0404455	yes
GRMZM2G155321	Refgen2	3	-	143464625	143469700	2798	3977	805	2431	492	3245	750	60.171	13.576	49.004	10.173	54.325	13.026	1.922	0.000154893	0.0314618	yes
GRMZM2G155375	Refgen2	3	-	42818942	42821650	1665	565	116	403	82	432	98	8.548	1.956	8.124	1.695	7.232	1.702	1.919	0.000460148	0.0314618	yes
GRMZM2G155491	Refgen2	2	-	725416	726516	1101	84	18	139	23	96	26	1.271	0.304	2.802	0.476	1.607	0.452	1.917	0.00783629	0.0496083	yes
GRMZM2G155699	Refgen2	5	-	116241684	116244580	2228	6426	1392	4018	1006	3967	706	97.223	23.475	80.994	20.8	66.412	12.262	1.912	0.00369143	0.0410736	yes
GRMZM2G156296	Refgen2	7	+	278042587	278044433	1847	62	12	4	1	13	3	0.938	0.202	0.081	0.021	0.218	0.052	1.911	0.00322453	0.039608	yes
GRMZM2G156517	Refgen2	6	-	236412858	236415822	1771	478	111	384	65	321	78	7.232	1.872	7.741	1.344	5.374	1.355	1.911	0.00410437	0.0419739	yes
GRMZM2G156712	Refgen2	6	+	88612927	88613792	866	705	183	343	56	917	195	10.666	3.086	6.914	1.158	15.352	3.387	1.911	0.00717277	0.0484762	yes
GRMZM2G156737	Refgen2	4	+	563756	566860	2332	342	78	196	46	458	84	5.174	1.315	3.951	0.951	7.667	1.459	1.909	0.00381434	0.0412796	yes
GRMZM2G156956	Refgen2	6	-	85896058	85898559	2502	72	16	73	13	40	10	1.089	0.27	1.472	0.269	0.67	0.174	1.904	0.00606428	0.046404	yes
GRMZM2G156977	Refgen2	2	-	291445438	291445901	464	28	7	31	6	34	7	0.424	0.118	0.625	0.124	0.569	0.122	1.903	0.00607118	0.046404	yes
GRMZM2G157298	Refgen2	4	+	162559883	162562784	2088	617	116	369	75	525	134	9.335	1.956	7.438	1.551	8.789	2.327	1.9	0.000607438	0.0314618	yes
GRMZM2G157536	Refgen2	6	+	136039579	136040254	450	977	191	660	132	521	133	14.782	3.221	13.304	2.729	8.722	2.31	1.898	0.000629898	0.0314618	yes
GRMZM2G157564	Refgen2	8	+	191858163	191859141	833	1617	316	783	152	1045	275	24.465	5.329	15.784	3.143	17.495	4.776	1.892	0.000911687	0.0314618	yes
GRMZM2G157927	Refgen2	3	-	67715082	67736192	1913	3614	699	2040	370	2360	679	54.679	11.788	41.122	7.65	39.509	11.793	1.89	0.00320904	0.039608	yes
GRMZM2G158141	Refgen2	10	-	206076148	206080820	2776	484	104	297	58	456	109	7.323	1.754	5.987	1.199	7.634	1.893	1.888	0.000934734	0.0314618	yes
GRMZM2G158205	Refgen2	8	-	229286468	229287423	956	22	5	14	3	112	25	0.333	0.084	0.282	0.062	1.875	0.434	1.885	0.00593116	0.0460409	yes
GRMZM2G158394	Refgen2	7	+	256937883	256939714	1277	197	43	186	41	503	109	2.981	0.725	3.749	0.848	8.421	1.893	1.88	0.00101588	0.0314618	yes
GRMZM2G159013	Refgen2	5	-	37117338	37120603	2663	74	17	43	10	77	15	1.12	0.287	0.867	0.207	1.289	0.261	1.879	0.00570575	0.0456176	yes
GRMZM2G159034	Refgen2	7	-	158630354	158634416	2494	389	59	195	51	326	86	5.885	0.995	3.931	1.054	5.458	1.494	1.875	0.0070565	0.0482005	yes
GRMZM2G159041	Refgen2	2	-	4550257	4554622	1854	546	97	318	74	393	100	8.261	1.636	6.41	1.53	6.579	1.737	1.873	0.00123529	0.0321423	yes
GRMZM2G159503	Refgen2	2	-	198078696	198080533	1262	817	142	221	51	845	222	12.361	2.395	4.455	1.054	14.146	3.856	1.873	0.00159249	0.0336598	yes
GRMZM2G159643	Refgen2	8	+	5922079	5922834	756	6	2	15	3	62	14	0.091	0.034	0.302	0.062	1.038	0.243	1.865	0.00735275	0.0488055	yes
GRMZM2G159759	Refgen2	5	+	6596882	6601837	2184	560	129	394	86	456	96	8.473	2.175	7.942	1.778	7.634	1.667	1.863	0.00128302	0.0322543	yes
GRMZM2G159811	Refgen2	10	-	122251809	122258626	4898	831	153	417	109	606	138	12.573	2.58	8.406	2.254	10.145	2.397	1.859	0.00140118	0.0325696	yes
GRMZM2G160400	Refgen2	7	-	168479978	168481963	1696	915	239	821	135	973	240	13.844	4.031	16.55	2.791	16.289	4.168	1.856	0.00788426	0.0496217	yes
GRMZM2G160430	Refgen2	6	-	125118573	125121392	2820	300	72	127	27	105	22	4.539	1.214	2.56	0.558	1.758	0.382	1.855	0.00320032	0.039608	yes
GRMZM2G160506	Refgen2	1	-	164187301	164191914	2426	753	145	573	118	533	147	11.393	2.445	11.55	2.44	8.923	2.553	1.852	0.00132497	0.0323236	yes
GRMZM2G160515	Refgen2	2	+	146118598	146121163	2043	3429	756	2729	520	2731	711	51.88	12.749	55.011	10.752	45.72	12.349	1.852	0.00130812	0.0322543	yes
GRMZM2G160541	Refgen2	4	+	29308938	29309871	934	71	17	55	12	81	17	1.074	0.287	1.109	0.248	1.356	0.295	1.851	0.00489387	0.0438088	yes
GRMZM2G160585	Refgen2	2	+	191852368	191856417	2351	3130	565	1314	339	1837	441	47.356	9.528	26.487	7.009	30.754	7.66	1.846	0.00110516	0.0315807	yes
GRMZM2G160685	Refgen2	6	+	132174735	132179132	2377	8603	1530	5768	1479	6903	1684	130.16	25.802	116.27	30.58	115.565	29.249	1.845	0.00127701	0.0322126	yes
GRMZM2G160902	Refgen2	3	+	28644600	28645965	1154	498	95	331	98	643	131	7.535	1.602	6.672	2.026	10.765	2.275	1.845	0.00466249	0.0430827	yes
GRMZM2G161274	Refgen2	1	-	165713440	165715862	1299	663	113	395	92	58	18	10.031	1.906	7.962	1.902	0.971	0.313	1.844	0.00497299	0.0438976	yes
GRMZM2G161534	Refgen2	6	+	211155543	211157910	2368	149	35	83	17	142	33	2.254	0.59	1.673	0.351	2.377	0.573	1.838	0.00304496	0.0389368	yes
GRMZM2G161809	Refgen2	7	+	190782720	190789317	2016	461	91	304	75	365	85	6.975	1.535	6.128	1.551	6.111	1.476	1.837	0.000741334	0.0314618	yes
GRMZM2G162127	Refgen2	6	-	81798893	81800186	1183	70	17	107	20	112	28	1.059	0.287	2.157	0.414	1.875	0.486	1.837	0.00617287	0.0466782	yes
GRMZM2G162305	Refgen2	3	+	183702618	183703995	1378	552	126	471	98	646	153	8.352	2.125	9.494	2.026	10.815	2.657	1.837	0.000958099	0.0314618	yes
GRMZM2G162359	Refgen2	7	+	118060344	118063910	1308	21	5	68	16	110	24	0.318	0.084	1.371	0.331	1.842	0.417	1.831	0.00454666	0.0429175	yes
GRMZM2G162505	Refgen2	1	+	187710605	187713565	2420	2483	468	1156	216	2326	734	37.567	7.892	23.302	4.466	38.94	12.749	1.831	0.00595032	0.0460409	yes
GRMZM2G162690	Refgen2	1	-	56898741	56900559	1701	686	147	284	74	656	138	10.379	2.479	5.725	1.53	10.982	2.397	1.83	0.00189698	0.0353785	yes
GRMZM2G162829	Refgen2	4	+	12337664	12340624	1664	377	92	371	85	583	121	5.704	1.552	7.479	1.757	9.76	2.102	1.83	0.00232112	0.0369183	yes
GRMZM2G162972	Refgen2	10	-	14818630	14820171	1542	138	23	88	22	133	37	2.088	0.388	1.774	0.455	2.227	0.643	1.823	0.00636326	0.0468423	yes
GRMZM2G163110	Refgen2	2	+	127930756	127931685	930	62	13	0	0	0	0	0.938	0.219	0	0	0	0	1.82	0.00668209	0.0474613	yes
GRMZM2G163116	Refgen2	1	+	6225157	6226678	1522	97	25	73	16	220	46	1.468	0.422	1.472	0.331	3.683	0.799	1.82	0.00574527	0.0456946	yes
GRMZM2G163283	Refgen2	6	+	165151948	165157662	2287	3398	802	1803	330	1872	504	51.411	13.525	36.344	6.823	31.34	8.754	1.819	0.00308492	0.039063	yes
GRMZM2G163421	Refgen2	2	-	269969910	269972158	1438	121	24	132	34	187	43	1.831	0.405	2.661	0.703	3.131	0.747	1.818	0.00243669	0.0372667	yes
GRMZM2G163519	Refgen2	2	-	180784498	180785687	1088	1825	403	1384	289	2020	512	27.612	6.796	27.898	5.975	33.817	8.893	1.813	0.000222967	0.0314618	yes
GRMZM2G163709	Refgen2	4	-	201381499	201385596	1806	294	74	168	36	124	27	4.448	1.248	3.387	0.744	2.076	0.469	1.812	0.00360828	0.0410736	yes
GRMZM2G163998	Refgen2	10	-	292335532	292337173	1442	155	29	89	19	201	59	2.345	0.489	1.794	0.393	3.365	1.025	1.812	0.00452478	0.0429175	yes
GRMZM2G164098	Refgen2	4	-	62249317	62253700	2269	42908	8797	37553	8413	34845	9075	649.184	148.354	756.986	173.949	583.348	157.621	1.81	0.00041808	0.0314618	yes
GRMZM2G164405	Refgen2	2	+	204076920	204078957	1189	326	57	166	45	355	90	4.932	0.961	3.346	0.93	5.943	1.563	1.81	0.00365803	0.0410736	yes
GRMZM2G164547	Refgen2	1	+	8656186	8658213	2028	540	96	370	76	682	213	8.17	1.619	7.458	1.571	11.418	3.7	1.809	0.00617778	0.0466782	yes
GRMZM2G164781	Refgen2	4	+	164557823	164558427	605	50	10	42	11	69	16	0.756	0.169	0.847	0.227	1.155	0.278	1.808	0.00511194	0.0440635	yes
GRMZM2G164821	Refgen2	9	+	13124167	13142268	1483	1464	307	999	237	949	235	22.15	5.177	20.138	4.9	15.887	4.082	1.796	0.00015127	0.0314618	yes
GRMZM2G164909	Refgen2	1	-	10575103	10576227	1125	804	207	716	124	1099	296	12.164	3.491	14.433	2.564	18.399	5.141	1.793	0.00668769	0.0474796	yes
GRMZM2G164912	Refgen2	5	+	220844236	220850001	2629	3251	758	2556	521	2862	747	49.187	12.783	51.523	10.772	47.913	12.974	1.792	0.000974932	0.0314618	yes
GRMZM2G165133	Refgen2	2	-	90200516	90201913	1398	1245	336	970	207	2016	435	18.836	5.666	19.553	4.28	33.75	7.555	1.791	0.00373351	0.0411368	yes
GRMZM2G165192	Refgen2	3	-	1919386	1920869	1348	116	22	36	9	71	19	1.755	0.371	0.726	0.186	1.189	0.33	1.79	0.00442572	0.0426883	yes
GRMZM2G165325	Refgen2	4	+	236408643	236411957	2944	426	98	290	51	349	106	6.445	1.653	5.846	1.054	5.843	1.841	1.785	0.00776927	0.049435	yes
GRMZM2G165633	Refgen2	2	+	68939215	68942612	2088	2521	493	1677	349	1817	562	38.142	8.314	33.805	7.216	30.419	9.761	1.783	0.00306505	0.0389664	yes
GRMZM2G166297	Refgen2	8	-	200165208	200169726	1529	5423	1122	3516	785	3879	1067	82.048	18.922	70.875	16.231	64.939	18.532	1.781	0.000422235	0.0314618	yes
GRMZM2G166337	Refgen2	2	-	136057100	136060219	2412	3531	719	2630	710	3035	703	53.423	12.125	53.015	14.68	50.81	12.21	1.78	0.00088287	0.0314618	yes
GRMZM2G166452	Refgen2	6	-	286448581	286456365	4525	2227	410	1634	441	3015	775	33.694	6.914	32.938	9.118	50.475	13.461	1.778	0.00155451	0.0336598	yes
GRMZM2G166870	Refgen2	4	+	20398975	20399475	399	184	37	123	27	148	43	2.784	0.624	2.479	0.558	2.478	0.747	1.775	0.00328391	0.0399429	yes
GRMZM2G166889	Refgen2	9	-	234915029	234917466	2438	37	7	38	8	204	61	0.56	0.118	0.766	0.165	3.415	1.059	1.775	0.00741437	0.0488173	yes
GRMZM2G166944	Refgen2	5	+	122225681	122228359	1736	74	15	29	6	96	28	1.12	0.253	0.585	0.124	1.607	0.486	1.769	0.00608861	0.0464416	yes
GRMZM2G167812	Refgen2	4	-	88701559	88711918	2253	1356	264	1199	254	908	287	20.516	4.452	24.169	5.252	15.201	4.985	1.769	0.00355867	0.0409351	yes
GRMZM2G168020	Refgen2	7	+	62263888	62265834	1788	331	81	210	45	263	65	5.008	1.366	4.233	0.93	4.403	1.129	1.768	0.00195617	0.0356059	yes
GRMZM2G168079	Refgen2	8	+	206600510	206602296	1787	224	48	139	34	320	80	3.389	0.809	2.802	0.703	5.357	1.389	1.767	0.00112831	0.0316636	yes
GRMZM2G168196	Refgen2	2	-	44330496	44336261	1952	2117	445	892	171	1525	490	32.029	7.505	17.981	3.536	25.53	8.511	1.759	0.0055338	0.0452923	yes
GRMZM2G168375	Refgen2	8	-	251145384	251148997	978	222	61	120	28	184	38	3.359	1.029	2.419	0.579	3.08	0.66	1.757	0.00749375	0.0490508	yes
GRMZM2G168439	Refgen2	8	-	143376935	143381141	3167	1364	269	903	230	1086	290	20.637	4.536	18.202	4.756	18.181	5.037	1.756	0.000624474	0.0314618	yes
GRMZM2G168651	Refgen2	2	-	22379293	22385166	3735	2986	620	1264	277	1521	449	45.177	10.456	25.479	5.727	25.463	7.799	1.752	0.00121706	0.0321423	yes
GRMZM2G168744	Refgen2	1	+	4786254	4787622	866	1697	412	1343	310	1354	327	25.675	6.948	27.072	6.41	22.668	5.68	1.749	0.000518811	0.0314618	yes
GRMZM2G168833	Refgen2	1	-	136039539	136041895	2136	1052	228	705	140	555	176	15.916	3.845	14.211	2.895	9.291	3.057	1.745	0.00427296	0.0423343	yes
GRMZM2G168890	Refgen2	5	+	87027631	87035898	3185	3234	625	2071	491	2419	723	48.929	10.54	41.747	10.152	40.497	12.558	1.745	0.00163552	0.0339435	yes
GRMZM2G169020	Refgen2	4	-	1044900	1049634	3357	370	88	226	58	334	75	5.598	1.484	4.556	1.199	5.592	1.303	1.745	0.00182675	0.0350045	yes
GRMZM2G169321	Refgen2	6	+	155651955	155656419	1879	1227	292	916	233	1197	274	18.564	4.924	18.465	4.818	20.039	4.759	1.739	0.00077376	0.0314618	yes
GRMZM2G169372	Refgen2	1	+	38014057	38014676	620	1030	218	711	188	902	224	15.584	3.676	14.332	3.887	15.101	3.891	1.739	0.000454098	0.0314618	yes
GRMZM2G169535	Refgen2	1	-	126816126	126819003	1645	2825	598	2143	439	2269	730	42.741	10.085	43.198	9.077	37.986	12.679	1.734	0.00398808	0.0416363	yes
GRMZM2G169654	Refgen2	3	+	179010381	179015571	2838	1791	347	1096	286	1160	323	27.097	5.852	22.093	5.913	19.42	5.61	1.733	0.00112159	0.0315807	yes
GRMZM2G169953	Refgen2	6	-	32358781	32362763	2816	974	196	680	166	796	227	14.736	3.305	13.707	3.432	13.326	3.943	1.733	0.00085144	0.0314618	yes
GRMZM2G170044	Refgen2	7	+	96711729	96717040	1518	3673	638	1627	471	4693	1317	55.571	10.759	32.797	9.739	78.567	22.875	1.73	0.00515764	0.0441247	yes
GRMZM2G170281	Refgen2	6	-	171412337	171415029	1711	379646	84070	73646	15584	72471	22119	5743.91	1417.77	1484.54	322.218	1213.25	384.177	1.724	0.00369636	0.0410736	yes
GRMZM2G170299	Refgen2	1	-	41420177	41423983	2672	11562	2817	9921	1991	16218	4743	174.929	47.506	199.985	41.166	271.509	82.38	1.723	0.0030195	0.0388327	yes
GRMZM2G170388	Refgen2	3	-	175436854	175443774	2965	1062	217	604	150	667	190	16.068	3.66	12.175	3.101	11.166	3.3	1.721	0.000799531	0.0314618	yes
GRMZM2G171078	Refgen2	6	+	115589124	115590440	1217	86	21	51	10	104	30	1.301	0.354	1.028	0.207	1.741	0.521	1.721	0.00787388	0.0496217	yes
GRMZM2G171108	Refgen2	2	+	298501323	298503474	330	1335	298	669	149	1243	358	20.198	5.026	13.486	3.081	20.809	6.218	1.717	0.00077112	0.0314618	yes
GRMZM2G171179	Refgen2	9	+	160655200	160661550	2920	805	154	355	92	465	138	12.179	2.597	7.156	1.902	7.785	2.397	1.717	0.00285586	0.0378874	yes
GRMZM2G171395	Refgen2	9	+	122031317	122038263	1317	289	68	339	83	428	109	4.372	1.147	6.833	1.716	7.165	1.893	1.713	0.000662501	0.0314618	yes
GRMZM2G171468	Refgen2	5	-	126161070	126162969	1805	11	3	16	4	29	7	0.166	0.051	0.323	0.083	0.485	0.122	1.712	0.00690951	0.0479404	yes
GRMZM2G171569	Refgen2	7	+	220002482	220004830	2349	635	147	303	64	540	154	9.607	2.479	6.108	1.323	9.04	2.675	1.709	0.00115083	0.0317645	yes
GRMZM2G172204	Refgen2	7	+	195750469	195751551	1083	83	21	94	21	164	43	1.256	0.354	1.895	0.434	2.746	0.747	1.707	0.00357457	0.0410098	yes
GRMZM2G172826	Refgen2	2	+	161573460	161575024	1474	190	40	97	26	211	56	2.875	0.675	1.955	0.538	3.532	0.973	1.704	0.0020959	0.0360078	yes
GRMZM2G173124	Refgen2	8	-	88188502	88200677	1676	2353	567	1669	332	1465	451	35.6	9.562	33.643	6.865	24.526	7.833	1.703	0.00365038	0.0410736	yes
GRMZM2G173341	Refgen2	2	-	83792802	83796118	2010	14703	3459	8881	2005	11437	3233	222.451	58.333	179.021	41.456	191.47	56.153	1.7	0.00067602	0.0314618	yes
GRMZM2G173377	Refgen2	2	-	158748636	158750084	1449	755	138	447	119	1508	456	11.423	2.327	9.011	2.46	25.246	7.92	1.7	0.00360303	0.0410736	yes
GRMZM2G173579	Refgen2	9	+	30871447	30878448	2145	2518	512	931	249	1030	288	38.096	8.634	18.767	5.148	17.243	5.002	1.699	0.000833325	0.0314618	yes
GRMZM2G173597	Refgen2	10	+	161336701	161339172	1948	277	50	185	51	200	61	4.191	0.843	3.729	1.054	3.348	1.059	1.695	0.00692367	0.0479404	yes
GRMZM2G173630	Refgen2	6	-	163199431	163202605	2598	1537	386	1563	434	1944	436	23.254	6.51	31.507	8.973	32.545	7.573	1.69	0.0013922	0.0325412	yes
GRMZM2G173742	Refgen2	10	+	213298401	213303662	2653	1095	246	674	179	669	173	16.567	4.149	13.586	3.701	11.2	3.005	1.688	0.000339357	0.0314618	yes
GRMZM2G173809	Refgen2	2	+	195312990	195319148	2551	5154	1085	4102	965	4389	1368	77.978	18.298	82.687	19.953	73.477	23.76	1.687	0.00154825	0.0336598	yes
GRMZM2G174192	Refgen2	7	-	3477493	3477831	339	167	46	109	28	242	53	2.527	0.776	2.197	0.579	4.051	0.921	1.687	0.00644414	0.0469332	yes
GRMZM2G174458	Refgen2	5	-	7686554	7700991	2269	2748	742	2132	585	2279	474	41.576	12.513	42.976	12.096	38.153	8.233	1.686	0.00530657	0.0446283	yes
GRMZM2G174558	Refgen2	6	-	95381137	95384370	1969	404	94	318	67	345	108	6.112	1.585	6.41	1.385	5.776	1.876	1.686	0.00368463	0.0410736	yes
GRMZM2G174708	Refgen2	1	-	146259092	146261010	1109	2409	557	1238	363	1522	352	36.447	9.393	24.955	7.505	25.48	6.114	1.682	0.00130382	0.0322543	yes
GRMZM2G174719	Refgen2	4	-	7622758	7627652	2749	1332	261	1051	308	1225	336	20.153	4.402	21.186	6.368	20.508	5.836	1.677	0.00230171	0.0368899	yes
GRMZM2G174730	Refgen2	6	-	176841045	176845475	3418	22978	5636	13170	3928	15270	3309	347.649	95.046	265.478	81.216	255.639	57.473	1.674	0.00464576	0.0430042	yes
GRMZM2G175401	Refgen2	10	-	22203984	22208031	2551	3395	700	1694	388	1457	495	51.365	11.805	34.147	8.022	24.392	8.597	1.67	0.0042534	0.0422914	yes
GRMZM2G176141	Refgen2	2	-	25215084	25218533	1957	152	35	82	21	136	37	2.3	0.59	1.653	0.434	2.277	0.643	1.669	0.00222385	0.036845	yes
GRMZM2G176217	Refgen2	6	-	10143324	10144958	470	4424	1104	2692	732	3479	821	66.934	18.618	54.265	15.135	58.243	14.26	1.669	0.00103878	0.0315246	yes
GRMZM2G176235	Refgen2	1	+	64710881	64720688	3010	904	227	787	193	950	249	13.677	3.828	15.864	3.991	15.904	4.325	1.665	0.000437768	0.0314618	yes
GRMZM2G176307	Refgen2	5	-	191927986	191932327	3291	3750	726	2362	664	2479	736	56.736	12.243	47.613	13.729	41.502	12.783	1.665	0.00250691	0.0372667	yes
GRMZM2G176495	Refgen2	6	-	39110590	39113895	2671	590	127	416	117	420	114	8.927	2.142	8.386	2.419	7.031	1.98	1.66	0.000969643	0.0314618	yes
GRMZM2G176630	Refgen2	1	-	87256784	87261838	2499	8633	2242	5180	1378	6724	1590	130.614	37.809	104.417	28.492	112.568	27.616	1.66	0.001366	0.0325412	yes
GRMZM2G176647	Refgen2	2	-	155756753	155758941	2108	2072	557	1522	320	2056	586	31.349	9.393	30.68	6.616	34.42	10.178	1.659	0.00295756	0.0385096	yes
GRMZM2G176707	Refgen2	8	-	44674258	44675623	1366	54	14	28	7	41	10	0.817	0.236	0.564	0.145	0.686	0.174	1.659	0.00672409	0.0476303	yes
GRMZM2G176798	Refgen2	4	+	167076205	167077531	1327	975	208	953	207	1269	440	14.751	3.508	19.21	4.28	21.245	7.642	1.658	0.00596272	0.0460409	yes
GRMZM2G177084	Refgen2	9	-	3409613	3414955	2962	1023	190	461	117	681	236	15.478	3.204	9.293	2.419	11.401	4.099	1.658	0.00793416	0.0497009	yes
GRMZM2G177104	Refgen2	7	+	4611629	4615022	2954	259	53	173	43	185	60	3.919	0.894	3.487	0.889	3.097	1.042	1.655	0.00457672	0.0429222	yes
GRMZM2G177213	Refgen2	10	+	79329025	79331190	2166	117	28	94	22	54	16	1.77	0.472	1.895	0.455	0.904	0.278	1.655	0.00475956	0.0435183	yes
GRMZM2G177259	Refgen2	3	+	154699482	154702530	2266	794	223	547	143	643	143	12.013	3.761	11.026	2.957	10.765	2.484	1.654	0.00439524	0.0426741	yes
GRMZM2G177386	Refgen2	6	-	117363903	117374335	2235	740	152	572	128	561	200	11.196	2.563	11.53	2.647	9.392	3.474	1.652	0.00752551	0.0490508	yes
GRMZM2G177599	Refgen2	9	+	174112674	174115064	1719	299	53	54	8	1142	350	4.524	0.894	1.089	0.165	19.118	6.079	1.652	0.00634385	0.046796	yes
GRMZM2G177659	Refgen2	9	+	21790380	21794847	3467	2310	619	1727	352	2494	753	34.95	10.439	34.813	7.278	41.753	13.079	1.651	0.00455812	0.0429177	yes
GRMZM2G177792	Refgen2	10	-	111409002	111409827	826	303	60	213	53	262	88	4.584	1.012	4.294	1.096	4.386	1.528	1.651	0.00609596	0.0464454	yes
GRMZM2G177878	Refgen2	9	-	185550479	185552492	1201	512	134	417	119	709	161	7.746	2.26	8.406	2.46	11.87	2.796	1.648	0.00371443	0.0410736	yes
GRMZM2G177934	Refgen2	5	+	146498530	146503972	2155	187	42	101	23	125	41	2.829	0.708	2.036	0.476	2.093	0.712	1.644	0.00591663	0.0460409	yes
GRMZM2G178351	Refgen2	5	+	16574646	16581541	3548	1153	277	555	131	610	181	17.444	4.671	11.188	2.709	10.212	3.144	1.643	0.000794959	0.0314618	yes
GRMZM2G178398	Refgen2	4	+	103624358	103625946	1460	31	7	5	1	30	9	0.469	0.118	0.101	0.021	0.502	0.156	1.64	0.0074952	0.0490508	yes
GRMZM2G178671	Refgen2	3	+	208194750	208197747	2060	3909	1069	2633	711	3726	859	59.142	18.028	53.075	14.701	62.378	14.92	1.64	0.00259918	0.0372667	yes
GRMZM2G178693	Refgen2	2	-	232876230	232879140	2866	1522	370	1714	407	1144	341	23.027	6.24	34.55	8.415	19.152	5.923	1.636	0.000661434	0.0314618	yes
GRMZM2G178815	Refgen2	8	-	185036489	185037677	1047	404	116	361	90	322	78	6.112	1.956	7.277	1.861	5.391	1.355	1.628	0.00382909	0.041291	yes
GRMZM2G179215	Refgen2	8	+	152438526	152444448	2470	185	36	202	58	327	101	2.799	0.607	4.072	1.199	5.474	1.754	1.627	0.00546579	0.0451064	yes
GRMZM2G179462	Refgen2	1	-	97537105	97540622	2243	6167	1193	3569	1155	5112	1433	93.305	20.119	71.943	23.881	85.581	24.889	1.626	0.00565171	0.0455958	yes
GRMZM2G179504	Refgen2	8	-	130284228	130288135	2097	534	112	508	143	291	87	8.079	1.889	10.24	2.957	4.872	1.511	1.625	0.00193459	0.0355079	yes
GRMZM2G179679	Refgen2	8	-	116276985	116283212	3852	945	179	648	203	739	220	14.298	3.019	13.062	4.197	12.372	3.821	1.622	0.00590381	0.0460409	yes
GRMZM2G179761	Refgen2	5	-	293997056	293998873	1726	1060	272	696	170	973	280	16.037	4.587	14.03	3.515	16.289	4.863	1.609	0.000572338	0.0314618	yes
GRMZM2G179768	Refgen2	5	-	15546617	15552849	3414	4277	1087	2617	817	4852	1121	64.71	18.331	52.753	16.892	81.228	19.47	1.605	0.00375842	0.0411658	yes
GRMZM2G180190	Refgen2	2	+	176837841	176845518	5162	31280	7834	17053	5207	19443	4674	473.256	132.114	343.751	107.661	325.5	81.181	1.603	0.00349774	0.0406545	yes
GRMZM2G180328	Refgen2	6	-	53270104	53272645	1554	2814	694	2298	619	2351	656	42.575	11.704	46.323	12.799	39.359	11.394	1.599	0.000149973	0.0314618	yes
GRMZM2G180720	Refgen2	10	-	20958620	20960009	1340	460	118	544	128	303	94	6.96	1.99	10.966	2.647	5.073	1.633	1.599	0.00202394	0.0357356	yes
GRMZM2G181284	Refgen2	7	-	2044267	2045247	981	994	188	623	188	734	239	15.039	3.17	12.558	3.887	12.288	4.151	1.598	0.00693623	0.0479404	yes
GRMZM2G181507	Refgen2	5	+	5809798	5814594	4307	138	32	81	21	90	28	2.088	0.54	1.633	0.434	1.507	0.486	1.595	0.00388067	0.0415049	yes
GRMZM2G300125	Refgen2	8	-	81434536	81439360	3600	374	107	241	67	406	96	5.658	1.804	4.858	1.385	6.797	1.667	1.593	0.00466025	0.0430827	yes
GRMZM2G300135	Refgen2	5	+	45337978	45340551	1668	430	98	364	96	508	158	6.506	1.653	7.337	1.985	8.505	2.744	1.591	0.00127061	0.0322126	yes
GRMZM2G300924	Refgen2	4	+	134053442	134057895	2618	5310	1231	2743	657	2800	952	80.339	20.76	55.293	13.584	46.875	16.535	1.59	0.00249975	0.0372667	yes
GRMZM2G301148	Refgen2	4	-	191859884	191861906	2012	704	203	653	188	630	142	10.651	3.423	13.163	3.887	10.547	2.466	1.589	0.00577298	0.0457003	yes
GRMZM2G301485	Refgen2	10	-	145279859	145281275	1417	313	94	146	36	357	92	4.736	1.585	2.943	0.744	5.977	1.598	1.581	0.00528004	0.0445636	yes
GRMZM2G301934	Refgen2	7	+	6436446	6439210	1769	648	182	488	109	436	132	9.804	3.069	9.837	2.254	7.299	2.293	1.58	0.00433569	0.0424638	yes
GRMZM2G302245	Refgen2	3	+	10569255	10576278	3276	951	277	792	170	1266	387	14.388	4.671	15.965	3.515	21.194	6.722	1.576	0.00545742	0.0451064	yes
GRMZM2G302604	Refgen2	7	-	129079088	129082640	1831	1334	304	675	169	845	290	20.183	5.127	13.607	3.494	14.146	5.037	1.571	0.00260536	0.0372667	yes
GRMZM2G303915	Refgen2	5	-	161465506	161472233	2909	4540	1095	3567	1021	3192	918	68.689	18.466	71.903	21.11	53.438	15.944	1.566	0.000211461	0.0314618	yes
GRMZM2G304010	Refgen2	10	-	297016039	297019051	1819	6167	1298	5590	1660	2661	847	93.305	21.89	112.682	34.323	44.548	14.711	1.565	0.00253367	0.0372667	yes
GRMZM2G304378	Refgen2	9	-	22677939	22681262	1566	2256	598	1372	413	2447	615	34.133	10.085	27.656	8.539	40.966	10.682	1.563	0.00166096	0.03408	yes
GRMZM2G304474	Refgen2	3	-	175130526	175133952	2460	2128	493	1812	497	1744	550	32.196	8.314	36.526	10.276	29.197	9.553	1.562	0.000637791	0.0314618	yes
GRMZM2G304712	Refgen2	4	+	82641912	82645224	3254	244	63	146	39	71	21	3.692	1.062	2.943	0.806	1.189	0.365	1.553	0.0022818	0.0368899	yes
GRMZM2G305066	Refgen2	8	-	148922929	148926666	1568	264	59	171	44	203	72	3.994	0.995	3.447	0.91	3.398	1.251	1.552	0.00616739	0.0466782	yes
GRMZM2G305146	Refgen2	10	+	235683529	235687278	1841	1310	298	741	225	784	237	19.82	5.026	14.937	4.652	13.125	4.116	1.545	0.00113838	0.0317645	yes
GRMZM2G305446	Refgen2	5	+	6701372	6706853	1918	6257	1780	5243	1360	6396	1826	94.666	30.018	105.687	28.12	107.077	31.715	1.538	0.000994547	0.0314618	yes
GRMZM2G306616	Refgen2	1	-	229477750	229480222	1723	5127	1226	2694	734	2870	933	77.57	20.675	54.305	15.176	48.047	16.205	1.535	0.000635787	0.0314618	yes
GRMZM2G306643	Refgen2	10	+	153591547	153607432	3024	3841	1026	2665	695	2759	838	58.113	17.303	53.721	14.37	46.189	14.555	1.535	0.000406627	0.0314618	yes
GRMZM2G306851	Refgen2	8	-	9303132	9306911	3366	11588	2304	6072	1947	5890	1961	175.323	38.855	122.398	40.257	98.606	34.06	1.534	0.00724426	0.0486507	yes
GRMZM2G308203	Refgen2	5	+	146816174	146818566	1182	82	22	245	63	394	122	1.241	0.371	4.939	1.303	6.596	2.119	1.533	0.00227309	0.0368899	yes
GRMZM2G308615	Refgen2	7	-	168166339	168174496	3060	1329	385	1329	346	2365	676	20.107	6.493	26.79	7.154	39.593	11.741	1.531	0.00071454	0.0314618	yes
GRMZM2G308687	Refgen2	1	+	110386088	110389342	1875	2124	558	1579	447	1904	549	32.135	9.41	31.829	9.242	31.875	9.535	1.529	0.000236284	0.0314618	yes
GRMZM2G309847	Refgen2	4	-	232485795	232490839	3050	1524	419	1571	429	1758	505	23.058	7.066	31.668	8.87	29.431	8.771	1.527	0.0008077	0.0314618	yes
GRMZM2G310306	Refgen2	9	+	10273100	10283228	4736	430	94	456	119	560	200	6.506	1.585	9.192	2.46	9.375	3.474	1.526	0.00426066	0.0423291	yes
GRMZM2G310431	Refgen2	8	-	185932047	185933025	979	151	43	226	73	550	133	2.285	0.725	4.556	1.509	9.208	2.31	1.521	0.00718603	0.0484941	yes
GRMZM2G310947	Refgen2	1	-	183607887	183612875	2473	1923	589	1346	298	1738	533	29.094	9.933	27.132	6.162	29.096	9.257	1.518	0.0050397	0.0439612	yes
GRMZM2G311003	Refgen2	3	-	186948838	186952130	2031	1171	294	791	238	758	223	17.717	4.958	15.945	4.921	12.69	3.873	1.512	0.000435936	0.0314618	yes
GRMZM2G311187	Refgen2	2	+	149542252	149544706	2381	162	48	99	30	194	49	2.451	0.809	1.996	0.62	3.248	0.851	1.504	0.00716145	0.0484762	yes
GRMZM2G311233	Refgen2	1	+	178181704	178185282	3527	1905	484	1702	463	2095	684	28.822	8.162	34.309	9.573	35.073	11.88	1.503	0.000538513	0.0314618	yes
GRMZM2G312274	Refgen2	5	-	7868470	7872927	1811	179	44	139	40	161	52	2.708	0.742	2.802	0.827	2.695	0.903	1.498	0.00278804	0.0378196	yes
GRMZM2G312521	Refgen2	4	+	2719891	2728744	1235	1956	634	1187	292	963	273	29.594	10.692	23.927	6.037	16.122	4.742	1.496	0.00558166	0.0453554	yes
GRMZM2G312877	Refgen2	8	-	121191328	121192780	1453	45	11	23	7	12	4	0.681	0.186	0.464	0.145	0.201	0.069	1.496	0.00585779	0.0459085	yes
GRMZM2G313199	Refgen2	4	+	221687099	221691249	2016	4140	1145	2860	810	5833	1714	62.637	19.309	57.651	16.748	97.652	29.77	1.495	0.00031214	0.0314618	yes
GRMZM2G313316	Refgen2	6	-	184441929	184446566	3188	277	73	120	32	273	89	4.191	1.231	2.419	0.662	4.57	1.546	1.494	0.0025027	0.0372667	yes
GRMZM2G313481	Refgen2	5	+	220539596	220543690	2023	594	142	292	92	544	170	8.987	2.395	5.886	1.902	9.107	2.953	1.494	0.00118108	0.0319887	yes
GRMZM2G313934	Refgen2	1	-	128934014	128935724	1711	947	241	539	164	731	223	14.328	4.064	10.865	3.391	12.238	3.873	1.484	0.00054398	0.0314618	yes
GRMZM2G314396	Refgen2	2	+	150887246	150890102	1899	742	172	571	195	748	225	11.226	2.901	11.51	4.032	12.522	3.908	1.479	0.00328723	0.0399429	yes
GRMZM2G314652	Refgen2	3	-	216593144	216597291	1987	1434	366	704	184	1222	432	21.696	6.172	14.191	3.804	20.458	7.503	1.478	0.0020446	0.0357356	yes
GRMZM2G314660	Refgen2	1	-	102925102	102925500	399	0	0	0	0	55	17	0	0	0	0	0.921	0.295	1.474	0.00627146	0.0467355	yes
GRMZM2G314898	Refgen2	3	-	77778398	77782907	2102	2672	625	2080	580	2340	871	40.426	10.54	41.928	11.992	39.175	15.128	1.469	0.00372812	0.0411062	yes
GRMZM2G317160	Refgen2	1	+	31518749	31521422	2343	379	95	254	80	149	46	5.734	1.602	5.12	1.654	2.494	0.799	1.468	0.00207951	0.0359766	yes
GRMZM2G318180	Refgen2	6	+	91956237	91959657	1586	73	20	63	18	77	24	1.104	0.337	1.27	0.372	1.289	0.417	1.467	0.00498814	0.0438976	yes
GRMZM2G318662	Refgen2	5	+	61674461	61677927	1792	691	188	658	213	305	82	10.455	3.17	13.264	4.404	5.106	1.424	1.467	0.00251161	0.0372667	yes
GRMZM2G319537	Refgen2	6	+	163421380	163428801	1233	1232	370	1216	377	739	191	18.64	6.24	24.512	7.795	12.372	3.317	1.466	0.00338986	0.0403658	yes
GRMZM2G320023	Refgen2	10	-	134571815	134573167	1353	150	42	77	25	88	24	2.269	0.708	1.552	0.517	1.473	0.417	1.458	0.00643033	0.0469046	yes
GRMZM2G320373	Refgen2	6	+	205562436	205565933	2098	196	60	163	46	235	68	2.965	1.012	3.286	0.951	3.934	1.181	1.455	0.00391343	0.0415123	yes
GRMZM2G320506	Refgen2	5	-	184242132	184246791	2469	9354	2712	6636	1675	3520	1217	141.523	45.736	133.767	34.633	58.929	21.138	1.45	0.00277822	0.0378196	yes
GRMZM2G320786	Refgen2	5	-	226923752	226924856	1105	534	135	419	146	436	125	8.079	2.277	8.446	3.019	7.299	2.171	1.449	0.00313348	0.0393	yes
GRMZM2G321839	Refgen2	3	-	43109844	43112305	1874	19463	5670	13627	3614	17841	5871	294.469	95.62	274.69	74.724	298.68	101.971	1.447	0.00175078	0.0347813	yes
GRMZM2G322618	Refgen2	2	+	214003318	214006343	2133	587	167	423	118	668	213	8.881	2.816	8.527	2.44	11.183	3.7	1.447	0.000977864	0.0314618	yes
GRMZM2G322634	Refgen2	10	-	132093429	132094904	1279	646	211	224	59	322	94	9.774	3.558	4.515	1.22	5.391	1.633	1.436	0.00568332	0.0456176	yes
GRMZM2G323013	Refgen2	5	+	80048289	80051481	2460	874	242	687	168	598	229	13.223	4.081	13.848	3.474	10.011	3.977	1.434	0.00684104	0.0478836	yes
GRMZM2G323830	Refgen2	1	-	4077194	4081173	3722	321	79	214	79	347	101	4.857	1.332	4.314	1.633	5.809	1.754	1.43	0.00696515	0.0479404	yes
GRMZM2G327260	Refgen2	5	+	162003495	162005287	1674	247	79	146	40	203	61	3.737	1.332	2.943	0.827	3.398	1.059	1.428	0.00532232	0.0446324	yes
GRMZM2G328171	Refgen2	7	-	79995737	80000598	2528	1644	447	559	171	975	316	24.873	7.538	11.268	3.536	16.323	5.488	1.42	0.000311	0.0314618	yes
GRMZM2G328500	Refgen2	1	-	185571711	185577146	3224	276	86	173	52	192	55	4.176	1.45	3.487	1.075	3.214	0.955	1.419	0.00457053	0.0429177	yes
GRMZM2G329909	Refgen2	1	+	60506763	60507776	995	360	98	125	30	1010	369	5.447	1.653	2.52	0.62	16.909	6.409	1.415	0.00642766	0.0469046	yes
GRMZM2G330302	Refgen2	3	+	166799684	166806560	2542	56	14	50	16	83	28	0.847	0.236	1.008	0.331	1.39	0.486	1.414	0.00735534	0.0488055	yes
GRMZM2G332259	Refgen2	3	-	6140225	6142424	1938	3572	1086	2250	769	2429	636	54.043	18.314	45.355	15.9	40.664	11.046	1.414	0.00531902	0.0446286	yes
GRMZM2G332522	Refgen2	4	+	182391232	182393687	1607	1118	328	1202	353	3123	993	16.915	5.531	24.23	7.299	52.283	17.247	1.413	0.000421585	0.0314618	yes
GRMZM2G332562	Refgen2	5	+	127373367	127374581	1215	233	73	181	56	252	71	3.525	1.231	3.649	1.158	4.219	1.233	1.413	0.00516021	0.0441247	yes
GRMZM2G332703	Refgen2	3	-	105671918	105675900	1390	4204	1216	2453	705	3367	1120	63.605	20.507	49.447	14.577	56.368	19.453	1.407	0.000423318	0.0314618	yes
GRMZM2G333448	Refgen2	2	-	157680011	157681536	1428	557	168	356	103	319	101	8.427	2.833	7.176	2.13	5.34	1.754	1.404	0.00156614	0.0336598	yes
GRMZM2G333635	Refgen2	8	-	102750321	102752520	1433	52322	14703	69456	20170	60303	20578	791.614	247.953	1400.08	417.04	1009.55	357.412	1.403	0.000852641	0.0314618	yes
GRMZM2G333726	Refgen2	3	-	189276282	189278019	1738	278	90	244	66	363	116	4.206	1.518	4.919	1.365	6.077	2.015	1.4	0.00456192	0.0429177	yes
GRMZM2G333811	Refgen2	3	+	276989217	276990796	1441	4005	1047	2310	640	3361	1299	60.594	17.657	46.564	13.233	56.267	22.562	1.4	0.00341852	0.0404455	yes
GRMZM2G333875	Refgen2	6	+	198390866	198392192	686	1524	454	1108	326	1155	370	23.058	7.656	22.335	6.74	19.336	6.426	1.399	0.000531293	0.0314618	yes
GRMZM2G333980	Refgen2	7	-	7359267	7367484	4396	1304	384	681	167	745	286	19.729	6.476	13.727	3.453	12.472	4.967	1.397	0.00729242	0.0486931	yes
GRMZM2G334181	Refgen2	6	-	142471740	142474727	1433	2849	822	1680	527	2235	702	43.104	13.862	33.865	10.896	37.417	12.193	1.394	0.00029815	0.0314618	yes
GRMZM2G334574	Refgen2	6	-	163939951	163940664	714	490	122	291	105	191	61	7.414	2.057	5.866	2.171	3.198	1.059	1.39	0.00485636	0.0437698	yes
GRMZM2G335407	Refgen2	7	-	138241669	138245692	1803	316	97	206	69	569	161	4.781	1.636	4.153	1.427	9.526	2.796	1.389	0.0039991	0.0416363	yes
GRMZM2G335476	Refgen2	4	+	292086460	292088246	1685	7358	2455	5035	1304	5430	1803	111.324	41.401	101.494	26.962	90.905	31.316	1.389	0.00522877	0.0444015	yes
GRMZM2G335709	Refgen2	9	+	51469024	51471534	2511	296	76	262	89	261	86	4.478	1.282	5.281	1.84	4.369	1.494	1.388	0.00296663	0.0385637	yes
GRMZM2G336533	Refgen2	5	-	267333820	267336090	1230	355	91	374	111	304	116	5.371	1.535	7.539	2.295	5.089	2.015	1.383	0.00398703	0.0416363	yes
GRMZM2G337819	Refgen2	8	+	130520973	130523519	1068	477	130	361	106	284	104	7.217	2.192	7.277	2.192	4.755	1.806	1.38	0.00218206	0.036594	yes
GRMZM2G339327	Refgen2	4	+	190414780	190419336	2514	1222	358	798	267	782	234	18.488	6.037	16.086	5.521	13.092	4.064	1.377	0.00119978	0.0320692	yes
GRMZM2G339728	Refgen2	7	-	33098345	33101631	2735	237	70	266	74	239	86	3.586	1.18	5.362	1.53	4.001	1.494	1.374	0.00382795	0.041291	yes
GRMZM2G339943	Refgen2	5	+	203752020	203753539	1520	311	95	194	60	327	103	4.705	1.602	3.911	1.241	5.474	1.789	1.371	0.00207928	0.0359766	yes
GRMZM2G340656	Refgen2	7	+	167362186	167363675	973	1313	454	1443	452	1186	325	19.865	7.656	29.088	9.346	19.855	5.645	1.37	0.00679095	0.0478703	yes
GRMZM2G341658	Refgen2	9	+	79193305	79195490	1923	4338	1227	3627	1144	4269	1438	65.632	20.692	73.112	23.654	71.468	24.976	1.367	0.000225061	0.0314618	yes
GRMZM2G341732	Refgen2	5	+	210231409	210235812	1822	387	106	284	102	345	106	5.855	1.788	5.725	2.109	5.776	1.841	1.365	0.003319	0.040027	yes
GRMZM2G341770	Refgen2	5	-	106877527	106883208	1702	2683	645	1267	420	1287	494	40.593	10.877	25.54	8.684	21.546	8.58	1.365	0.00468364	0.0432161	yes
GRMZM2G341771	Refgen2	5	+	185405145	185408787	2578	5656	1615	3842	1013	4267	1713	85.573	27.236	77.446	20.945	71.435	29.753	1.364	0.00628145	0.0467381	yes
GRMZM2G342649	Refgen2	4	-	130246697	130249893	2282	344	83	228	83	173	60	5.205	1.4	4.596	1.716	2.896	1.042	1.361	0.00776264	0.0494301	yes
GRMZM2G344630	Refgen2	3	+	37409326	37412866	1705	5488	1280	3395	1117	4141	1646	83.032	21.586	68.436	23.095	69.325	28.589	1.359	0.00757376	0.0490508	yes
GRMZM2G345330	Refgen2	1	-	208293160	208294098	798	995	244	625	204	1444	548	15.054	4.115	12.599	4.218	24.174	9.518	1.357	0.00381488	0.0412796	yes
GRMZM2G346499	Refgen2	2	+	208293427	208294483	1057	995	244	625	204	1444	548	15.054	4.115	12.599	4.218	24.174	9.518	1.357	0.00381488	0.0412796	yes
GRMZM2G347043	Refgen2	1	-	153925171	153929056	2069	5678	1770	4050	1397	5597	1598	85.906	29.85	81.639	28.885	93.701	27.755	1.356	0.00326209	0.0398304	yes
GRMZM2G347174	Refgen2	5	+	46678942	46680363	1330	378	110	247	78	441	148	5.719	1.855	4.979	1.613	7.383	2.571	1.354	0.00106168	0.0315246	yes
GRMZM2G347541	Refgen2	4	-	111823880	111830792	2808	7381	2010	4581	1339	5126	1991	111.672	33.897	92.343	27.685	85.816	34.581	1.353	0.00259185	0.0372667	yes
GRMZM2G348257	Refgen2	3	+	214719298	214723588	3059	319	83	174	66	317	101	4.826	1.4	3.507	1.365	5.307	1.754	1.348	0.00645471	0.0469733	yes
GRMZM2G348909	Refgen2	2	-	124223433	124225424	915	151	39	99	35	174	60	2.285	0.658	1.996	0.724	2.913	1.042	1.345	0.0063751	0.0468722	yes
GRMZM2G348992	Refgen2	10	-	220520716	220524593	3674	351	125	487	131	486	161	5.311	2.108	9.817	2.709	8.136	2.796	1.345	0.00787762	0.0496217	yes
GRMZM2G350225	Refgen2	1	+	289274300	289275170	871	1474	395	1149	364	1632	604	22.301	6.661	23.161	7.526	27.322	10.491	1.344	0.00126562	0.0322126	yes
GRMZM2G351330	Refgen2	2	-	212180089	212183936	2069	6084	1841	4877	1414	5681	2041	92.049	31.047	98.31	29.236	95.107	35.449	1.344	0.00117428	0.0319887	yes
GRMZM2G352415	Refgen2	1	-	198788740	198790973	2234	646	182	325	109	409	138	9.774	3.069	6.551	2.254	6.847	2.397	1.343	0.000834616	0.0314618	yes
GRMZM2G352858	Refgen2	3	-	24436192	24442540	2428	1449	401	930	318	1066	359	21.923	6.763	18.747	6.575	17.846	6.235	1.34	0.000736392	0.0314618	yes
GRMZM2G352866	Refgen2	3	+	61801099	61803656	1883	2563	721	1949	650	2285	782	38.777	12.159	39.288	13.44	38.254	13.582	1.335	0.0003788	0.0314618	yes
GRMZM2G353076	Refgen2	3	+	5071956	5077654	1831	1309	421	965	250	1050	404	19.805	7.1	19.452	5.169	17.578	7.017	1.33	0.00713169	0.0484267	yes
GRMZM2G353266	Refgen2	8	+	3272429	3276331	2390	863	286	829	256	885	281	13.057	4.823	16.711	5.293	14.816	4.881	1.329	0.00186172	0.0352775	yes
GRMZM2G353313	Refgen2	7	-	117702134	117705029	1090	1374	361	558	167	544	227	20.788	6.088	11.248	3.453	9.107	3.943	1.328	0.0059912	0.046102	yes
GRMZM2G353485	Refgen2	1	-	213387955	213392100	1804	1594	431	1000	399	1165	353	24.117	7.268	20.158	8.25	19.504	6.131	1.327	0.0067596	0.0478008	yes
GRMZM2G354834	Refgen2	10	-	196245096	196251589	1529	819	277	542	144	704	252	12.391	4.671	10.926	2.977	11.786	4.377	1.325	0.00617914	0.0466782	yes
GRMZM2G354909	Refgen2	2	+	58393400	58394472	1073	38	12	152	48	110	37	0.575	0.202	3.064	0.992	1.842	0.643	1.32	0.00579046	0.0457604	yes
GRMZM2G355389	Refgen2	8	+	132904785	132917592	2351	356	115	312	91	447	157	5.386	1.939	6.289	1.882	7.483	2.727	1.318	0.00278171	0.0378196	yes
GRMZM2G355846	Refgen2	1	+	106789338	106792735	1179	1363	421	894	285	1020	346	20.622	7.1	18.021	5.893	17.076	6.01	1.315	0.000475768	0.0314618	yes
GRMZM2G357595	Refgen2	4	-	124329915	124336025	2254	802	212	356	124	613	229	12.134	3.575	7.176	2.564	10.262	3.977	1.306	0.00281049	0.0378196	yes
GRMZM2G358830	Refgen2	3	+	166668466	166671212	2500	2080	730	1597	470	1720	566	31.47	12.311	32.192	9.718	28.795	9.831	1.305	0.00371407	0.0410736	yes
GRMZM2G359076	Refgen2	3	-	152177072	152185826	2811	1649	468	1084	306	1220	522	24.949	7.892	21.851	6.327	20.424	9.066	1.3	0.00749353	0.0490508	yes
GRMZM2G360519	Refgen2	10	-	165875616	165876842	1125	352	117	210	65	290	97	5.326	1.973	4.233	1.344	4.855	1.685	1.3	0.00322009	0.039608	yes
GRMZM2G361100	Refgen2	2	+	208556677	208565590	5067	522	147	358	108	413	168	7.898	2.479	7.216	2.233	6.914	2.918	1.295	0.00462003	0.0429446	yes
GRMZM2G361652	Refgen2	9	+	8992621	8997876	2993	7714	2014	7252	2312	6235	2626	116.71	33.964	146.184	47.803	104.382	45.61	1.293	0.006024	0.0462636	yes
GRMZM2G361847	Refgen2	7	-	31542553	31545284	2275	784	247	580	192	430	144	11.862	4.165	11.692	3.97	7.199	2.501	1.292	0.000947813	0.0314618	yes
GRMZM2G362823	Refgen2	4	-	18615568	18619086	1266	11840	3706	10426	3465	11991	4071	179.135	62.498	210.165	71.643	200.744	70.708	1.289	0.000565564	0.0314618	yes
GRMZM2G363813	Refgen2	1	+	142289400	142294418	2745	2169	571	1308	458	1336	523	32.816	9.629	26.366	9.47	22.366	9.084	1.288	0.00237994	0.0371331	yes
GRMZM2G364643	Refgen2	7	-	292516991	292521771	1807	1219	320	518	192	917	338	18.443	5.397	10.442	3.97	15.352	5.871	1.287	0.00349625	0.0406545	yes
GRMZM2G365035	Refgen2	2	-	155001753	155003541	800	850	232	473	148	570	237	12.86	3.912	9.535	3.06	9.543	4.116	1.285	0.00498588	0.0438976	yes
GRMZM2G365160	Refgen2	2	-	228011331	228012407	1077	397	109	247	82	324	127	6.006	1.838	4.979	1.695	5.424	2.206	1.283	0.00362309	0.0410736	yes
GRMZM2G365374	Refgen2	2	+	188871530	188875337	2419	1371	414	1016	334	729	263	20.743	6.982	20.48	6.906	12.204	4.568	1.283	0.000427731	0.0314618	yes
GRMZM2G365731	Refgen2	1	-	188209425	188213754	2636	119	34	63	21	85	32	1.8	0.573	1.27	0.434	1.423	0.556	1.282	0.00788034	0.0496217	yes
GRMZM2G366910	Refgen2	5	-	192101696	192103976	651	212	66	187	64	183	62	3.207	1.113	3.77	1.323	3.064	1.077	1.279	0.0030565	0.0389664	yes
GRMZM2G368632	Refgen2	1	-	170440239	170445344	2529	1343	438	1555	543	1447	460	20.319	7.386	31.345	11.227	24.225	7.99	1.277	0.00179832	0.0349204	yes
GRMZM2G368886	Refgen2	1	+	269641932	269643802	1192	226	68	146	47	238	89	3.419	1.147	2.943	0.972	3.984	1.546	1.276	0.00336284	0.0402464	yes
GRMZM2G371137	Refgen2	1	-	199853295	199856980	1503	441	126	353	106	349	148	6.672	2.125	7.116	2.192	5.843	2.571	1.273	0.00690219	0.0479404	yes
GRMZM2G371375	Refgen2	2	+	232652196	232656344	2641	1895	648	1151	387	2003	652	28.671	10.928	23.202	8.002	33.533	11.324	1.261	0.00166928	0.0341028	yes
GRMZM2G372102	Refgen2	2	+	68107606	68110989	1286	646	179	509	187	467	173	9.774	3.019	10.26	3.866	7.818	3.005	1.258	0.00286093	0.0378874	yes
GRMZM2G373522	Refgen2	4	-	267000189	267002923	2500	2574	826	1995	771	2523	773	38.944	13.93	40.215	15.941	42.238	13.426	1.254	0.00451168	0.0429175	yes
GRMZM2G374065	Refgen2	8	-	19437605	19439848	1484	10547	2913	6577	2435	7083	2631	159.573	49.125	132.578	50.347	118.578	45.697	1.254	0.00213854	0.0363529	yes
GRMZM2G374213	Refgen2	7	-	258521013	258522651	1639	180	59	169	62	218	69	2.723	0.995	3.407	1.282	3.65	1.198	1.254	0.00621302	0.0467077	yes
GRMZM2G374971	Refgen2	7	+	65765012	65768910	2508	913	303	534	158	705	270	13.813	5.11	10.764	3.267	11.803	4.69	1.253	0.00310262	0.039063	yes
GRMZM2G376674	Refgen2	8	-	20473674	20477553	2709	705	219	501	162	645	244	10.666	3.693	10.099	3.35	10.798	4.238	1.252	0.00109028	0.0315807	yes
GRMZM2G377613	Refgen2	6	-	38138728	38141696	2965	736	195	429	162	749	290	11.135	3.289	8.648	3.35	12.539	5.037	1.246	0.00509468	0.0440283	yes
GRMZM2G377647	Refgen2	1	+	181587622	181592380	2904	838	280	462	139	817	310	12.679	4.722	9.313	2.874	13.678	5.384	1.244	0.00267058	0.0373561	yes
GRMZM2G377889	Refgen2	1	-	154656464	154659839	1283	960	341	797	227	764	291	14.524	5.751	16.066	4.694	12.79	5.054	1.243	0.00624357	0.0467355	yes
GRMZM2G377904	Refgen2	5	-	103639165	103642053	853	1097	285	803	305	877	346	16.597	4.806	16.187	6.306	14.682	6.01	1.242	0.00615059	0.0466782	yes
GRMZM2G378106	Refgen2	2	-	171852176	171855863	957	2457	740	2194	795	1611	591	37.174	12.479	44.226	16.438	26.97	10.265	1.229	0.000562772	0.0314618	yes
GRMZM2G379002	Refgen2	5	-	186067664	186069377	1029	621	179	277	106	0	0	9.396	3.019	5.584	2.192	0	0	1.225	0.00729662	0.0486931	yes
GRMZM2G379035	Refgen2	8	-	65531087	65534850	2189	279	94	173	60	281	98	4.221	1.585	3.487	1.241	4.704	1.702	1.22	0.00328912	0.0399429	yes
GRMZM2G379563	Refgen2	2	+	157108845	157111522	1849	768	220	564	210	563	218	11.62	3.71	11.369	4.342	9.425	3.786	1.215	0.00245572	0.0372667	yes
GRMZM2G380088	Refgen2	3	+	217586061	217587629	1549	2996	1081	2267	704	2248	827	45.328	18.23	45.698	14.556	37.634	14.364	1.214	0.00310565	0.039063	yes
GRMZM2G380377	Refgen2	6	-	141646148	141646723	576	593	194	446	139	530	215	8.972	3.272	8.99	2.874	8.873	3.734	1.209	0.00365708	0.0410736	yes
GRMZM2G380438	Refgen2	8	+	68423472	68425602	2086	512	135	338	127	568	235	7.746	2.277	6.813	2.626	9.509	4.082	1.205	0.00556685	0.0453554	yes
GRMZM2G380561	Refgen2	8	-	19698949	19703374	2289	902	303	528	154	542	232	13.647	5.11	10.643	3.184	9.074	4.03	1.2	0.00785546	0.0496217	yes
GRMZM2G380789	Refgen2	1	-	75746632	75749530	2272	130	40	139	53	173	63	1.967	0.675	2.802	1.096	2.896	1.094	1.197	0.00566932	0.0456176	yes
GRMZM2G381441	Refgen2	1	+	117021871	117025957	2874	1067	346	578	209	718	263	16.143	5.835	11.651	4.321	12.02	4.568	1.195	0.00063917	0.0314618	yes
GRMZM2G381453	Refgen2	5	+	7260920	7265403	2875	5368	1735	4285	1440	4216	1690	81.216	29.259	86.376	29.774	70.581	29.353	1.189	0.000995303	0.0314618	yes
GRMZM2G382534	Refgen2	9	-	32249665	32251536	1095	2723	784	1907	745	4763	1875	41.198	13.221	38.441	15.404	79.739	32.566	1.18	0.00272433	0.0375459	yes
GRMZM2G382537	Refgen2	9	+	161477481	161478917	1149	211	74	81	26	236	92	3.192	1.248	1.633	0.538	3.951	1.598	1.179	0.00633999	0.0467895	yes
GRMZM2G383680	Refgen2	6	-	31161060	31168259	1922	1025	369	1565	493	1187	471	15.508	6.223	31.547	10.193	19.872	8.181	1.174	0.00335895	0.0402464	yes
GRMZM2G386209	Refgen2	1	-	190734008	190738904	1724	3550	1007	1714	646	1849	783	53.71	16.982	34.55	13.357	30.955	13.6	1.171	0.00426499	0.0423291	yes
GRMZM2G386714	Refgen2	5	+	186381444	186384778	2506	3499	987	2465	911	2651	1147	52.939	16.645	49.689	18.836	44.381	19.922	1.171	0.00501151	0.0439612	yes
GRMZM2G386817	Refgen2	5	+	2763289	2768069	3566	990	334	505	155	378	165	14.978	5.633	10.18	3.205	6.328	2.866	1.17	0.00649284	0.0471196	yes
GRMZM2G387076	Refgen2	8	+	28048958	28052061	2934	1374	494	557	220	1478	478	20.788	8.331	11.228	4.549	24.744	8.302	1.167	0.00604107	0.0463267	yes
GRMZM2G387381	Refgen2	7	+	11928114	11929852	1739	403	151	292	109	643	215	6.097	2.546	5.886	2.254	10.765	3.734	1.166	0.00568334	0.0456176	yes
GRMZM2G387602	Refgen2	8	+	193590125	193592156	2032	288	92	921	357	525	195	4.357	1.552	18.565	7.381	8.789	3.387	1.156	0.00172547	0.0346866	yes
GRMZM2G387993	Refgen2	3	-	132178668	132182449	2238	3912	1212	2830	1164	3060	1122	59.187	20.439	57.047	24.067	51.228	19.488	1.155	0.00251926	0.0372667	yes
GRMZM2G388608	Refgen2	1	+	125454664	125459555	1954	1503	465	999	418	1259	456	22.74	7.842	20.138	8.643	21.077	7.92	1.154	0.00355287	0.0408984	yes
GRMZM2G389301	Refgen2	6	+	60801754	60808528	3006	2414	720	1727	636	1999	853	36.523	12.142	34.813	13.15	33.466	14.815	1.153	0.00259677	0.0372667	yes
GRMZM2G391696	Refgen2	1	+	64458369	64462315	2327	5260	1937	3871	1323	4117	1541	79.582	32.666	78.031	27.355	68.924	26.765	1.151	0.00194976	0.0355717	yes
GRMZM2G396402	Refgen2	7	+	2432382	2436186	2747	2245	687	3091	1043	4018	1836	33.966	11.586	62.308	21.565	67.266	31.889	1.149	0.0054861	0.0451125	yes
GRMZM2G396527	Refgen2	10	-	293266234	293274583	2194	1964	652	1191	393	1410	610	29.715	10.995	24.008	8.126	23.605	10.595	1.146	0.00412438	0.0419739	yes
GRMZM2G396856	Refgen2	10	+	158449725	158452070	1720	538	190	126	46	359	132	8.14	3.204	2.54	0.951	6.01	2.293	1.146	0.00260209	0.0372667	yes
GRMZM2G397281	Refgen2	4	+	266043909	266047205	1870	1436	502	969	298	838	370	21.726	8.466	19.533	6.162	14.029	6.426	1.145	0.00720009	0.0485285	yes
GRMZM2G398423	Refgen2	1	+	105035538	105037518	1099	1990	633	997	369	1309	531	30.108	10.675	20.097	7.63	21.914	9.223	1.145	0.00108736	0.0315807	yes
GRMZM2G398807	Refgen2	5	-	183801615	183805298	2022	539	186	522	167	636	278	8.155	3.137	10.522	3.453	10.647	4.828	1.135	0.00565171	0.0455958	yes
GRMZM2G399862	Refgen2	2	+	14137597	14152000	2477	486	175	228	87	95	33	7.353	2.951	4.596	1.799	1.59	0.573	1.135	0.00546797	0.0451064	yes
GRMZM2G399970	Refgen2	6	-	100957954	100964937	1577	246	86	185	70	364	137	3.722	1.45	3.729	1.447	6.094	2.38	1.125	0.00317297	0.0395892	yes
GRMZM2G401147	Refgen2	1	-	142500910	142523656	2968	588	206	408	152	406	154	8.896	3.474	8.224	3.143	6.797	2.675	1.123	0.000448309	0.0314618	yes
GRMZM2G401328	Refgen2	1	+	12559391	12563061	2959	458	159	0	0	544	210	6.929	2.681	0	0	9.107	3.647	1.123	0.00354316	0.0408984	yes
GRMZM2G402027	Refgen2	10	-	141474317	141477935	3308	731	248	486	160	378	170	11.06	4.182	9.797	3.308	6.328	2.953	1.12	0.00600939	0.0462193	yes
GRMZM2G402538	Refgen2	6	+	55482907	55484252	1223	1048	356	1021	348	2477	1019	15.856	6.004	20.581	7.195	41.468	17.699	1.12	0.000431707	0.0314618	yes
GRMZM2G402987	Refgen2	10	-	224916793	224919064	1642	1080	400	645	221	961	384	16.34	6.746	13.002	4.569	16.088	6.67	1.112	0.00218195	0.036594	yes
GRMZM2G403636	Refgen2	4	+	240050091	240053865	2418	1409	505	904	311	868	358	21.318	8.516	18.223	6.43	14.531	6.218	1.112	0.00172295	0.0346866	yes
GRMZM2G403719	Refgen2	5	-	232999858	233005287	956	636	234	391	145	399	149	9.622	3.946	7.882	2.998	6.68	2.588	1.11	0.0037131	0.0410736	yes
GRMZM2G404132	Refgen2	3	-	5186351	5187295	945	238	81	93	31	2134	900	3.601	1.366	1.875	0.641	35.726	15.632	1.108	0.00260688	0.0372667	yes
GRMZM2G404453	Refgen2	6	+	133839420	133842192	1952	2517	868	1634	630	1881	735	38.081	14.638	32.938	13.026	31.49	12.766	1.104	0.000492507	0.0314618	yes
GRMZM2G405094	Refgen2	8	-	215654139	215663757	1709	1073	369	709	301	866	308	16.234	6.223	14.292	6.224	14.498	5.35	1.104	0.00412871	0.0419739	yes
GRMZM2G406101	Refgen2	6	+	2315004	2318785	2567	269	91	242	98	229	87	4.07	1.535	4.878	2.026	3.834	1.511	1.103	0.00443479	0.0426883	yes
GRMZM2G406108	Refgen2	10	-	230535106	230547084	3978	1874	645	1301	493	781	312	28.353	10.877	26.225	10.193	13.075	5.419	1.102	0.000530236	0.0314618	yes
GRMZM2G406603	Refgen2	9	+	147009413	147015211	3603	1129	423	811	297	775	294	17.081	7.134	16.348	6.141	12.974	5.106	1.101	0.00179313	0.0349204	yes
GRMZM2G407825	Refgen2	1	+	44583423	44592593	4659	1612	492	951	353	934	432	24.389	8.297	19.17	7.299	15.636	7.503	1.101	0.00570519	0.0456176	yes
GRMZM2G407949	Refgen2	8	+	71260323	71320829	2576	1978	602	998	416	1809	759	29.926	10.152	20.117	8.601	30.285	13.183	1.097	0.00322872	0.039608	yes
GRMZM2G409245	Refgen2	9	-	292529107	292534072	2219	2228	790	818	327	1469	548	33.709	13.323	16.489	6.761	24.593	9.518	1.096	0.00241055	0.0372636	yes
GRMZM2G409514	Refgen2	3	-	230670098	230671259	1012	450	153	232	94	398	154	6.808	2.58	4.677	1.944	6.663	2.675	1.094	0.00275802	0.0376806	yes
GRMZM2G410293	Refgen2	4	-	294043669	294046180	2116	319	119	332	128	456	169	4.826	2.007	6.692	2.647	7.634	2.935	1.093	0.00371565	0.0410736	yes
GRMZM2G410567	Refgen2	2	+	149245864	149247159	1135	496	150	390	161	619	263	7.504	2.53	7.862	3.329	10.363	4.568	1.091	0.00631614	0.0467569	yes
GRMZM2G410991	Refgen2	1	+	115763062	115765952	1088	290	99	225	81	255	111	4.388	1.67	4.536	1.675	4.269	1.928	1.089	0.00463848	0.0430042	yes
GRMZM2G414315	Refgen2	8	+	161833182	161835981	1401	2751	1018	1835	624	3107	1320	41.622	17.168	36.99	12.902	52.015	22.927	1.089	0.00275847	0.0376806	yes
GRMZM2G415007	Refgen2	4	+	220099238	220101113	1210	6339	2183	4584	1575	4387	1991	95.907	36.814	92.403	32.565	73.444	34.581	1.088	0.00379512	0.0412796	yes
GRMZM2G415022	Refgen2	9	+	173244258	173251172	2073	1923	595	1261	446	1462	709	29.094	10.034	25.419	9.222	24.476	12.314	1.087	0.00768609	0.049323	yes
GRMZM2G415172	Refgen2	8	-	172948073	172951282	2688	4727	1473	2633	1027	3156	1416	71.518	24.841	53.075	21.234	52.835	24.594	1.08	0.00330629	0.0399887	yes
GRMZM2G416943	Refgen2	7	+	132884183	132886798	1774	1082	325	620	249	639	291	16.37	5.481	12.498	5.148	10.698	5.054	1.079	0.00682829	0.0478836	yes
GRMZM2G416965	Refgen2	8	-	102007793	102015415	2019	359	139	217	85	425	158	5.432	2.344	4.374	1.757	7.115	2.744	1.065	0.00527137	0.0445525	yes
GRMZM2G417954	Refgen2	7	-	188334945	188337485	2325	1427	510	683	261	626	258	21.59	8.601	13.768	5.396	10.48	4.481	1.065	0.000756797	0.0314618	yes
GRMZM2G418256	Refgen2	3	-	74640062	74641850	1789	3808	1337	2473	854	2927	1364	57.614	22.547	49.85	17.657	49.002	23.691	1.063	0.00456701	0.0429177	yes
GRMZM2G418343	Refgen2	2	+	122071793	122076122	1796	1440	597	688	237	724	282	21.787	10.068	13.869	4.9	12.121	4.898	1.063	0.00762744	0.0491678	yes
GRMZM2G419209	Refgen2	4	-	103312276	103315003	1325	3008	1249	2262	807	3752	1436	45.51	21.063	45.597	16.686	62.813	24.941	1.061	0.00608229	0.0464416	yes
GRMZM2G420630	Refgen2	1	-	151906573	151914443	3400	699	240	391	170	790	304	10.576	4.047	7.882	3.515	13.226	5.28	1.061	0.00365656	0.0410736	yes
GRMZM2G421033	Refgen2	10	+	154290192	154292856	1227	288	107	225	92	270	101	4.357	1.804	4.536	1.902	4.52	1.754	1.061	0.00571039	0.0456176	yes
GRMZM2G421160	Refgen2	2	-	22504092	22513426	2500	775	278	509	212	679	262	11.725	4.688	10.26	4.383	11.367	4.551	1.055	0.00227833	0.0368899	yes
GRMZM2G423617	Refgen2	8	-	141576281	141578904	2624	2058	764	1768	667	2232	917	31.137	12.884	35.639	13.791	37.366	15.927	1.054	0.000748472	0.0314618	yes
GRMZM2G425249	Refgen2	3	+	83930163	83934795	2097	1661	562	1055	419	1206	520	25.13	9.478	21.266	8.663	20.19	9.032	1.052	0.00110763	0.0315807	yes
GRMZM2G425427	Refgen2	10	-	133187005	133198530	1820	254	82	192	77	221	99	3.843	1.383	3.87	1.592	3.7	1.719	1.05	0.0078595	0.0496217	yes
GRMZM2G425629	Refgen2	3	-	259304224	259305581	1010	41681	15573	20216	7754	34945	14423	630.619	262.625	407.51	160.323	585.023	250.508	1.041	0.00167757	0.0341429	yes
GRMZM2G425728	Refgen2	7	+	32081720	32087464	2681	1308	432	952	389	730	322	19.79	7.285	19.19	8.043	12.221	5.593	1.04	0.00222843	0.0368458	yes
GRMZM2G425798	Refgen2	10	-	36592591	36593813	1223	250	88	154	66	310	123	3.782	1.484	3.104	1.365	5.19	2.136	1.037	0.00595673	0.0460409	yes
GRMZM2G426147	Refgen2	1	-	68934995	68937783	1451	620	208	584	249	972	410	9.38	3.508	11.772	5.148	16.272	7.121	1.031	0.00244719	0.0372667	yes
GRMZM2G427073	Refgen2	7	-	18573473	18575395	1923	1734	626	708	312	1386	531	26.235	10.557	14.272	6.451	23.203	9.223	1.03	0.00329857	0.039965	yes
GRMZM2G427097	Refgen2	10	+	7341979	7348599	2196	1098	431	842	296	831	364	16.612	7.268	16.973	6.12	13.912	6.322	1.029	0.004214	0.0421924	yes
GRMZM2G427815	Refgen2	7	-	172119265	172124267	2560	892	349	714	300	919	340	13.496	5.886	14.393	6.203	15.385	5.905	1.028	0.00481897	0.0437352	yes
GRMZM2G428096	Refgen2	1	-	184118323	184123276	2553	1183	386	576	243	879	390	17.898	6.51	11.611	5.024	14.716	6.774	1.028	0.00339023	0.0403658	yes
GRMZM2G428370	Refgen2	9	+	170972670	170977319	2915	451	144	256	108	366	167	6.823	2.428	5.16	2.233	6.127	2.901	1.024	0.0075749	0.0490508	yes
GRMZM2G429617	Refgen2	7	+	23430825	23436929	2585	2326	882	1761	659	1725	747	35.192	14.874	35.498	13.626	28.879	12.974	1.022	0.00125755	0.0321697	yes
GRMZM2G429807	Refgen2	1	+	214927577	214930424	1131	1156	418	2009	811	1748	739	17.49	7.049	40.497	16.768	29.264	12.835	1.02	0.000573646	0.0314618	yes
GRMZM2G430849	Refgen2	7	+	175633687	175636770	2502	412	159	147	59	307	123	6.233	2.681	2.963	1.22	5.14	2.136	1.018	0.00437467	0.0426021	yes
GRMZM2G430902	Refgen2	6	+	166864641	166867344	2189	393	143	217	88	189	80	5.946	2.412	4.374	1.82	3.164	1.389	1.015	0.00362674	0.0410736	yes
GRMZM2G431156	Refgen2	8	+	198318400	198322474	2538	805	300	557	199	746	349	12.179	5.059	11.228	4.115	12.489	6.062	1.012	0.0049407	0.0438409	yes
GRMZM2G431856	Refgen2	4	-	227269225	227280511	3388	1027	355	619	252	1169	527	15.538	5.987	12.478	5.21	19.571	9.153	1.007	0.00175293	0.0347813	yes
GRMZM2G432050	Refgen2	10	+	74286000	74289403	1352	1968	668	1122	437	1509	721	29.775	11.265	22.617	9.036	25.263	12.523	1.007	0.00274778	0.0376529	yes
GRMZM2G432796	Refgen2	7	-	11530110	11533070	2120	3133	1215	1612	578	1563	716	47.401	20.49	32.494	11.951	26.167	12.436	1.005	0.00379379	0.0412796	yes
GRMZM2G433119	Refgen2	2	+	96919201	96922279	2966	4652	1519	2512	1090	3535	1594	70.383	25.617	50.636	22.537	59.18	27.686	1.004	0.00389791	0.0415123	yes
GRMZM2G434388	Refgen2	7	-	147335464	147340170	3294	849	301	395	149	410	197	12.845	5.076	7.962	3.081	6.864	3.422	1.002	0.00510051	0.0440435	yes
GRMZM2G434500	Refgen2	1	-	86697509	86707160	2058	1157	424	849	344	837	363	17.505	7.15	17.114	7.113	14.012	6.305	1	0.000852517	0.0314618	yes
GRMZM2G434541	Refgen2	3	-	150972174	150977459	1970	522	187	318	120	268	128	7.898	3.154	6.41	2.481	4.487	2.223	1	0.0059441	0.0460409	yes
GRMZM2G437481	Refgen2	10	+	25903581	25911265	2112	2435	1047	1446	574	2024	779	36.841	17.657	29.148	11.868	33.884	13.53	0.99	0.00692737	0.0479404	yes
GRMZM2G437509	Refgen2	3	+	105424578	105432613	1136	1867	677	1389	547	1373	633	28.247	11.417	27.999	11.31	22.986	10.994	0.99	0.000801731	0.0314618	yes
GRMZM2G437575	Refgen2	8	+	172433682	172434802	1121	539	217	361	134	364	159	8.155	3.66	7.277	2.771	6.094	2.762	0.988	0.00464359	0.0430042	yes
GRMZM2G438551	Refgen2	3	+	43760836	43764158	1713	1447	597	1209	444	1289	564	21.893	10.068	24.371	9.18	21.579	9.796	0.985	0.00441027	0.0426883	yes
GRMZM2G438824	Refgen2	1	+	148656907	148660952	2163	1365	579	821	310	997	412	20.652	9.764	16.55	6.41	16.691	7.156	0.984	0.00532666	0.0446449	yes
GRMZM2G438871	Refgen2	7	+	119119193	119123783	2640	551	198	436	175	607	281	8.336	3.339	8.789	3.618	10.162	4.881	0.981	0.00289425	0.0380644	yes
GRMZM2G438960	Refgen2	1	-	83311612	83313392	1781	440	165	250	102	280	124	6.657	2.783	5.039	2.109	4.688	2.154	0.976	0.00298648	0.0386935	yes
GRMZM2G439654	Refgen2	1	+	10009746	10012288	2543	1985	727	1377	518	1758	864	30.032	12.26	27.757	10.71	29.431	15.007	0.974	0.00478705	0.0436286	yes
GRMZM2G440208	Refgen2	4	-	136864624	136868251	1852	2894	1042	2371	1070	2640	1109	43.785	17.572	47.794	22.124	44.197	19.262	0.972	0.00233956	0.0369298	yes
GRMZM2G441347	Refgen2	2	-	117556215	117560319	2320	1459	579	839	375	799	310	22.074	9.764	16.912	7.754	13.376	5.384	0.966	0.00504068	0.0439612	yes
GRMZM2G442658	Refgen2	1	-	150635025	150638151	2189	437	165	309	126	311	140	6.612	2.783	6.229	2.605	5.207	2.432	0.965	0.00300523	0.0387402	yes
GRMZM2G443265	Refgen2	1	-	186726200	186730209	3107	6987	2874	5145	1972	7235	3189	105.711	48.468	103.712	40.774	121.123	55.389	0.964	0.00293841	0.0383741	yes
GRMZM2G443332	Refgen2	5	-	21149818	21151267	1450	2486	907	1639	768	1885	768	37.612	15.296	33.039	15.879	31.557	13.339	0.963	0.00433477	0.0424638	yes
GRMZM2G443715	Refgen2	9	-	174224437	174230096	2688	1136	406	757	323	902	412	17.187	6.847	15.259	6.678	15.101	7.156	0.963	0.00175824	0.0347813	yes
GRMZM2G444801	Refgen2	9	-	78649299	78651388	1334	1125	394	739	315	748	350	17.021	6.644	14.897	6.513	12.522	6.079	0.962	0.00274623	0.0376529	yes
GRMZM2G444819	Refgen2	8	+	89287148	89292682	2220	1260	468	986	380	743	367	19.063	7.892	19.876	7.857	12.439	6.374	0.956	0.00442563	0.0426883	yes
GRMZM2G446201	Refgen2	10	+	17334303	17347835	3833	2210	757	1211	570	1885	829	33.437	12.766	24.411	11.785	31.557	14.399	0.956	0.00554407	0.0453291	yes
GRMZM2G446220	Refgen2	3	+	199826593	199834840	2183	792	315	638	279	834	340	11.983	5.312	12.861	5.769	13.962	5.905	0.955	0.00286488	0.0378874	yes
GRMZM2G446234	Refgen2	9	-	95188932	95192571	2258	5820	2013	4479	2014	3415	1576	88.055	33.948	90.287	41.642	57.171	27.373	0.948	0.00384661	0.0413103	yes
GRMZM2G447691	Refgen2	2	+	35269187	35273535	2626	3593	1239	2173	946	2439	1171	54.361	20.895	43.803	19.56	40.832	20.339	0.946	0.0039125	0.0415123	yes
GRMZM2G447795	Refgen2	6	+	19438854	19449951	3487	3740	1240	2210	1006	2617	1252	56.585	20.912	44.549	20.8	43.812	21.746	0.945	0.00738689	0.0488055	yes
GRMZM2G448627	Refgen2	10	+	3570233	3573347	2246	1603	668	1429	639	2266	886	24.253	11.265	28.805	13.212	37.936	15.389	0.943	0.00626492	0.0467355	yes
GRMZM2G448710	Refgen2	3	-	157442176	157456526	3364	670	260	500	219	576	247	10.137	4.385	10.079	4.528	9.643	4.29	0.941	0.00222881	0.0368458	yes
GRMZM2G448925	Refgen2	1	+	152747393	152749464	2072	5701	2446	4715	1888	3779	1609	86.254	41.25	95.044	39.037	63.265	27.946	0.939	0.00398641	0.0416363	yes
GRMZM2G449094	Refgen2	2	+	215500808	215505375	2083	708	261	624	256	592	286	10.712	4.402	12.578	5.293	9.911	4.967	0.939	0.0032407	0.0397023	yes
GRMZM2G449274	Refgen2	1	-	73966091	73968225	1951	834	304	859	348	1404	693	12.618	5.127	17.316	7.195	23.505	12.036	0.938	0.00375669	0.0411658	yes
GRMZM2G450125	Refgen2	1	+	49545870	49548495	896	539	208	339	135	558	264	8.155	3.508	6.833	2.791	9.342	4.585	0.938	0.00461362	0.0429446	yes
GRMZM2G452178	Refgen2	2	+	231204874	231214867	3473	4404	1735	3209	1494	3173	1286	66.631	29.259	64.686	30.89	53.12	22.336	0.931	0.00413651	0.0419739	yes
GRMZM2G452633	Refgen2	5	+	44176429	44180394	2301	922	357	529	229	844	380	13.95	6.02	10.663	4.735	14.13	6.6	0.924	0.00124667	0.0321697	yes
GRMZM2G454449	Refgen2	9	-	215512492	215514957	1650	156	60	203	87	157	72	2.36	1.012	4.092	1.799	2.628	1.251	0.923	0.0075171	0.0490508	yes
GRMZM2G454514	Refgen2	6	-	10624501	10627540	3040	4234	1725	3092	1299	4163	1845	64.059	29.091	62.328	26.858	69.694	32.045	0.922	0.00111311	0.0315807	yes
GRMZM2G455413	Refgen2	10	-	139761157	139765745	2065	1966	692	1182	491	1282	672	29.745	11.67	23.827	10.152	21.462	11.672	0.922	0.00596252	0.0460409	yes
GRMZM2G455809	Refgen2	1	+	195285081	195287465	2385	4639	1933	2990	1110	4375	2156	70.186	32.598	60.272	22.951	73.243	37.447	0.919	0.00789035	0.0496217	yes
GRMZM2G456487	Refgen2	8	+	172685051	172689834	3238	1958	683	1134	557	1503	683	29.624	11.518	22.859	11.517	25.162	11.863	0.915	0.00644621	0.0469332	yes
GRMZM2G457562	Refgen2	8	-	157290493	157298357	2148	1773	631	1327	600	1370	658	26.825	10.641	26.749	12.406	22.935	11.429	0.915	0.00216321	0.0365348	yes
GRMZM2G458349	Refgen2	1	-	228959204	228959645	237	562	220	416	178	451	210	8.503	3.71	8.386	3.68	7.55	3.647	0.908	0.00362673	0.0410736	yes
GRMZM2G458607	Refgen2	6	-	190158113	190161171	2560	4007	1542	2981	1410	3347	1439	60.625	26.004	60.09	29.153	56.033	24.993	0.907	0.00287306	0.0379447	yes
GRMZM2G459142	Refgen2	5	+	105856197	105856958	762	542	227	427	192	527	220	8.2	3.828	8.607	3.97	8.823	3.821	0.905	0.0061117	0.0465046	yes
GRMZM2G460396	Refgen2	5	+	99171449	99175538	1593	1462	582	1040	455	1285	582	22.12	9.815	20.964	9.408	21.512	10.109	0.903	0.00100941	0.0314618	yes
GRMZM2G461279	Refgen2	7	+	133708726	133710518	1331	626	254	555	265	614	250	9.471	4.283	11.188	5.479	10.279	4.342	0.903	0.00778382	0.0494407	yes
GRMZM2G462924	Refgen2	2	+	161455797	161460100	2429	341	134	309	132	413	194	5.159	2.26	6.229	2.729	6.914	3.37	0.902	0.00363677	0.0410736	yes
GRMZM2G463167	Refgen2	4	+	137962408	137995650	1810	802	337	746	302	634	294	12.134	5.683	15.038	6.244	10.614	5.106	0.902	0.00303821	0.0389368	yes
GRMZM2G463415	Refgen2	3	+	209126707	209130901	2254	613	258	415	170	473	217	9.274	4.351	8.365	3.515	7.919	3.769	0.899	0.00444657	0.0427492	yes
GRMZM2G465133	Refgen2	6	+	118310662	118312830	1933	6567	2786	4192	1846	4048	1736	99.356	46.983	84.501	38.168	67.769	30.152	0.895	0.0028881	0.0380472	yes
GRMZM2G466848	Refgen2	8	-	201378874	201381944	2570	1320	530	883	357	1128	555	19.971	8.938	17.799	7.381	18.884	9.64	0.895	0.00300375	0.0387402	yes
GRMZM2G466897	Refgen2	10	-	117518418	117524865	2545	1359	475	797	380	796	386	20.561	8.01	16.066	7.857	13.326	6.704	0.893	0.00777286	0.049435	yes
GRMZM2G467370	Refgen2	8	+	162785916	162787628	723	330	124	218	94	317	158	4.993	2.091	4.394	1.944	5.307	2.744	0.891	0.00708229	0.0483135	yes
GRMZM2G467520	Refgen2	6	+	154985972	154997256	1278	1581	641	1030	411	973	486	23.92	10.81	20.763	8.498	16.289	8.441	0.89	0.00393305	0.0416113	yes
GRMZM2G468657	Refgen2	7	+	243331742	243338098	2867	1725	660	1193	493	1166	599	26.099	11.13	24.048	10.193	19.52	10.404	0.889	0.0050297	0.0439612	yes
GRMZM2G468688	Refgen2	10	-	108141894	108146866	2972	328	132	297	134	471	211	4.963	2.226	5.987	2.771	7.885	3.665	0.889	0.00410432	0.0419739	yes
GRMZM2G468929	Refgen2	4	+	12786792	12801402	5556	1615	588	1813	815	2040	1018	24.434	9.916	36.546	16.851	34.152	17.681	0.885	0.0038766	0.0414896	yes
GRMZM2G469111	Refgen2	5	+	85581746	85584681	2017	1100	468	744	307	922	430	16.643	7.892	14.997	6.348	15.435	7.469	0.883	0.00265812	0.0373347	yes
GRMZM2G469523	Refgen2	1	-	179726904	179729560	2049	3585	1479	2607	1077	2165	1048	54.24	24.942	52.551	22.268	36.245	18.202	0.881	0.00193262	0.0355079	yes
GRMZM2G469551	Refgen2	1	-	135044840	135048155	1168	703	293	486	204	673	317	10.636	4.941	9.797	4.218	11.267	5.506	0.88	0.00275269	0.0376806	yes
GRMZM2G470075	Refgen2	2	+	167937217	167938605	914	969	438	710	295	764	336	14.661	7.386	14.312	6.099	12.79	5.836	0.879	0.00633907	0.0467895	yes
GRMZM2G470731	Refgen2	3	+	15168789	15171560	2296	2829	1073	1856	906	2242	1007	42.802	18.095	37.413	18.733	37.534	17.49	0.878	0.00413167	0.0419739	yes
GRMZM2G470942	Refgen2	8	+	160385132	160388604	2056	599	254	398	162	565	272	9.063	4.283	8.023	3.35	9.459	4.724	0.874	0.00498939	0.0438976	yes
GRMZM2G471196	Refgen2	5	+	173103213	173107748	1690	1936	743	981	462	2038	958	29.291	12.53	19.775	9.552	34.119	16.639	0.869	0.00225268	0.0368899	yes
GRMZM2G471733	Refgen2	4	-	6860793	6861975	1183	2435	915	1441	690	1817	860	36.841	15.431	29.047	14.267	30.419	14.937	0.867	0.00321616	0.039608	yes
GRMZM2G472278	Refgen2	1	+	52764394	52767561	1891	921	344	576	263	700	351	13.934	5.801	11.611	5.438	11.719	6.096	0.865	0.00424873	0.0422717	yes
GRMZM2G472655	Refgen2	8	+	207704956	207707881	1700	1982	858	1044	463	1701	762	29.987	14.469	21.045	9.573	28.477	13.235	0.86	0.00211715	0.0361066	yes
GRMZM2G472696	Refgen2	9	+	162834761	162837541	1194	31118	12861	18900	9199	24243	10443	470.805	216.89	380.982	190.201	405.858	181.381	0.858	0.00706978	0.0482547	yes
GRMZM2G473792	Refgen2	4	-	50086260	50090972	2512	3373	1459	2206	985	2791	1257	51.032	24.605	44.468	20.366	46.725	21.832	0.856	0.00202105	0.0357356	yes
GRMZM2G474555	Refgen2	5	-	10786493	10794509	2423	1333	536	833	400	1101	499	20.168	9.039	16.791	8.27	18.432	8.667	0.854	0.00280888	0.0378196	yes
GRMZM2G475059	Refgen2	1	-	98993016	98997371	2470	3454	1375	2095	1047	3397	1492	52.258	23.188	42.231	21.648	56.87	25.914	0.854	0.00518055	0.0442079	yes
GRMZM2G475702	Refgen2	4	+	80500322	80502894	1700	1571	575	993	465	1109	570	23.769	9.697	20.017	9.614	18.566	9.9	0.85	0.00639632	0.0468865	yes
GRMZM2G475884	Refgen2	9	-	174962372	174966892	3525	2969	1297	2012	864	2066	970	44.92	21.873	40.557	17.864	34.587	16.848	0.849	0.00227541	0.0368899	yes
GRMZM2G477063	Refgen2	2	-	142070803	142075281	2200	1346	497	815	405	1519	734	20.365	8.381	16.429	8.374	25.43	12.749	0.848	0.00655704	0.047236	yes
GRMZM2G477146	Refgen2	5	+	52095933	52098580	1824	1072	428	847	370	887	451	16.219	7.218	17.074	7.65	14.849	7.833	0.846	0.00266098	0.0373347	yes
GRMZM2G477205	Refgen2	4	+	108707091	108710500	528	4406	1980	3323	1527	4070	1763	66.661	33.391	66.984	31.573	68.137	30.621	0.842	0.00541622	0.044987	yes
GRMZM2G477743	Refgen2	7	-	160339330	160346758	1771	2049	850	1256	596	1643	752	31.001	14.335	25.318	12.323	27.506	13.061	0.839	0.00203649	0.0357356	yes
GRMZM2G478414	Refgen2	3	-	154090022	154093429	1574	539	235	416	178	503	243	8.155	3.963	8.386	3.68	8.421	4.221	0.837	0.00548117	0.0451125	yes
GRMZM2G479423	Refgen2	3	-	182188381	182193831	1929	1130	425	813	365	901	484	17.097	7.167	16.388	7.547	15.084	8.406	0.835	0.00756531	0.0490508	yes
GRMZM2G479596	Refgen2	2	+	10673929	10679346	2337	567	238	392	175	421	204	8.579	4.014	7.902	3.618	7.048	3.543	0.835	0.00516387	0.0441247	yes
GRMZM2G479760	Refgen2	5	+	172748163	172754261	3613	4311	1601	2831	1358	4518	2308	65.224	26.999	57.067	28.078	75.637	40.087	0.834	0.00594744	0.0460409	yes
GRMZM2G480106	Refgen2	9	+	229170946	229174974	897	2177	984	1621	730	2215	994	32.937	16.594	32.676	15.094	37.082	17.264	0.832	0.00386384	0.0413814	yes
GRMZM2G480364	Refgen2	5	-	157898154	157903107	1662	5436	2246	3607	1528	3934	2058	82.245	37.877	72.709	31.593	65.86	35.745	0.831	0.0043002	0.042336	yes
GRMZM2G481021	Refgen2	6	-	20772978	20777200	1948	6126	2617	4494	2134	5524	2499	92.684	44.133	90.589	44.123	92.479	43.404	0.83	0.00279849	0.0378196	yes
GRMZM2G481194	Refgen2	1	-	161454531	161462066	2383	1861	801	2002	990	1606	694	28.156	13.508	40.356	20.469	26.886	12.054	0.828	0.00630232	0.0467569	yes
GRMZM2G481531	Refgen2	10	-	155249383	155253148	2381	682	295	412	183	465	225	10.318	4.975	8.305	3.784	7.785	3.908	0.822	0.00361144	0.0410736	yes
GRMZM2G481668	Refgen2	6	-	213944858	213947602	2745	2635	1175	1874	832	2052	975	39.867	19.815	37.776	17.203	34.353	16.934	0.818	0.00232945	0.0369183	yes
GRMZM2G516301	Refgen2	8	-	212817973	212821590	3380	450	190	413	188	443	217	6.808	3.204	8.325	3.887	7.416	3.769	0.817	0.000993648	0.0314618	yes
GRMZM2G521781	Refgen2	5	+	123621893	123624778	1876	471	206	323	147	398	188	7.126	3.474	6.511	3.039	6.663	3.265	0.817	0.00469727	0.0432535	yes
GRMZM2G542272	Refgen2	5	+	42299881	42304178	2932	1208	516	779	350	1461	718	18.277	8.702	15.703	7.237	24.459	12.471	0.816	0.00156685	0.0336598	yes
GRMZM2G545326	Refgen2	4	-	67757410	67763156	2957	640	255	619	315	773	361	9.683	4.3	12.478	6.513	12.941	6.27	0.815	0.00641216	0.0468955	yes
GRMZM2G561554	Refgen2	5	+	46165557	46169422	1581	462	182	368	165	688	367	6.99	3.069	7.418	3.412	11.518	6.374	0.812	0.00765889	0.0492949	yes
GRMZM2G562000	Refgen2	1	-	213997641	213999050	935	802	374	599	266	737	339	12.134	6.307	12.075	5.5	12.338	5.888	0.811	0.00650589	0.0471595	yes
GRMZM2G567629	Refgen2	4	-	5064059	5067153	2401	599	240	289	139	540	275	9.063	4.047	5.826	2.874	9.04	4.776	0.799	0.00660748	0.0473891	yes
GRMZM2G700200	Refgen2	7	+	74068979	74072763	1406	1680	797	1524	666	1363	644	25.418	13.441	30.72	13.77	22.818	11.185	0.797	0.00572443	0.0456176	yes
GRMZM2G700208	Refgen2	10	-	184547632	184552118	2858	4099	1568	2054	1046	2654	1344	62.016	26.443	41.404	21.627	44.431	23.343	0.795	0.00689429	0.0479404	yes
GRMZM2G700721	Refgen2	8	+	191079725	191083805	1710	2266	997	1528	702	1394	681	34.284	16.814	30.801	14.515	23.337	11.828	0.794	0.00165828	0.03408	yes
GRMZM2G700905	Refgen2	6	+	234687556	234689704	1876	896	409	673	299	530	258	13.556	6.897	13.566	6.182	8.873	4.481	0.793	0.00431156	0.0423862	yes
GRMZM2G702468	Refgen2	4	+	58300178	58304387	1740	1828	817	1104	514	1463	700	27.657	13.778	22.254	10.628	24.492	12.158	0.789	0.000861715	0.0314618	yes
GRMZM2G702991	Refgen2	2	+	87983379	87989408	2374	5185	2223	3939	1967	4020	1890	78.447	37.489	79.402	40.67	67.3	32.827	0.786	0.00344671	0.0405124	yes
GRMZM2G703309	Refgen2	2	-	32308316	32321893	1386	1993	904	1369	630	1605	772	30.153	15.245	27.596	13.026	26.87	13.409	0.786	0.00263649	0.0372667	yes
GRMZM2G704406	Refgen2	7	-	156981328	156986712	1940	475	197	516	229	954	518	7.187	3.322	10.401	4.735	15.971	8.997	0.784	0.00670464	0.0475354	yes
GRMZM2G704475	Refgen2	9	-	145772355	145776768	3011	2982	1166	2148	1062	2004	1059	45.117	19.664	43.299	21.958	33.549	18.393	0.779	0.00575548	0.0457003	yes
GRMZM5G800014	Refgen2	2	+	160119167	160123160	1927	1515	618	939	459	1071	550	22.921	10.422	18.928	9.49	17.93	9.553	0.778	0.00282855	0.0378196	yes
GRMZM5G800101	Refgen2	Mt	+	3375784	3379700	2410	2640	1054	1819	938	2084	1039	39.942	17.775	36.667	19.394	34.889	18.046	0.776	0.00531614	0.0446283	yes
GRMZM5G800586	Refgen2	3	+	230367442	230373137	2047	1342	579	666	296	851	456	20.304	9.764	13.425	6.12	14.247	7.92	0.774	0.0042878	0.042336	yes
GRMZM5G800598	Refgen2	5	-	40377179	40379347	1110	1097	491	613	277	846	439	16.597	8.28	12.357	5.727	14.163	7.625	0.764	0.00324743	0.0397095	yes
GRMZM5G800975	Refgen2	10	-	285144120	285147246	1056	840	332	634	311	888	483	12.709	5.599	12.78	6.43	14.866	8.389	0.762	0.00752487	0.0490508	yes
GRMZM5G801409	Refgen2	1	-	167775230	167791198	2271	1949	849	1354	702	1856	873	29.488	14.318	27.294	14.515	31.072	15.163	0.76	0.00518686	0.0442079	yes
GRMZM5G803365	Refgen2	5	+	94510636	94515443	2354	5616	2297	3931	1889	3950	2143	84.968	38.737	79.24	39.057	66.128	37.221	0.758	0.00462152	0.0429446	yes
GRMZM5G803565	Refgen2	8	-	152079566	152085327	3628	3004	1300	1971	954	1974	1006	45.45	21.923	39.731	19.725	33.047	17.473	0.757	0.00153174	0.0335189	yes
GRMZM5G804327	Refgen2	2	+	157277567	157288178	3759	4372	1926	3159	1509	3095	1572	66.147	32.48	63.678	31.2	51.814	27.304	0.757	0.00127116	0.0322126	yes
GRMZM5G804618	Refgen2	3	+	134298380	134303657	2178	882	394	662	332	807	386	13.344	6.644	13.344	6.865	13.51	6.704	0.756	0.00397982	0.0416363	yes
GRMZM5G805382	Refgen2	10	+	203173179	203174837	1659	743	325	704	310	750	417	11.241	5.481	14.191	6.41	12.556	7.243	0.755	0.00784159	0.0496083	yes
GRMZM5G806387	Refgen2	2	-	142593666	142601357	1529	3546	1433	2349	1172	2297	1223	53.65	24.166	47.351	24.233	38.455	21.242	0.755	0.00443247	0.0426883	yes
GRMZM5G810727	Refgen2	10	-	115978543	115983314	2035	377	162	265	123	344	185	5.704	2.732	5.342	2.543	5.759	3.213	0.754	0.00790342	0.0496217	yes
GRMZM5G812170	Refgen2	4	+	154077677	154081800	2498	12174	5101	7461	3537	5322	2891	184.188	86.024	150.397	73.132	89.097	50.213	0.752	0.00399819	0.0416363	yes
GRMZM5G812272	Refgen2	8	-	129274385	129278107	1953	1753	718	1135	558	2886	1545	26.522	12.108	22.879	11.537	48.315	26.835	0.752	0.00366128	0.0410736	yes
GRMZM5G812555	Refgen2	5	-	134566707	134567642	936	611	264	356	172	510	266	9.244	4.452	7.176	3.556	8.538	4.62	0.748	0.00492006	0.0438409	yes
GRMZM5G814389	Refgen2	1	-	166713096	166718134	2436	780	351	505	259	470	222	11.801	5.919	10.18	5.355	7.868	3.856	0.746	0.00710182	0.0483871	yes
GRMZM5G817173	Refgen2	3	+	141730013	141732896	1558	1831	807	1347	666	1769	894	27.702	13.609	27.153	13.77	29.615	15.528	0.743	0.00189252	0.0353785	yes
GRMZM5G817964	Refgen2	7	+	106624770	106628815	3894	1096	505	997	457	1501	788	16.582	8.516	20.097	9.449	25.129	13.687	0.738	0.00339374	0.0403658	yes
GRMZM5G818101	Refgen2	8	+	207260752	207266186	2593	433	188	364	179	291	152	6.551	3.17	7.337	3.701	4.872	2.64	0.737	0.00655419	0.047236	yes
GRMZM5G820122	Refgen2	1	-	167840359	167844782	1874	1612	680	937	460	1115	601	24.389	11.468	18.888	9.511	18.666	10.439	0.736	0.00331082	0.0399887	yes
GRMZM5G822237	Refgen2	2	+	28117445	28120590	2630	516	233	285	142	955	480	7.807	3.929	5.745	2.936	15.988	8.337	0.732	0.00416966	0.0421533	yes
GRMZM5G822426	Refgen2	8	+	71359370	71362812	2290	3940	1704	2387	1190	2796	1469	59.611	28.736	48.117	24.605	46.809	25.515	0.729	0.00180212	0.0349509	yes
GRMZM5G822593	Refgen2	1	-	14534118	14542446	5208	1484	643	1044	492	1348	756	22.452	10.844	21.045	10.173	22.567	13.131	0.723	0.00574604	0.0456946	yes
GRMZM5G826174	Refgen2	1	-	187713907	187720118	1065	11489	4776	6630	3426	7935	4235	173.825	80.543	133.646	70.837	132.842	73.556	0.723	0.00559406	0.0453769	yes
GRMZM5G826389	Refgen2	1	-	171704519	171706395	1340	728	330	406	185	644	356	11.014	5.565	8.184	3.825	10.781	6.183	0.721	0.00748099	0.0490508	yes
GRMZM5G826911	Refgen2	1	+	28759237	28766794	2815	1559	654	1052	560	1217	628	23.587	11.029	21.206	11.579	20.374	10.908	0.721	0.0063566	0.0468239	yes
GRMZM5G827496	Refgen2	6	+	208466969	208473734	2398	2894	1385	1162	600	2368	1120	43.785	23.357	23.423	12.406	39.643	19.453	0.714	0.00778694	0.0494407	yes
GRMZM5G829897	Refgen2	6	+	145933937	145937989	1362	4734	2285	2309	1040	3177	1722	71.624	38.535	46.544	21.503	53.187	29.909	0.709	0.00696598	0.0479404	yes
GRMZM5G830365	Refgen2	9	+	213264683	213268374	1481	733	336	570	302	611	297	11.09	5.666	11.49	6.244	10.229	5.158	0.709	0.00797199	0.0497536	yes
GRMZM5G831009	Refgen2	10	-	21272008	21276128	2430	909	432	756	394	1043	500	13.753	7.285	15.239	8.146	17.461	8.684	0.707	0.00775385	0.0494148	yes
GRMZM5G831224	Refgen2	10	-	127007479	127010593	1376	1055	494	919	476	1320	649	15.962	8.331	18.525	9.842	22.098	11.272	0.705	0.00494905	0.0438456	yes
GRMZM5G833699	Refgen2	10	-	18139415	18148234	2222	2906	1259	2155	1058	3152	1773	43.967	21.232	43.44	21.875	52.768	30.795	0.702	0.0040243	0.0417325	yes
GRMZM5G834697	Refgen2	9	+	194515220	194519164	2498	1580	681	1107	582	1303	692	23.905	11.484	22.315	12.034	21.814	12.019	0.7	0.00595477	0.0460409	yes
GRMZM5G836353	Refgen2	5	-	123228974	123231540	2059	990	443	555	289	436	225	14.978	7.471	11.188	5.975	7.299	3.908	0.7	0.00457351	0.0429177	yes
GRMZM5G836767	Refgen2	9	+	163474244	163477382	1293	847	417	558	270	773	392	12.815	7.032	11.248	5.583	12.941	6.809	0.697	0.00651122	0.0471658	yes
GRMZM5G836827	Refgen2	9	+	8134208	8137108	2069	1909	868	1195	595	1660	897	28.883	14.638	24.089	12.302	27.79	15.58	0.692	0.00226477	0.0368899	yes
GRMZM5G837981	Refgen2	1	-	81701256	81709481	5387	2787	1276	1703	900	2288	1160	42.166	21.519	34.329	18.609	38.304	20.148	0.691	0.00369191	0.0410736	yes
GRMZM5G844562	Refgen2	5	+	61210979	61215122	2696	1724	829	1131	521	1489	816	26.084	13.98	22.798	10.772	24.928	14.173	0.69	0.00410043	0.0419739	yes
GRMZM5G846057	Refgen2	6	-	3805054	3807781	2096	1633	718	1161	620	1512	800	24.707	12.108	23.403	12.819	25.313	13.895	0.687	0.00196036	0.0356214	yes
GRMZM5G846314	Refgen2	4	-	200486449	200492760	2542	1392	602	792	417	985	539	21.06	10.152	15.965	8.622	16.49	9.362	0.684	0.00519601	0.044241	yes
GRMZM5G847302	Refgen2	1	-	1279130	1283746	3881	1983	923	961	514	2906	1473	30.002	15.566	19.372	10.628	48.65	25.584	0.678	0.00427139	0.0423343	yes
GRMZM5G851266	Refgen2	10	-	106954716	106958439	1508	2171	932	1275	671	1743	974	32.846	15.717	25.701	13.874	29.18	16.917	0.677	0.0056717	0.0456176	yes
GRMZM5G851862	Refgen2	5	-	42851134	42852518	1385	802	372	438	226	533	292	12.134	6.273	8.829	4.673	8.923	5.072	0.659	0.00489098	0.0438088	yes
GRMZM5G855337	Refgen2	6	+	142472715	142473732	1018	1624	770	1021	552	1227	631	24.571	12.985	20.581	11.413	20.542	10.96	0.656	0.00642702	0.0469046	yes
GRMZM5G855776	Refgen2	1	+	123844264	123848418	2422	2331	1060	1393	750	1421	766	35.267	17.876	28.08	15.507	23.789	13.304	0.656	0.00363114	0.0410736	yes
GRMZM5G859316	Refgen2	1	+	219784915	219786513	1118	3780	1678	2368	1257	2359	1337	57.19	28.298	47.734	25.99	39.493	23.222	0.65	0.00448006	0.042823	yes
GRMZM5G859526	Refgen2	2	-	172223115	172227824	2406	2663	1247	2830	1524	2490	1337	40.29	21.03	57.047	31.511	41.686	23.222	0.643	0.00304465	0.0389368	yes
GRMZM5G860590	Refgen2	8	+	166927578	166931750	1881	1111	494	816	435	858	490	16.809	8.331	16.449	8.994	14.364	8.511	0.643	0.0062603	0.0467355	yes
GRMZM5G860607	Refgen2	4	-	144667268	144672432	2976	2237	1037	1498	801	1439	790	33.845	17.488	30.196	16.562	24.091	13.721	0.641	0.00300857	0.0387402	yes
GRMZM5G862101	Refgen2	9	-	232370979	232375068	2466	3302	1651	2793	1335	3228	1838	49.958	27.843	56.301	27.603	54.041	31.924	0.64	0.00730717	0.0486931	yes
GRMZM5G862540	Refgen2	5	+	179742429	179748543	2136	1063	518	730	374	481	264	16.083	8.736	14.715	7.733	8.053	4.585	0.637	0.00413749	0.0419739	yes
GRMZM5G863420	Refgen2	6	+	47749003	47752985	2476	5134	2405	4196	2163	4149	2359	77.676	40.558	84.582	44.723	69.459	40.973	0.636	0.00366553	0.0410736	yes
GRMZM5G863645	Refgen2	1	-	137976616	137986759	1563	5123	2303	4408	2311	4494	2622	77.509	38.838	88.856	47.783	75.235	45.541	0.635	0.00627261	0.0467355	yes
GRMZM5G865811	Refgen2	1	+	216583595	216588061	2638	872	414	684	349	652	375	13.193	6.982	13.788	7.216	10.915	6.513	0.629	0.00486644	0.0438064	yes
GRMZM5G867185	Refgen2	7	+	15696662	15703076	2850	3989	1864	2901	1533	3133	1776	60.352	31.435	58.478	31.697	52.45	30.847	0.627	0.00261614	0.0372667	yes
GRMZM5G871520	Refgen2	5	+	296017136	296022027	1964	4242	1968	4594	2414	5624	3277	64.18	33.189	92.605	49.912	94.153	56.917	0.62	0.0049634	0.0438976	yes
GRMZM5G872070	Refgen2	2	-	144904996	144907474	691	1225	631	919	459	1033	570	18.534	10.641	18.525	9.49	17.294	9.9	0.619	0.00765821	0.0492949	yes
GRMZM5G872392	Refgen2	5	+	125466267	125469812	1083	1669	866	1149	602	1341	695	25.251	14.604	23.161	12.447	22.45	12.071	0.619	0.0049126	0.043821	yes
GRMZM5G872578	Refgen2	1	+	59347869	59351164	1691	2796	1385	1768	870	1767	1040	42.303	23.357	35.639	17.988	29.582	18.063	0.615	0.00728824	0.0486931	yes
GRMZM5G873287	Refgen2	3	-	34584610	34589024	1997	603	301	489	255	561	312	9.123	5.076	9.857	5.272	9.392	5.419	0.61	0.00697497	0.0479404	yes
GRMZM5G873972	Refgen2	4	-	144078662	144082739	2347	2465	1220	1770	902	1752	1007	37.295	20.574	35.679	18.65	29.331	17.49	0.61	0.00400714	0.0416924	yes
GRMZM5G874955	Refgen2	3	+	192400083	192403992	2509	6040	2951	4244	2372	4242	2259	91.383	49.766	85.55	49.044	71.016	39.236	0.609	0.00662706	0.0473922	yes
GRMZM5G875735	Refgen2	2	-	228147610	228151920	3307	1415	676	1064	576	1174	673	21.408	11.4	21.448	11.91	19.654	11.689	0.599	0.00411132	0.0419739	yes
GRMZM5G876160	Refgen2	4	-	238325251	238328383	2170	1430	721	1142	593	1389	786	21.635	12.159	23.02	12.261	23.254	13.652	0.599	0.00803435	0.0499852	yes
GRMZM5G877500	Refgen2	9	-	205606310	205609144	1476	919	476	591	303	762	427	13.904	8.027	11.913	6.265	12.757	7.416	0.596	0.00779265	0.0494407	yes
GRMZM5G877547	Refgen2	9	+	29873986	29885675	2082	2396	1260	1414	747	1682	908	36.251	21.249	28.503	15.445	28.159	15.771	0.593	0.00752137	0.0490508	yes
GRMZM5G878365	Refgen2	7	-	7866607	7868253	1647	2159	1117	1361	744	2591	1387	32.665	18.837	27.435	15.383	43.377	24.09	0.589	0.00711528	0.0483981	yes
GRMZM5G878497	Refgen2	2	-	262610139	262615251	1513	492	252	498	257	1138	657	7.444	4.25	10.039	5.314	19.052	11.411	0.585	0.00721979	0.0485965	yes
GRMZM5G879851	Refgen2	8	-	185186267	185190994	1318	1437	694	1156	652	1484	839	21.741	11.704	23.302	13.481	24.844	14.572	0.584	0.00073701	0.0314618	yes
GRMZM5G879882	Refgen2	3	-	150722794	150738828	1833	661	319	565	298	814	488	10.001	5.38	11.389	6.162	13.627	8.476	0.584	0.00731147	0.0486931	yes
GRMZM5G882378	Refgen2	5	-	1436938	1441569	2015	2099	1051	1624	858	1708	997	31.757	17.724	32.736	17.74	28.594	17.317	0.58	0.00367711	0.0410736	yes
GRMZM5G882527	Refgen2	1	-	171375805	171380259	1785	1005	503	625	355	1295	708	15.205	8.483	12.599	7.34	21.68	12.297	0.578	0.00751345	0.0490508	yes
GRMZM5G883250	Refgen2	5	-	153929297	153935149	2533	2496	1221	1640	864	1996	1234	37.764	20.591	33.059	17.864	33.416	21.433	0.565	0.00761353	0.0491187	yes
GRMZM5G888250	Refgen2	1	+	86158354	86166764	1491	1351	736	1229	628	1505	873	20.44	12.412	24.774	12.985	25.196	15.163	0.556	0.00676036	0.0478008	yes
GRMZM5G889467	Refgen2	5	-	149517190	149524053	3033	4296	2241	2909	1520	2925	1763	64.997	37.793	58.639	31.428	48.968	30.621	0.55	0.00694957	0.0479404	yes
GRMZM5G890847	Refgen2	4	+	99409919	99416720	1534	3063	1546	1692	992	2833	1577	46.342	26.072	34.107	20.511	47.428	27.39	0.549	0.00795271	0.0497345	yes
GRMZM5G891187	Refgen2	3	+	202796044	202800169	1886	2864	1511	2156	1144	2312	1404	43.331	25.482	43.46	23.654	38.706	24.386	0.533	0.00764867	0.0492844	yes
GRMZM5G892308	Refgen2	2	+	135950853	135955026	2125	3631	1913	3308	1806	3715	2238	54.936	32.261	66.682	37.341	62.194	38.871	0.524	0.00572223	0.0456176	yes
GRMZM5G893864	Refgen2	5	-	166498697	166504172	1874	789	403	555	313	711	434	11.937	6.796	11.188	6.472	11.903	7.538	0.517	0.00761356	0.0491187	yes
GRMZM5G894568	Refgen2	5	-	40803771	40807003	1693	1358	683	1201	720	1486	880	20.546	11.518	24.21	14.887	24.877	15.284	0.511	0.00260095	0.0372667	yes
GRMZM5G895188	Refgen2	1	+	166370931	166376753	2058	2052	1059	1794	1013	2224	1376	31.046	17.859	36.163	20.945	37.233	23.899	0.505	0.00559363	0.0453769	yes
GRMZM5G896294	Refgen2	1	+	1435237	1439052	3635	1944	1061	1482	833	1581	949	29.412	17.893	29.874	17.223	26.468	16.483	0.495	0.00739317	0.0488055	yes
GRMZM5G896560	Refgen2	7	+	158371044	158380013	2090	1908	1002	1234	727	1402	865	28.867	16.898	24.875	15.032	23.471	15.024	0.478	0.00682047	0.0478836	yes
GRMZM5G897473	Refgen2	7	+	86071110	86075364	2070	1976	1050	1442	849	1846	1160	29.896	17.707	29.068	17.554	30.904	20.148	0.464	0.00626778	0.0467355	yes
GRMZM5G898290	Refgen2	4	-	42845340	42850982	4780	1605	908	1115	686	1294	773	24.283	15.313	22.476	14.184	21.663	13.426	0.436	0.00683002	0.0478836	yes
GRMZM5G899851	Refgen2	5	+	60172575	60178518	991	1589	897	1034	663	1341	884	24.041	15.127	20.843	13.708	22.45	15.354	0.372	0.00385564	0.04135	yes
