# Supplementary material for: The Maize glossy13 Gene, Cloned via BSR-Seq and Seq-Walking Encodes a Putative ABC Transporter Required for the Normal Accumulation of Epicuticular Waxes
Source: PLoS One. 2013 Dec 6;8(12):e82333. doi: 10.1371/journal.pone.0082333 (PMC3855708; doi:10.1371/journal.pone.0082333)
Supplement: Table S6 — Down-regulated DEGs in gl13 ( mutant vs. wild-type). The F2 segregating populations of three gl13 EMS-induced alleles were used for the RNA-Seq experiment (Methods). Maize reference genome version 2 (Refgen2) was used as the reference. Gene orientation and position on chromosomes are listed in the table. RPM represents reads per million of mapped reads. log2FC designates log2 of fold changes. p-value was from the statistical test of differential expression. q-value is an adjusted p value. sig. indicates whether a gene is significantly differentially expressed. (XLSX) [file pone.0082333.s009.xlsx]

## Sheet: Sheet1
Table S6. Down-regulated DEGs in gl13 (mutant vs. wild-type)
Notes: The F2 segregating populations of three gl13 EMS-induced alleles were used for the RNA-Seq experiment (Methods). Maize reference genome version 2 (Refgen2) was used as the reference; Gene orientation and position on chromosomes are listed in the table; RPM represents reads per million of mapped reads; log2FC designates log2 of fold changes; p-value was from the statistical test of differen…
Gene ID	Ref.	Chr	Ori.	Start (bp)	End (bp)	Exon(s) Size	gl13-N211B		gl13-94-1001-1481		gl13-2:207-44		gl13-N211B. RPM		gl13-94-1001-1481.RPM		gl13-2:207-44.RPM		log2FC	p-value	q-value	sig.
							Mutant	WT	Mutant	WT	Mutant	WT	Mutant	WT	Mutant	WT	Mutant	WT	Mutant vs.WT
GRMZM2G106116	Refgen2	7	+	6365709	6366739	977	0	0	0	4	0	2	0	0	0	0.083	0	0.035	-21.049	0.000587706	0.0314618	yes
GRMZM2G400129	Refgen2	4	-	67739954	67741818	1865	0	0	0	2	0	4	0	0	0	0.041	0	0.069	-20.935	0.000589344	0.0314618	yes
GRMZM2G139082	Refgen2	9	+	107621912	107625729	1943	0	0	0	6	0	1	0	0	0	0.124	0	0.017	-20.796	0.000767731	0.0314618	yes
GRMZM2G048047	Refgen2	2	+	37240346	37243609	1043	0	0	0	5	0	1	0	0	0	0.103	0	0.017	-20.711	0.000672037	0.0314618	yes
AC207888.3_FG009	Refgen2	2	+	234264112	234266163	2052	0	0	0	3	0	3	0	0	0	0.062	0	0.052	-19.93	0.000568718	0.0314618	yes
GRMZM5G847451	Refgen2	10	+	74888645	74889097	453	0	0	0	3	0	3	0	0	0	0.062	0	0.052	-19.93	0.000568718	0.0314618	yes
GRMZM2G327357	Refgen2	3	+	216005542	216008374	2618	0	7	0	14	0	6	0	0.118	0	0.289	0	0.104	-19.528	0.000550132	0.0314618	yes
AC215605.2_FG003	Refgen2	9	-	8127786	8129387	1602	0	6	0	6	0	11	0	0.101	0	0.124	0	0.191	-19.282	0.000752789	0.0314618	yes
GRMZM2G135913	Refgen2	1	+	74229696	74231694	1204	0	12	0	0	0	5	0	0.202	0	0	0	0.087	-19.039	0.00204223	0.0357356	yes
GRMZM2G321870	Refgen2	1	-	47321327	47323363	2035	0	6	0	0	0	11	0	0.101	0	0	0	0.191	-18.536	0.00199995	0.0357356	yes
GRMZM2G127754	Refgen2	3	+	165653861	165669525	729	0	2	0	3	0	2	0	0.034	0	0.062	0	0.035	-18.21	0.000439803	0.0314618	yes
GRMZM2G452801	Refgen2	3	+	208403656	208404097	375	0	2	0	3	0	2	0	0.034	0	0.062	0	0.035	-18.21	0.000439803	0.0314618	yes
GRMZM5G885045	Refgen2	4	+	168574667	168575290	624	0	8	0	1	0	6	0	0.135	0	0.021	0	0.104	-18.077	0.0016843	0.0341429	yes
GRMZM2G176304	Refgen2	5	+	175655285	175657268	1898	0	8	0	2	0	4	0	0.135	0	0.041	0	0.069	-18.067	0.00147506	0.0333963	yes
GRMZM2G168724	Refgen2	6	+	160474266	160474957	692	0	3	0	3	0	1	0	0.051	0	0.062	0	0.017	-17.89	0.000462686	0.0314618	yes
GRMZM5G877040	Refgen2	Mt	-	63562	64041	480	0	1	0	4	0	4	0	0.017	0	0.083	0	0.069	-17.855	0.000704596	0.0314618	yes
GRMZM2G379499	Refgen2	2	-	203834052	203836396	405	0	12	0	0	0	2	0	0.202	0	0	0	0.035	-17.835	0.00231908	0.0369183	yes
AC208920.3_FG001	Refgen2	4	+	78255913	78256595	516	0	3	0	2	0	2	0	0.051	0	0.041	0	0.035	-17.753	0.000439503	0.0314618	yes
GRMZM2G063824	Refgen2	1	+	132170081	132171819	1658	0	4	0	2	0	1	0	0.067	0	0.041	0	0.017	-17.442	0.000476015	0.0314618	yes
GRMZM2G152591	Refgen2	4	+	190007812	190008902	928	0	3	0	5	0	0	0	0.051	0	0.103	0	0	-17.394	0.000631433	0.0314618	yes
GRMZM2G061776	Refgen2	5	+	53240113	53241805	1350	0	7	0	4	0	3	0	0.118	0	0.083	0	0.052	-17.371	0.00139961	0.0325696	yes
AC211707.4_FG003	Refgen2	10	+	24447278	24447574	297	0	5	0	5	0	0	0	0.084	0	0.103	0	0	-17.243	0.00136649	0.0325412	yes
GRMZM2G395534	Refgen2	6	+	74830123	74832039	744	0	2	0	2	0	9	0	0.034	0	0.041	0	0.156	-17.182	0.00150049	0.0334328	yes
AF546188.1_FG005	Refgen2	7	+	18854431	18855153	723	0	2	0	5	0	0	0	0.034	0	0.103	0	0	-17.046	0.000644503	0.0314618	yes
GRMZM5G846185	Refgen2	1	+	65097663	65100413	965	0	2	0	0	0	5	0	0.034	0	0	0	0.087	-16.991	0.000657531	0.0314618	yes
GRMZM2G047759	Refgen2	1	-	279475117	279476712	1195	0	4	0	3	0	0	0	0.067	0	0.062	0	0	-16.982	0.000609112	0.0314618	yes
GRMZM2G136525	Refgen2	10	+	149097312	149098779	1468	0	4	0	3	0	0	0	0.067	0	0.062	0	0	-16.982	0.000609112	0.0314618	yes
GRMZM2G122563	Refgen2	6	+	123912807	123913530	724	0	4	0	0	0	5	0	0.067	0	0	0	0.087	-16.76	0.000908949	0.0314618	yes
GRMZM2G012269	Refgen2	5	-	207999773	208004326	1258	0	2	0	1	0	3	0	0.034	0	0.021	0	0.052	-16.504	0.000423158	0.0314618	yes
GRMZM2G322888	Refgen2	6	-	97379872	97381108	889	0	2	0	1	0	3	0	0.034	0	0.021	0	0.052	-16.504	0.000423158	0.0314618	yes
GRMZM2G024641	Refgen2	2	-	225364989	225366192	1137	0	3	0	0	0	3	0	0.051	0	0	0	0.052	-15.992	0.000565036	0.0314618	yes
GRMZM2G410338	Refgen2	5	-	192530094	192530834	741	0	3	0	0	0	3	0	0.051	0	0	0	0.052	-15.992	0.000565036	0.0314618	yes
GRMZM2G397755	Refgen2	3	-	5776179	5778416	1410	0	1	0	5	0	0	0	0.017	0	0.103	0	0	-15.989	0.000662489	0.0314618	yes
GRMZM2G540322	Refgen2	3	+	11871649	11872382	734	0	0	0	0	2	253	0	0	0	0	0.033	4.394	-7.203	0.000489331	0.0314618	yes
GRMZM2G060444	Refgen2	2	-	91643245	91646278	2124	0	30	0	12	1	74	0	0.506	0	0.248	0.017	1.285	-7.15	0.00134001	0.0324958	yes
GRMZM2G168747	Refgen2	5	+	74612262	74615918	2069	0	181	4	100	111	5038	0	3.052	0.081	2.068	1.858	87.503	-5.837	0.00259125	0.0372667	yes
GRMZM2G158117	Refgen2	8	+	71291320	71292710	658	4	323	14	315	53	2693	0.061	5.447	0.282	6.513	0.887	46.774	-5.745	0.00111884	0.0315807	yes
GRMZM5G864903	Refgen2	3	-	64279520	64281461	1572	2	56	0	11	0	13	0.03	0.944	0	0.227	0	0.226	-5.719	0.002944	0.0383741	yes
GRMZM2G337594	Refgen2	9	-	88286632	88288126	538	0	6	1	31	0	0	0	0.101	0.02	0.641	0	0	-5.618	0.00775709	0.0494148	yes
GRMZM2G382171	Refgen2	4	-	238697496	238699001	726	0	0	1	4	2	85	0	0	0.02	0.083	0.033	1.476	-5.086	0.00765972	0.0492949	yes
GRMZM2G044070	Refgen2	8	+	175508049	175509443	1395	1	44	2	15	2	69	0.015	0.742	0.04	0.31	0.033	1.198	-4.968	0.0047491	0.043448	yes
GRMZM2G702078	Refgen2	3	-	189810934	189811573	536	0	0	1	24	0	0	0	0	0.02	0.496	0	0	-4.887	0.00350959	0.0406688	yes
GRMZM2G091743	Refgen2	4	+	158679819	158682550	875	0	22	38	1034	41	492	0	0.371	0.766	21.379	0.686	8.545	-4.51	0.00589908	0.0460409	yes
GRMZM2G110553	Refgen2	8	-	112847251	112847985	735	13	410	25	507	36	378	0.197	6.914	0.504	10.483	0.603	6.565	-4.482	0.00619742	0.0467039	yes
GRMZM2G093286	Refgen2	1	-	7714215	7716672	2021	16	599	95	1091	84	1261	0.242	10.102	1.915	22.558	1.406	21.902	-4.328	0.00498075	0.0438976	yes
GRMZM2G031167	Refgen2	3	+	139506900	139508817	1740	1	26	2	19	1	14	0.015	0.438	0.04	0.393	0.017	0.243	-4.215	0.00389338	0.0415123	yes
GRMZM2G130053	Refgen2	5	-	7111685	7113687	1815	15	283	21	193	98	1339	0.227	4.773	0.423	3.991	1.641	23.257	-4.032	0.00135956	0.0325412	yes
GRMZM2G476515	Refgen2	4	-	138489793	138492543	609	3	37	2	25	0	0	0.045	0.624	0.04	0.517	0	0	-4.013	0.000743968	0.0314618	yes
GRMZM5G887243	Refgen2	1	+	219395422	219396378	708	0	0	0	0	5	69	0	0	0	0	0.084	1.198	-4.007	0.000933476	0.0314618	yes
GRMZM2G165387	Refgen2	4	+	138658593	138661655	2950	2	51	35	281	14	192	0.03	0.86	0.706	5.81	0.234	3.335	-3.927	0.00725795	0.0486508	yes
GRMZM2G017044	Refgen2	1	-	47331197	47332878	1461	5	47	1	15	1	16	0.076	0.793	0.02	0.31	0.017	0.278	-3.856	0.00096009	0.0314618	yes
GRMZM2G427418	Refgen2	1	+	47597259	47600865	2750	6	66	3	41	1	4	0.091	1.113	0.06	0.848	0.017	0.069	-3.841	0.00224619	0.0368899	yes
GRMZM2G129815	Refgen2	9	+	134088631	134089643	1013	4	40	1	4	2	35	0.061	0.675	0.02	0.083	0.033	0.608	-3.826	0.00341398	0.0404455	yes
GRMZM2G407495	Refgen2	10	-	73282625	73283205	216	9	119	25	214	14	175	0.136	2.007	0.504	4.425	0.234	3.04	-3.785	0.00133777	0.0324915	yes
GRMZM2G114503	Refgen2	6	-	166181464	166182323	754	53	961	96	696	131	1349	0.802	16.206	1.935	14.391	2.193	23.43	-3.745	0.0053911	0.0448734	yes
GRMZM2G092758	Refgen2	1	-	290570064	290570802	343	0	0	0	0	4	44	0	0	0	0	0.067	0.764	-3.68	0.0044319	0.0426883	yes
AC209819.3_FG003	Refgen2	8	-	123004028	123007701	594	0	0	0	0	5	52	0	0	0	0	0.084	0.903	-3.599	0.00299328	0.0387402	yes
GRMZM2G171548	Refgen2	2	+	193729847	193735029	1494	6	46	1	20	2	18	0.091	0.776	0.02	0.414	0.033	0.313	-3.593	0.00231953	0.0369183	yes
GRMZM2G123765	Refgen2	3	+	50640430	50644166	685	0	0	0	0	4	38	0	0	0	0	0.067	0.66	-3.468	0.00584028	0.045871	yes
GRMZM2G152079	Refgen2	2	+	99379027	99379590	564	4	63	20	134	8	64	0.061	1.062	0.403	2.771	0.134	1.112	-3.462	0.00734271	0.0487753	yes
GRMZM2G121753	Refgen2	3	+	211611023	211612449	594	275	3023	265	1987	426	3512	4.161	50.98	5.342	41.084	7.132	60.999	-3.453	0.00119328	0.0319887	yes
GRMZM2G487776	Refgen2	8	+	152321155	152323118	1044	6	52	6	38	2	28	0.091	0.877	0.121	0.786	0.033	0.486	-3.421	0.00248526	0.0372667	yes
AC217977.3_FG001	Refgen2	1	-	220523997	220524734	738	10	74	3	31	8	69	0.151	1.248	0.06	0.641	0.134	1.198	-3.395	0.000966983	0.0314618	yes
GRMZM2G015234	Refgen2	1	-	17617847	17621006	1896	0	0	6	49	1	9	0	0	0.121	1.013	0.017	0.156	-3.342	0.00140502	0.032593	yes
GRMZM2G004060	Refgen2	10	+	12103219	12104937	1476	108	792	56	425	265	2049	1.634	13.356	1.129	8.787	4.436	35.588	-3.232	4.84e-05	0.0314618	yes
GRMZM2G344837	Refgen2	5	-	54140162	54140629	468	11	78	9	64	0	0	0.166	1.315	0.181	1.323	0	0	-3.201	0.00108845	0.0315807	yes
GRMZM2G107469	Refgen2	2	-	147787732	147792422	1714	0	0	0	0	13	97	0	0	0	0	0.218	1.685	-3.12	0.000997544	0.0314618	yes
AC187404.3_FG006	Refgen2	10	+	60747681	60748395	471	0	0	1	7	0	0	0	0	0.02	0.145	0	0	-3.109	0.0073329	0.0487514	yes
AC235546.1_FG004	Refgen2	7	+	19667715	19670962	1248	0	0	1	7	0	0	0	0	0.02	0.145	0	0	-3.109	0.0073329	0.0487514	yes
GRMZM2G471335	Refgen2	10	-	78545869	78550399	777	0	0	1	7	0	0	0	0	0.02	0.145	0	0	-3.109	0.0073329	0.0487514	yes
AC226552.2_FG002	Refgen2	4	-	228267267	228267683	417	6	42	3	17	0	0	0.091	0.708	0.06	0.351	0	0	-3.101	0.00173173	0.0346866	yes
GRMZM2G348452	Refgen2	1	+	207708925	207713476	2681	222	1240	64	683	101	565	3.359	20.912	1.29	14.122	1.691	9.813	-3.082	0.00357127	0.0410098	yes
GRMZM2G012923	Refgen2	5	-	151445618	151450613	3184	308	1927	106	1002	234	1246	4.66	32.497	2.137	20.718	3.917	21.641	-3.065	0.00250883	0.0372667	yes
GRMZM2G051675	Refgen2	1	-	296620771	296623941	1065	3	24	6	27	4	36	0.045	0.405	0.121	0.558	0.067	0.625	-3.049	0.00408396	0.0419739	yes
GRMZM5G829285	Refgen2	2	+	8437604	8437915	312	0	0	0	0	1	7	0	0	0	0	0.017	0.122	-3.025	0.00789209	0.0496217	yes
GRMZM2G400167	Refgen2	9	+	76327486	76331049	771	49	307	16	125	27	140	0.741	5.177	0.323	2.585	0.452	2.432	-2.977	0.00194865	0.0355717	yes
GRMZM2G126496	Refgen2	10	+	105055399	105079045	1623	240	1571	162	914	269	1720	3.631	26.494	3.266	18.898	4.503	29.874	-2.95	0.000238607	0.0314618	yes
GRMZM2G043893	Refgen2	5	+	163119534	163122972	2432	3	14	1	7	6	39	0.045	0.236	0.02	0.145	0.1	0.677	-2.868	0.00148705	0.0334328	yes
GRMZM2G433849	Refgen2	10	+	65918452	65919117	666	24	90	16	131	7	45	0.363	1.518	0.323	2.709	0.117	0.782	-2.849	0.00679187	0.0478703	yes
GRMZM2G384661	Refgen2	9	+	105518146	105518875	567	34	160	15	127	33	158	0.514	2.698	0.302	2.626	0.552	2.744	-2.826	0.00499816	0.0439334	yes
GRMZM2G106408	Refgen2	1	-	54730531	54737067	2092	270	1923	164	1048	268	1058	4.085	32.43	3.306	21.669	4.487	18.376	-2.815	0.0062517	0.0467355	yes
GRMZM2G045027	Refgen2	1	-	225341943	225345923	3557	92	363	50	376	43	260	1.392	6.122	1.008	7.774	0.72	4.516	-2.806	0.00289899	0.0380948	yes
GRMZM2G110447	Refgen2	4	+	160233887	160235377	1491	1	6	6	34	2	11	0.015	0.101	0.121	0.703	0.033	0.191	-2.804	0.00252647	0.0372667	yes
GRMZM5G825444	Refgen2	3	-	105966624	105968093	1470	2	19	8	37	2	10	0.03	0.32	0.161	0.765	0.033	0.174	-2.797	0.00720903	0.0485449	yes
GRMZM2G164761	Refgen2	1	-	239207467	239210906	2644	41	181	31	210	29	165	0.62	3.052	0.625	4.342	0.485	2.866	-2.788	0.0012313	0.0321423	yes
GRMZM2G455491	Refgen2	2	-	158386097	158389415	2797	13	72	0	0	8	40	0.197	1.214	0	0	0.134	0.695	-2.764	0.002106	0.036034	yes
GRMZM2G370924	Refgen2	4	-	89107205	89109597	2393	65	504	147	736	86	338	0.983	8.5	2.963	15.218	1.44	5.871	-2.724	0.00508183	0.043979	yes
GRMZM2G022958	Refgen2	8	+	163002198	163002947	750	2339	12794	928	4500	1725	9532	35.388	215.76	18.706	93.043	28.879	165.558	-2.718	0.000230385	0.0314618	yes
GRMZM5G865162	Refgen2	1	+	297406061	297407201	1141	156	638	10	93	57	263	2.36	10.759	0.202	1.923	0.954	4.568	-2.698	0.00716621	0.0484762	yes
GRMZM2G408897	Refgen2	5	+	10436880	10440158	2478	12	48	6	33	4	28	0.182	0.809	0.121	0.682	0.067	0.486	-2.664	0.00261155	0.0372667	yes
GRMZM5G841684	Refgen2	7	-	159139249	159140921	723	12	60	6	27	18	98	0.182	1.012	0.121	0.558	0.301	1.702	-2.65	0.00143371	0.0329838	yes
GRMZM5G875238	Refgen2	8	+	161916385	161921746	3509	4706	30308	4055	19387	4155	16133	71.2	511.118	81.74	400.85	69.56	280.209	-2.622	0.00473615	0.0433732	yes
GRMZM2G146298	Refgen2	6	+	39716055	39718004	1361	9	36	1	9	7	36	0.136	0.607	0.02	0.186	0.117	0.625	-2.592	0.00282824	0.0378196	yes
GRMZM5G899825	Refgen2	5	-	115894980	115896518	1539	45	251	77	353	63	281	0.681	4.233	1.552	7.299	1.055	4.881	-2.592	0.00155432	0.0336598	yes
GRMZM2G469380	Refgen2	7	-	173553684	173555507	1703	1942	12417	1551	6835	3946	14118	29.382	209.402	31.265	141.322	66.061	245.211	-2.536	0.0079004	0.0496217	yes
GRMZM2G082608	Refgen2	3	-	159169738	159170264	527	185	1009	305	1094	251	1289	2.799	17.016	6.148	22.62	4.202	22.388	-2.528	0.00259757	0.0372667	yes
GRMZM5G883813	Refgen2	1	-	128702924	128704498	1575	145	699	73	357	79	312	2.194	11.788	1.472	7.381	1.323	5.419	-2.511	0.0012294	0.0321423	yes
GRMZM2G348890	Refgen2	6	+	165246727	165247440	714	25	109	15	67	24	116	0.378	1.838	0.302	1.385	0.402	2.015	-2.505	0.000985856	0.0314618	yes
GRMZM2G074307	Refgen2	4	-	89813022	89815598	1988	335	1340	569	2457	538	2910	5.068	22.598	11.47	50.801	9.007	50.543	-2.501	0.000197318	0.0314618	yes
GRMZM2G124890	Refgen2	6	+	130158782	130161586	1604	79	342	48	291	48	166	1.195	5.768	0.968	6.017	0.804	2.883	-2.49	0.00561224	0.04546	yes
GRMZM2G137891	Refgen2	1	-	272273638	272276283	1283	39	163	339	1528	57	261	0.59	2.749	6.833	31.593	0.954	4.533	-2.462	0.00013903	0.0314618	yes
GRMZM5G849889	Refgen2	9	+	61339612	61340445	546	1	4	3	11	5	27	0.015	0.067	0.06	0.227	0.084	0.469	-2.455	0.00667289	0.0474257	yes
GRMZM2G163178	Refgen2	9	+	42793242	42795470	1210	434	1631	172	702	446	2387	6.566	27.505	3.467	14.515	7.467	41.459	-2.443	0.0004365	0.0314618	yes
GRMZM2G072383	Refgen2	2	-	100831988	100832752	643	233	1094	150	740	276	928	3.525	18.449	3.024	15.3	4.621	16.118	-2.407	0.003455	0.0405453	yes
GRMZM2G027495	Refgen2	5	+	4656616	4660295	2020	71	344	30	147	80	254	1.074	5.801	0.605	3.039	1.339	4.412	-2.392	0.00658461	0.0473259	yes
GRMZM5G892774	Refgen2	9	+	78739428	78741261	1834	115	623	150	544	90	320	1.74	10.506	3.024	11.248	1.507	5.558	-2.379	0.00461111	0.0429446	yes
GRMZM2G059801	Refgen2	3	-	201047060	201058419	2361	1089	5758	1038	4261	1078	3472	16.476	97.104	20.924	88.101	18.047	60.304	-2.361	0.00636506	0.0468423	yes
AC196025.3_FG011	Refgen2	5	-	71043333	71054168	1218	2	7	2	8	1	5	0.03	0.118	0.04	0.165	0.017	0.087	-2.348	0.00598978	0.046102	yes
GRMZM2G061126	Refgen2	4	-	89820698	89821721	1024	80	404	165	589	101	393	1.21	6.813	3.326	12.178	1.691	6.826	-2.346	0.00281169	0.0378196	yes
GRMZM2G316474	Refgen2	3	+	136335629	136338720	2381	209	997	142	543	230	847	3.162	16.814	2.862	11.227	3.85	14.711	-2.345	0.00204174	0.0357356	yes
GRMZM5G832381	Refgen2	5	-	70548256	70549346	1091	34	117	44	178	21	100	0.514	1.973	0.887	3.68	0.352	1.737	-2.333	0.00116391	0.0319821	yes
GRMZM2G053511	Refgen2	4	+	62786690	62789720	1393	8	25	7	27	4	23	0.121	0.422	0.141	0.558	0.067	0.399	-2.311	0.00365143	0.0410736	yes
GRMZM2G012865	Refgen2	5	+	96566030	96567819	1790	108	558	116	439	155	499	1.634	9.41	2.338	9.077	2.595	8.667	-2.299	0.00507757	0.043979	yes
GRMZM2G125095	Refgen2	1	-	83643767	83645031	1265	7	24	5	28	8	26	0.106	0.405	0.101	0.579	0.134	0.452	-2.281	0.00628404	0.0467381	yes
GRMZM2G400602	Refgen2	3	-	174361366	174363882	2403	2	9	6	22	5	20	0.03	0.152	0.121	0.455	0.084	0.347	-2.273	0.00373851	0.0411629	yes
GRMZM2G330455	Refgen2	4	+	198867575	198869584	1406	5	16	0	0	12	52	0.076	0.27	0	0	0.201	0.903	-2.268	0.0024171	0.0372636	yes
GRMZM2G093032	Refgen2	3	-	225822959	225828669	1980	1927	7940	1768	6578	3532	12832	29.155	133.901	35.639	136.008	59.13	222.875	-2.252	0.000752281	0.0314618	yes
GRMZM2G429396	Refgen2	7	+	153293746	153294653	793	963	3525	676	2403	504	2150	14.57	59.446	13.627	49.685	8.438	37.343	-2.25	0.000167066	0.0314618	yes
GRMZM2G497978	Refgen2	3	+	144534503	144535293	791	36	113	42	187	16	61	0.545	1.906	0.847	3.866	0.268	1.059	-2.235	0.00209633	0.0360078	yes
GRMZM2G154946	Refgen2	6	+	144279933	144287167	4642	121	486	100	480	198	572	1.831	8.196	2.016	9.925	3.315	9.935	-2.233	0.00679801	0.0478729	yes
GRMZM2G145632	Refgen2	8	+	97176485	97178150	1666	188	776	201	706	144	509	2.844	13.087	4.052	14.597	2.411	8.841	-2.215	0.00121147	0.0321423	yes
GRMZM2G004946	Refgen2	3	+	135305750	135310915	4222	8	32	44	145	6	25	0.121	0.54	0.887	2.998	0.1	0.434	-2.21	0.00324965	0.0397095	yes
GRMZM2G316136	Refgen2	2	-	216883296	216886028	2483	713	2062	241	1142	505	1966	10.787	34.774	4.858	23.612	8.454	34.147	-2.204	0.00161641	0.0336807	yes
GRMZM2G140153	Refgen2	8	+	87334958	87337160	1444	29	92	28	86	38	190	0.439	1.552	0.564	1.778	0.636	3.3	-2.192	0.00462564	0.0429446	yes
GRMZM2G092497	Refgen2	9	-	154459411	154485751	4570	2482	9279	2083	6948	1871	7135	37.552	156.482	41.989	143.658	31.323	123.925	-2.176	0.000406354	0.0314618	yes
GRMZM5G825515	Refgen2	9	+	25264922	25268756	3684	368	1628	245	673	506	1925	5.568	27.455	4.939	13.915	8.471	33.435	-2.171	0.00529959	0.0446283	yes
GRMZM5G803504	Refgen2	8	-	44960368	44960699	332	3	10	2	7	1	4	0.045	0.169	0.04	0.145	0.017	0.069	-2.162	0.00618399	0.0466865	yes
GRMZM2G337532	Refgen2	2	+	9924508	9944971	3031	343	1013	220	878	255	983	5.189	17.083	4.435	18.154	4.269	17.073	-2.151	0.000441185	0.0314618	yes
GRMZM2G053298	Refgen2	7	-	147109785	147115358	4188	1070	3480	622	2138	855	3379	16.189	58.687	12.538	44.206	14.314	58.689	-2.141	9.62e-05	0.0314618	yes
GRMZM2G470442	Refgen2	1	-	73374220	73376998	2176	14	52	20	73	12	38	0.212	0.877	0.403	1.509	0.201	0.66	-2.136	0.00374858	0.0411658	yes
GRMZM2G546097	Refgen2	3	+	223531302	223531535	234	1	1	0	2	663	2424	0.015	0.017	0	0.041	11.099	42.102	-2.088	0.00651798	0.047193	yes
AC210596.3_FG003	Refgen2	6	+	77465081	77467042	1404	41	124	0	0	15	57	0.62	2.091	0	0	0.251	0.99	-2.082	0.00327105	0.0398779	yes
GRMZM2G106752	Refgen2	4	+	124927190	124931744	2857	236	877	140	424	171	571	3.571	14.79	2.822	8.767	2.863	9.918	-2.071	0.0014916	0.0334328	yes
GRMZM2G372477	Refgen2	3	+	188239606	188246597	2619	271	974	209	693	265	848	4.1	16.426	4.213	14.329	4.436	14.729	-2.071	0.000874497	0.0314618	yes
GRMZM2G070503	Refgen2	2	+	236030115	236031659	1545	3	11	8	26	4	13	0.045	0.186	0.161	0.538	0.067	0.226	-2.051	0.00449103	0.0428354	yes
GRMZM2G444073	Refgen2	4	+	30430971	30431783	813	35	122	13	48	24	68	0.53	2.057	0.262	0.992	0.402	1.181	-2.047	0.00549798	0.0451168	yes
GRMZM2G135990	Refgen2	2	-	143382662	143384017	1356	70	244	49	123	65	263	1.059	4.115	0.988	2.543	1.088	4.568	-2.04	0.00572295	0.0456176	yes
GRMZM2G109152	Refgen2	8	-	146065537	146068691	2706	327	1054	129	381	134	495	4.947	17.775	2.6	7.878	2.243	8.597	-2.037	0.000556807	0.0314618	yes
GRMZM2G165255	Refgen2	5	+	2766676	2767975	1300	53	209	44	129	72	222	0.802	3.525	0.887	2.667	1.205	3.856	-2.037	0.00497067	0.0438976	yes
GRMZM2G001421	Refgen2	8	+	26345052	26350246	2379	182	721	182	458	305	1059	2.754	12.159	3.669	9.47	5.106	18.393	-2.026	0.00576917	0.0457003	yes
GRMZM2G135877	Refgen2	1	+	29787212	29789337	2126	55	162	33	115	47	157	0.832	2.732	0.665	2.378	0.787	2.727	-2.017	0.00116197	0.0319821	yes
AC177922.2_FG002	Refgen2	3	-	74801239	74801859	621	34	91	25	93	16	55	0.514	1.535	0.504	1.923	0.268	0.955	-2.016	0.00322486	0.039608	yes
GRMZM2G173674	Refgen2	5	+	149780496	149781657	984	84	270	91	355	70	188	1.271	4.553	1.834	7.34	1.172	3.265	-2.014	0.00453865	0.0429175	yes
GRMZM2G127635	Refgen2	1	+	23110430	23112083	1266	19	57	28	86	30	110	0.287	0.961	0.564	1.778	0.502	1.911	-2.012	0.0022452	0.0368899	yes
GRMZM2G013612	Refgen2	2	-	80723172	80726486	1308	41	141	66	169	43	163	0.62	2.378	1.33	3.494	0.72	2.831	-2.003	0.0047883	0.0436286	yes
GRMZM2G074754	Refgen2	10	+	148633495	148636605	3111	33	85	61	225	0	0	0.499	1.433	1.23	4.652	0	0	-1.998	0.00523819	0.0444015	yes
GRMZM2G180082	Refgen2	7	-	153450602	153452566	1882	66	218	75	276	98	260	0.999	3.676	1.512	5.707	1.641	4.516	-1.987	0.00454247	0.0429175	yes
GRMZM2G178913	Refgen2	1	-	208106680	208113018	1187	61	206	72	243	90	254	0.923	3.474	1.451	5.024	1.507	4.412	-1.986	0.00281691	0.0378196	yes
GRMZM2G409771	Refgen2	2	+	235063085	235066817	3068	326	1216	271	865	330	866	4.932	20.507	5.463	17.885	5.525	15.041	-1.975	0.00504936	0.0439612	yes
GRMZM2G411668	Refgen2	1	+	27637194	27639996	2706	377	1336	358	1192	523	1389	5.704	22.53	7.216	24.646	8.756	24.125	-1.973	0.00358185	0.0410098	yes
GRMZM2G004278	Refgen2	6	+	77676598	77678609	1494	604	1467	0	0	172	665	9.138	24.74	0	0	2.879	11.55	-1.926	0.0031096	0.039063	yes
GRMZM2G093666	Refgen2	1	-	217932594	217946742	1802	999	3490	1177	3052	1085	3385	15.115	58.856	23.726	63.104	18.164	58.793	-1.925	0.00279637	0.0378196	yes
GRMZM2G101664	Refgen2	8	-	135715375	135716790	887	524	1286	278	698	363	1633	7.928	21.687	5.604	14.432	6.077	28.363	-1.919	0.0079689	0.0497536	yes
AC205376.4_FG003	Refgen2	4	-	79585999	79587272	510	602	2083	463	1201	423	1282	9.108	35.128	9.333	24.832	7.082	22.267	-1.91	0.0031683	0.0395785	yes
GRMZM2G020859	Refgen2	6	-	148361023	148371696	2781	253	760	169	550	223	624	3.828	12.817	3.407	11.372	3.733	10.838	-1.91	0.00101691	0.0314618	yes
GRMZM2G412601	Refgen2	7	+	115722736	115724915	2180	1164	4373	1131	2785	1142	3330	17.611	73.747	22.798	57.583	19.118	57.838	-1.903	0.00694128	0.0479404	yes
GRMZM2G432075	Refgen2	7	-	71981965	71989975	1308	16	38	15	42	14	56	0.242	0.641	0.302	0.868	0.234	0.973	-1.899	0.00751528	0.0490508	yes
GRMZM2G098973	Refgen2	8	+	148481581	148483584	1294	651	1886	437	1610	626	1568	9.849	31.806	8.809	33.289	10.48	27.234	-1.895	0.00391244	0.0415123	yes
GRMZM2G143426	Refgen2	2	-	175285689	175287035	1347	80	182	81	272	55	190	1.21	3.069	1.633	5.624	0.921	3.3	-1.892	0.00324147	0.0397023	yes
GRMZM2G026780	Refgen2	1	-	270831294	270832294	1001	270	924	447	1137	216	655	4.085	15.582	9.011	23.509	3.616	11.376	-1.889	0.00309841	0.039063	yes
AC204944.3_FG004	Refgen2	6	+	130438012	130438338	327	0	0	120	359	0	0	0	0	2.419	7.423	0	0	-1.883	0.00739746	0.0488055	yes
GRMZM2G045565	Refgen2	3	-	218891348	218892450	601	63	188	53	167	25	67	0.953	3.17	1.068	3.453	0.419	1.164	-1.878	0.00297454	0.0386346	yes
GRMZM2G304687	Refgen2	8	+	25126078	25129676	1230	35	95	38	90	39	154	0.53	1.602	0.766	1.861	0.653	2.675	-1.876	0.00753611	0.0490508	yes
GRMZM5G810047	Refgen2	10	-	8808811	8810182	1372	0	0	15	41	14	48	0	0	0.302	0.848	0.234	0.834	-1.876	0.00368043	0.0410736	yes
GRMZM5G834952	Refgen2	4	-	236908612	236909222	611	5340	19323	3642	8581	6272	18573	80.792	325.866	73.415	177.423	105.001	322.588	-1.871	0.00759196	0.0491187	yes
GRMZM2G082079	Refgen2	8	-	109903191	109904211	873	0	0	0	0	24	75	0	0	0	0	0.402	1.303	-1.864	0.00321746	0.039608	yes
GRMZM2G047956	Refgen2	9	+	53049216	53050499	1284	53	148	121	302	31	112	0.802	2.496	2.439	6.244	0.519	1.945	-1.862	0.00322464	0.039608	yes
GRMZM2G098346	Refgen2	4	-	13395375	13398777	1685	239	848	187	524	357	886	3.616	14.301	3.77	10.834	5.977	15.389	-1.857	0.00667293	0.0474257	yes
GRMZM2G038926	Refgen2	7	+	24079522	24080488	967	45	114	59	210	67	176	0.681	1.923	1.189	4.342	1.122	3.057	-1.841	0.00458729	0.0429442	yes
GRMZM2G026184	Refgen2	9	-	75054538	75055015	478	18	41	12	41	6	18	0.272	0.691	0.242	0.848	0.1	0.313	-1.823	0.007012	0.0480219	yes
GRMZM2G341302	Refgen2	10	+	82104342	82106799	2458	85	256	67	167	48	144	1.286	4.317	1.351	3.453	0.804	2.501	-1.818	0.00282582	0.0378196	yes
GRMZM2G097983	Refgen2	9	+	53404511	53406630	1921	28	80	33	98	29	75	0.424	1.349	0.665	2.026	0.485	1.303	-1.804	0.00449762	0.0428462	yes
GRMZM2G022804	Refgen2	1	+	123254749	123256442	1693	168	460	153	363	216	708	2.542	7.758	3.084	7.505	3.616	12.297	-1.795	0.00205514	0.0357882	yes
GRMZM5G838727	Refgen2	8	+	146066120	146066940	339	98	310	38	103	52	128	1.483	5.228	0.766	2.13	0.871	2.223	-1.791	0.0057973	0.0457604	yes
GRMZM2G073427	Refgen2	1	+	170573935	170578823	2690	2993	7534	2015	6490	2262	5930	45.283	127.054	40.618	134.189	37.869	102.996	-1.788	0.00124735	0.0321697	yes
GRMZM2G104608	Refgen2	7	+	143188485	143195012	2615	2585	8416	2575	6673	2929	7377	39.11	141.929	51.906	137.972	49.035	128.129	-1.788	0.00439418	0.0426741	yes
GRMZM2G001724	Refgen2	5	+	19890055	19894270	2104	2056	6392	3074	7240	2495	6762	31.107	107.796	61.965	149.696	41.769	117.447	-1.755	0.00355051	0.0408984	yes
GRMZM2G412440	Refgen2	2	-	70558417	70559188	772	101	254	90	235	59	178	1.528	4.283	1.814	4.859	0.988	3.092	-1.754	0.00111963	0.0315807	yes
GRMZM2G140924	Refgen2	10	+	141076436	141079773	1600	186	603	149	388	228	526	2.814	10.169	3.004	8.022	3.817	9.136	-1.746	0.00785729	0.0496217	yes
GRMZM2G059191	Refgen2	8	-	157455159	157458787	1521	10159	28922	6809	19130	9580	23153	153.702	487.745	137.254	395.536	160.381	402.136	-1.743	0.00266268	0.0373347	yes
GRMZM2G104220	Refgen2	4	+	84770886	84772086	789	0	0	16	38	106	339	0	0	0.323	0.786	1.775	5.888	-1.742	0.00680317	0.0478766	yes
GRMZM2G372632	Refgen2	9	-	124165935	124169374	3440	1651	4151	1471	3735	1492	4406	24.979	70.003	29.652	77.226	24.978	76.526	-1.731	0.000233561	0.0314618	yes
GRMZM2G123794	Refgen2	1	-	290402922	290403710	789	29	66	2	5	11	37	0.439	1.113	0.04	0.103	0.184	0.643	-1.729	0.00582018	0.0457967	yes
AC152495.1_FG002	Refgen2	10	-	3280568	3284464	3897	318	722	172	475	213	627	4.811	12.176	3.467	9.821	3.566	10.89	-1.718	0.000494921	0.0314618	yes
GRMZM2G093708	Refgen2	1	-	242501187	242502885	1562	69	200	44	100	60	165	1.044	3.373	0.887	2.068	1.004	2.866	-1.715	0.00488642	0.0438088	yes
GRMZM5G855853	Refgen2	4	+	46909045	46912035	1534	34	70	20	63	20	57	0.514	1.18	0.403	1.303	0.335	0.99	-1.715	0.00695696	0.0479404	yes
GRMZM2G451679	Refgen2	6	+	13971593	13975309	1668	19	43	14	38	6	19	0.287	0.725	0.282	0.786	0.1	0.33	-1.712	0.00546581	0.0451064	yes
GRMZM2G531804	Refgen2	6	-	26717675	26722571	692	252	622	198	543	219	585	3.813	10.489	3.991	11.227	3.666	10.161	-1.711	0.000384824	0.0314618	yes
GRMZM2G150952	Refgen2	3	-	213005290	213017220	2439	3436	7713	5149	12174	2773	9411	51.986	130.073	103.792	251.712	46.423	163.456	-1.709	0.00262323	0.0372667	yes
GRMZM2G701576	Refgen2	3	-	79113162	79114807	1646	64	160	106	232	32	105	0.968	2.698	2.137	4.797	0.536	1.824	-1.7	0.00519742	0.044241	yes
GRMZM2G019571	Refgen2	7	-	163543741	163548001	1914	75	203	59	143	56	148	1.135	3.423	1.189	2.957	0.938	2.571	-1.692	0.00262681	0.0372667	yes
GRMZM2G001877	Refgen2	1	-	198643612	198645946	2335	18	45	22	54	7	20	0.272	0.759	0.443	1.117	0.117	0.347	-1.684	0.00506834	0.0439612	yes
GRMZM2G145756	Refgen2	3	-	37161245	37166926	4491	44	97	21	66	50	125	0.666	1.636	0.423	1.365	0.837	2.171	-1.682	0.00573055	0.0456176	yes
GRMZM2G053315	Refgen2	7	+	147122846	147125069	1812	1475	3588	1280	3337	1019	2724	22.316	60.509	25.802	68.997	17.059	47.312	-1.68	0.000134237	0.0314618	yes
GRMZM2G462047	Refgen2	5	+	203088916	203089589	674	27	66	4	11	3	6	0.409	1.113	0.081	0.227	0.05	0.104	-1.676	0.00630293	0.0467569	yes
GRMZM5G868972	Refgen2	9	+	74003023	74003403	381	72	173	40	115	50	120	1.089	2.917	0.806	2.378	0.837	2.084	-1.669	0.00349857	0.0406545	yes
GRMZM2G083472	Refgen2	5	+	58136739	58139375	1250	812	2360	596	1518	1074	2379	12.285	39.799	12.014	31.387	17.98	41.32	-1.663	0.00505916	0.0439612	yes
GRMZM2G172506	Refgen2	1	+	255150622	255155140	2865	2949	5720	2151	6256	2780	8062	44.617	96.463	43.359	129.35	46.541	140.026	-1.663	0.00278996	0.0378196	yes
GRMZM2G158809	Refgen2	2	-	193189598	193195103	672	420	1226	253	509	523	1427	6.354	20.675	5.1	10.524	8.756	24.785	-1.662	0.00655371	0.047236	yes
GRMZM2G466549	Refgen2	5	+	168393936	168404664	3626	150	374	95	184	260	788	2.269	6.307	1.915	3.804	4.353	13.687	-1.662	0.00411859	0.0419739	yes
GRMZM2G341304	Refgen2	10	+	82100063	82102188	2126	22	63	27	58	67	178	0.333	1.062	0.544	1.199	1.122	3.092	-1.659	0.00773718	0.0493942	yes
GRMZM2G156376	Refgen2	9	-	29867275	29870180	2619	313	729	161	511	145	313	4.736	12.294	3.245	10.566	2.427	5.436	-1.657	0.00617755	0.0466782	yes
GRMZM2G549842	Refgen2	3	+	194821737	194822198	462	45	116	0	0	97	234	0.681	1.956	0	0	1.624	4.064	-1.642	0.00681093	0.0478836	yes
GRMZM5G843972	Refgen2	4	+	1258805	1260587	447	254	536	235	561	205	632	3.843	9.039	4.737	11.599	3.432	10.977	-1.637	0.00168366	0.0341429	yes
GRMZM2G443291	Refgen2	2	+	175277704	175279312	1609	93	173	84	240	59	170	1.407	2.917	1.693	4.962	0.988	2.953	-1.63	0.0061224	0.0465409	yes
GRMZM2G063431	Refgen2	8	-	146623388	146624666	790	6025	12173	2875	7847	1857	5107	91.156	205.287	57.954	162.246	31.088	88.702	-1.626	0.00110641	0.0315807	yes
GRMZM2G357955	Refgen2	4	+	56492007	56493067	633	155	346	107	274	67	176	2.345	5.835	2.157	5.665	1.122	3.057	-1.621	0.000896279	0.0314618	yes
GRMZM2G134325	Refgen2	6	+	109272684	109273531	848	33	74	23	63	17	41	0.499	1.248	0.464	1.303	0.285	0.712	-1.618	0.00482127	0.0437352	yes
GRMZM2G110851	Refgen2	1	-	299095174	299097180	2007	38	75	20	51	19	57	0.575	1.265	0.403	1.054	0.318	0.99	-1.616	0.00658384	0.0473259	yes
GRMZM2G497976	Refgen2	3	+	144555145	144555935	791	119	271	119	276	48	134	1.8	4.57	2.399	5.707	0.804	2.327	-1.61	0.00156128	0.0336598	yes
GRMZM2G154422	Refgen2	6	-	47325654	47328112	1849	124	327	193	443	146	353	1.876	5.515	3.89	9.16	2.444	6.131	-1.606	0.00248438	0.0372667	yes
GRMZM2G061833	Refgen2	1	+	208192636	208200349	2337	70	149	0	0	65	179	1.059	2.513	0	0	1.088	3.109	-1.603	0.00504058	0.0439612	yes
GRMZM2G104658	Refgen2	10	-	148972118	148981143	4891	3130	7969	1600	3658	2413	5908	47.356	134.39	32.252	75.634	40.397	102.614	-1.596	0.00119473	0.0319887	yes
GRMZM2G151983	Refgen2	2	+	217220055	217229120	4165	2000	5096	950	1872	1084	3048	30.259	85.94	19.15	38.706	18.148	52.94	-1.593	0.00419054	0.0421924	yes
GRMZM2G440005	Refgen2	7	-	138887179	138896523	828	593	1487	521	1104	1009	2659	8.972	25.077	10.502	22.827	16.892	46.183	-1.59	0.00165814	0.03408	yes
GRMZM2G454424	Refgen2	6	+	40610617	40613120	1279	20	53	17	37	39	95	0.303	0.894	0.343	0.765	0.653	1.65	-1.589	0.00769228	0.0493309	yes
GRMZM2G167018	Refgen2	10	+	61000097	61002745	1258	200	475	187	403	129	354	3.026	8.01	3.77	8.333	2.16	6.149	-1.588	0.00159425	0.0336598	yes
GRMZM2G103595	Refgen2	9	+	139929569	139930729	1074	28	76	68	153	93	210	0.424	1.282	1.371	3.163	1.557	3.647	-1.571	0.006839	0.0478836	yes
GRMZM2G026910	Refgen2	1	+	42476813	42477961	906	619	1339	312	956	315	639	9.365	22.581	6.289	19.766	5.273	11.099	-1.57	0.0079667	0.0497536	yes
GRMZM2G000633	Refgen2	10	-	144138641	144143208	1518	341	784	277	602	350	939	5.159	13.221	5.584	12.447	5.859	16.309	-1.569	0.000813234	0.0314618	yes
GRMZM2G076989	Refgen2	1	-	157133102	157134592	1136	234	648	239	484	93	200	3.54	10.928	4.818	10.007	1.557	3.474	-1.563	0.00795748	0.0497422	yes
GRMZM2G070605	Refgen2	8	-	29717511	29720258	1790	70030	178589	70535	164025	67426	149488	1059.53	3011.75	1421.83	3391.42	1128.8	2596.41	-1.557	0.00447327	0.042823	yes
GRMZM2G150248	Refgen2	10	-	147593063	147597356	2277	9218	24412	9403	20402	8922	20395	139.465	411.687	189.544	421.836	149.365	354.234	-1.557	0.00447655	0.042823	yes
GRMZM2G356128	Refgen2	10	+	4524788	4526310	1523	6	14	11	23	9	25	0.091	0.236	0.222	0.476	0.151	0.434	-1.557	0.0069084	0.0479404	yes
AC152495.1_FG010	Refgen2	10	-	3369199	3373083	3885	327	649	82	206	161	439	4.947	10.945	1.653	4.259	2.695	7.625	-1.551	0.000987792	0.0314618	yes
GRMZM2G109674	Refgen2	10	+	630577	635325	3799	4343	10672	3243	7066	3172	7605	65.708	179.974	65.372	146.098	53.103	132.089	-1.546	0.00137352	0.0325412	yes
GRMZM2G467528	Refgen2	6	-	115379644	115381667	2024	33	77	35	86	30	66	0.499	1.299	0.706	1.778	0.502	1.146	-1.539	0.00638677	0.0468865	yes
GRMZM2G145589	Refgen2	6	+	129031310	129036927	2521	262	645	183	445	313	659	3.964	10.877	3.689	9.201	5.24	11.446	-1.535	0.0033371	0.0401836	yes
AC234155.1_FG002	Refgen2	8	-	119581337	119584279	1182	248	542	214	504	340	824	3.752	9.14	4.314	10.421	5.692	14.312	-1.532	0.000393664	0.0314618	yes
GRMZM2G038636	Refgen2	7	+	121981747	121986892	1630	13315	35119	9686	19180	13060	31002	201.451	592.252	195.248	396.57	218.641	538.463	-1.529	0.00580737	0.0457668	yes
GRMZM2G179120	Refgen2	2	+	175830295	175833357	2755	380	998	440	978	440	936	5.749	16.83	8.869	20.221	7.366	16.257	-1.529	0.0046681	0.0431092	yes
GRMZM2G081626	Refgen2	8	+	137751805	137759179	1962	934	2483	657	1235	1021	2486	14.131	41.874	13.244	25.535	17.093	43.178	-1.522	0.00729429	0.0486931	yes
GRMZM2G438456	Refgen2	2	+	234912517	234915036	2520	39	83	29	68	29	70	0.59	1.4	0.585	1.406	0.485	1.216	-1.516	0.00447386	0.042823	yes
GRMZM2G113866	Refgen2	9	-	124762959	124767967	1406	137	342	73	167	117	246	2.073	5.768	1.472	3.453	1.959	4.273	-1.515	0.00512916	0.0440635	yes
GRMZM2G109221	Refgen2	1	-	63008170	63032470	1801	646	1417	955	1766	472	1424	9.774	23.896	19.251	36.514	7.902	24.733	-1.512	0.00699897	0.0479746	yes
GRMZM2G046587	Refgen2	5	-	200825634	200829942	1327	6762	17626	6181	13563	6577	13696	102.307	297.247	124.595	280.432	110.107	237.881	-1.51	0.00608679	0.0464416	yes
GRMZM2G306597	Refgen2	10	-	48387970	48389324	1355	330	868	383	853	272	548	4.993	14.638	7.72	17.637	4.554	9.518	-1.509	0.00677483	0.0478296	yes
GRMZM2G064096	Refgen2	6	-	123777182	123778357	1176	25484	61284	26497	60313	25656	55566	385.564	1033.5	534.121	1247.05	429.513	965.107	-1.508	0.00234665	0.0369298	yes
GRMZM2G164470	Refgen2	5	+	9372046	9377144	2872	271	714	452	924	473	1051	4.1	12.041	9.111	19.105	7.919	18.254	-1.506	0.00525332	0.0444817	yes
GRMZM5G874163	Refgen2	8	+	174214893	174221202	3121	72	197	311	663	291	626	1.089	3.322	6.269	13.708	4.872	10.873	-1.497	0.00670369	0.0475354	yes
GRMZM2G080503	Refgen2	3	+	92261956	92265567	3518	305	621	195	521	221	453	4.615	10.473	3.931	10.772	3.7	7.868	-1.477	0.00399807	0.0416363	yes
GRMZM2G108565	Refgen2	9	+	25465417	25471657	1668	183	429	159	311	107	256	2.769	7.235	3.205	6.43	1.791	4.446	-1.472	0.00349632	0.0406545	yes
GRMZM2G017187	Refgen2	2	-	47506597	47511461	2886	1409	2758	870	1650	1172	3405	21.318	46.511	17.537	34.116	19.621	59.14	-1.463	0.00547759	0.0451125	yes
GRMZM2G125482	Refgen2	2	+	184258075	184260458	1912	140	316	100	195	79	193	2.118	5.329	2.016	4.032	1.323	3.352	-1.462	0.00370635	0.0410736	yes
GRMZM2G133966	Refgen2	6	+	159247083	159249932	1564	188	368	115	303	191	401	2.844	6.206	2.318	6.265	3.198	6.965	-1.459	0.00390873	0.0415123	yes
GRMZM2G144083	Refgen2	2	-	18620426	18626656	3350	474	1116	348	739	379	804	7.171	18.82	7.015	15.28	6.345	13.964	-1.456	0.00237835	0.0371331	yes
GRMZM2G476593	Refgen2	1	+	51751358	51755405	3128	63	121	47	108	34	81	0.953	2.041	0.947	2.233	0.569	1.407	-1.449	0.00365142	0.0410736	yes
GRMZM2G006287	Refgen2	10	-	19514928	19517642	2088	4256	8990	4081	7914	3253	8308	64.392	151.609	82.264	163.632	54.459	144.299	-1.448	0.00179722	0.0349204	yes
GRMZM5G836250	Refgen2	3	-	175707821	175710858	1988	9301	23428	12159	24149	11953	24766	140.721	395.093	245.099	499.31	200.108	430.152	-1.443	0.00714618	0.0484544	yes
GRMZM2G172214	Refgen2	4	-	171264311	171266504	2075	7219	16666	5784	11818	6461	14136	109.221	281.058	116.593	244.352	108.165	245.523	-1.441	0.00250171	0.0372667	yes
GRMZM2G134067	Refgen2	5	-	216692139	216693641	1121	2788	5672	2508	4822	2214	5799	42.181	95.653	50.556	99.701	37.065	100.721	-1.438	0.00219334	0.0366491	yes
GRMZM2G172021	Refgen2	9	+	153512431	153518262	3510	166	346	109	284	252	487	2.512	5.835	2.197	5.872	4.219	8.459	-1.437	0.00638372	0.0468865	yes
GRMZM2G000127	Refgen2	2	-	98601701	98603505	1293	81	144	51	128	97	222	1.226	2.428	1.028	2.647	1.624	3.856	-1.434	0.00492369	0.0438409	yes
GRMZM2G054115	Refgen2	3	-	202718209	202721089	2296	310	694	142	305	152	297	4.69	11.704	2.862	6.306	2.545	5.158	-1.432	0.0025821	0.0372667	yes
GRMZM2G352042	Refgen2	3	-	32038001	32039198	808	69	135	46	110	56	121	1.044	2.277	0.927	2.274	0.938	2.102	-1.43	0.00421938	0.0421924	yes
GRMZM2G312244	Refgen2	3	-	186210053	186213894	3258	1177	2356	978	2324	1095	2316	17.808	39.732	19.714	48.052	18.332	40.226	-1.429	0.000923472	0.0314618	yes
GRMZM2G108530	Refgen2	1	-	62492401	62497282	1715	604	1314	339	829	577	1091	9.138	22.159	6.833	17.141	9.66	18.949	-1.427	0.00492654	0.0438409	yes
GRMZM2G519152	Refgen2	7	+	91208448	91209280	833	0	0	0	0	33	76	0	0	0	0	0.552	1.32	-1.424	0.00725887	0.0486508	yes
GRMZM2G423202	Refgen2	3	-	208969066	208971846	2781	131	215	100	253	217	518	1.982	3.626	2.016	5.231	3.633	8.997	-1.422	0.00609799	0.0464454	yes
GRMZM2G113064	Refgen2	5	+	179277850	179282346	1378	66	137	65	132	14	33	0.999	2.31	1.31	2.729	0.234	0.573	-1.421	0.00443107	0.0426883	yes
GRMZM2G081268	Refgen2	5	+	132497487	132507661	2375	2082	5064	1320	2620	2744	5447	31.5	85.4	26.608	54.172	45.938	94.607	-1.405	0.00637439	0.0468722	yes
GRMZM2G173805	Refgen2	3	-	223579902	223583570	837	91	209	43	90	84	166	1.377	3.525	0.867	1.861	1.406	2.883	-1.402	0.00713809	0.0484376	yes
GRMZM2G050658	Refgen2	2	-	174476328	174482676	2045	1107	2692	1270	2495	1851	3683	16.749	45.398	25.6	51.587	30.988	63.969	-1.401	0.00626397	0.0467355	yes
GRMZM2G106588	Refgen2	7	-	1787891	1789224	1263	752	1792	822	1449	799	1805	11.378	30.221	16.57	29.96	13.376	31.35	-1.401	0.00696459	0.0479404	yes
GRMZM2G318213	Refgen2	6	-	132269822	132270621	755	177	415	129	231	363	806	2.678	6.999	2.6	4.776	6.077	13.999	-1.4	0.00640824	0.0468955	yes
GRMZM2G011662	Refgen2	6	+	165349659	165353186	2458	540	1206	477	1056	670	1284	8.17	20.338	9.615	21.834	11.217	22.301	-1.399	0.00370161	0.0410736	yes
GRMZM2G157197	Refgen2	1	-	32153437	32157170	1845	375	839	337	739	425	816	5.674	14.149	6.793	15.28	7.115	14.173	-1.396	0.00381008	0.0412796	yes
GRMZM2G051179	Refgen2	2	-	21633846	21638619	3255	865	1728	559	1024	657	1658	13.087	29.141	11.268	21.172	10.999	28.797	-1.395	0.00201176	0.0357356	yes
GRMZM2G013724	Refgen2	1	+	290442209	290442942	734	175	400	66	128	66	137	2.648	6.746	1.33	2.647	1.105	2.38	-1.392	0.00597118	0.0460488	yes
GRMZM2G003096	Refgen2	3	+	14335790	14339102	1571	3923	7252	2511	5534	3376	7691	59.354	122.299	50.616	114.422	56.518	133.582	-1.39	0.000434397	0.0314618	yes
GRMZM2G113167	Refgen2	1	+	229187112	229188270	826	88	176	103	249	115	220	1.331	2.968	2.076	5.148	1.925	3.821	-1.388	0.0062067	0.0467065	yes
GRMZM2G148908	Refgen2	1	+	236571807	236577676	2153	470	822	249	527	301	753	7.111	13.862	5.019	10.896	5.039	13.079	-1.387	0.00176936	0.0347813	yes
GRMZM2G303587	Refgen2	8	-	159390018	159392771	2754	132	240	80	196	119	247	1.997	4.047	1.613	4.053	1.992	4.29	-1.386	0.00440396	0.0426883	yes
GRMZM2G170586	Refgen2	2	-	93635696	93636842	1147	2	2	0	0	1491	3401	0.03	0.034	0	0	24.961	59.071	-1.384	0.00476595	0.0435281	yes
GRMZM2G064001	Refgen2	6	+	123766758	123770460	1607	6596	14111	4828	10016	4814	9893	99.795	237.97	97.322	207.093	80.592	171.828	-1.382	0.00156686	0.0336598	yes
GRMZM2G471805	Refgen2	4	+	171259173	171265297	1229	4380	8759	3406	7300	3435	7294	66.268	147.713	68.657	150.936	57.506	126.687	-1.381	0.000477997	0.0314618	yes
GRMZM2G100518	Refgen2	6	-	102967629	102969291	1663	101	191	110	213	71	176	1.528	3.221	2.217	4.404	1.189	3.057	-1.378	0.00392914	0.0415979	yes
GRMZM2G168898	Refgen2	6	-	159147009	159148433	1044	735	1571	352	756	214	413	11.12	26.494	7.096	15.631	3.583	7.173	-1.377	0.0024846	0.0372667	yes
AC215198.3_FG002	Refgen2	9	+	12718625	12720988	2364	40	72	46	106	31	67	0.605	1.214	0.927	2.192	0.519	1.164	-1.375	0.00665617	0.0474257	yes
GRMZM2G084727	Refgen2	8	+	62284722	62286946	1654	591	1052	394	920	542	1175	8.942	17.741	7.942	19.022	9.074	20.408	-1.374	0.00129643	0.0322543	yes
GRMZM2G108416	Refgen2	1	-	62431552	62451529	2922	971	1933	529	1291	982	1803	14.691	32.598	10.663	26.693	16.44	31.316	-1.368	0.0053727	0.0448153	yes
GRMZM2G059083	Refgen2	3	-	147286567	147292751	2472	21039	44751	16255	34407	25527	49589	318.313	754.687	327.665	711.407	427.354	861.294	-1.362	0.00305968	0.0389664	yes
GRMZM2G070659	Refgen2	6	+	167574018	167576825	2279	2123	4371	1121	2093	1171	2653	32.12	73.713	22.597	43.275	19.604	46.079	-1.36	0.00129413	0.0322543	yes
GRMZM2G132140	Refgen2	10	-	30139257	30141420	2164	353	656	248	583	254	501	5.341	11.063	4.999	12.054	4.252	8.702	-1.354	0.00253438	0.0372667	yes
GRMZM2G430646	Refgen2	8	-	92935644	92937154	1425	70	146	56	105	20	44	1.059	2.462	1.129	2.171	0.335	0.764	-1.354	0.00657849	0.0473253	yes
GRMZM2G081504	Refgen2	5	-	33890306	33901250	3759	1950	4146	1147	2310	1241	2491	29.503	69.919	23.121	47.762	20.776	43.265	-1.353	0.00157527	0.0336598	yes
GRMZM2G098545	Refgen2	2	-	166180821	166183228	1617	7106	16144	6520	12081	7437	15165	107.511	272.255	131.429	249.79	124.505	263.396	-1.352	0.00552642	0.0452791	yes
GRMZM2G010892	Refgen2	2	+	7272570	7275247	2152	66	133	62	136	116	225	0.999	2.243	1.25	2.812	1.942	3.908	-1.35	0.0046975	0.0432535	yes
GRMZM2G009792	Refgen2	6	-	14770648	14771719	933	2717	5959	2	3	1089	2096	41.107	100.493	0.04	0.062	18.231	36.405	-1.348	0.00710233	0.0483871	yes
GRMZM2G177424	Refgen2	7	-	44803178	44815872	1466	766	1618	633	1208	341	714	11.589	27.286	12.76	24.977	5.709	12.401	-1.346	0.00164826	0.03408	yes
GRMZM2G154839	Refgen2	3	-	222038581	222060742	3408	246	417	399	956	469	967	3.722	7.032	8.043	19.766	7.852	16.795	-1.344	0.00321972	0.039608	yes
GRMZM2G099305	Refgen2	1	+	279897257	279900155	2641	445	698	337	675	372	987	6.733	11.771	6.793	13.956	6.228	17.143	-1.339	0.00756778	0.0490508	yes
GRMZM2G159105	Refgen2	3	+	199478617	199484783	1692	807	1718	421	945	468	807	12.21	28.973	8.486	19.539	7.835	14.017	-1.336	0.00802854	0.0499852	yes
GRMZM2G167253	Refgen2	3	-	172374935	172378448	3088	1368	2454	1149	2200	1352	3225	20.697	41.385	23.161	45.488	22.634	56.014	-1.33	0.00114968	0.0317645	yes
GRMZM2G378580	Refgen2	4	-	23523782	23529631	3967	1892	3791	1313	2520	1331	2837	28.625	63.932	26.467	52.104	22.283	49.275	-1.33	0.000687106	0.0314618	yes
GRMZM2G474462	Refgen2	2	+	216040924	216042481	990	466	925	440	928	765	1504	7.05	15.599	8.869	19.188	12.807	26.122	-1.33	0.00114845	0.0317645	yes
GRMZM2G398668	Refgen2	5	+	1879148	1895175	1683	295	603	238	453	209	432	4.463	10.169	4.798	9.366	3.499	7.503	-1.323	0.0018967	0.0353785	yes
GRMZM5G893381	Refgen2	8	-	17374877	17377796	1853	768	1268	797	1919	738	1488	11.62	21.384	16.066	39.678	12.355	25.845	-1.321	0.00421636	0.0421924	yes
GRMZM2G107388	Refgen2	10	+	88117924	88121333	1489	276	500	242	435	290	706	4.176	8.432	4.878	8.994	4.855	12.262	-1.317	0.00320922	0.039608	yes
GRMZM2G077181	Refgen2	1	-	290952282	290956612	3196	839	1504	1197	2467	1216	2601	12.694	25.364	24.129	51.008	20.357	45.176	-1.313	0.000316392	0.0314618	yes
GRMZM2G083309	Refgen2	4	+	199166805	199183379	3325	1655	2511	1059	2343	1217	2866	25.04	42.346	21.347	48.444	20.374	49.779	-1.313	0.00542287	0.0450184	yes
GRMZM2G062638	Refgen2	6	-	73174841	73204014	2337	162	263	102	209	49	117	2.451	4.435	2.056	4.321	0.82	2.032	-1.311	0.00562956	0.0455298	yes
GRMZM2G700046	Refgen2	7	+	69473979	69476189	1587	218	493	408	700	294	606	3.298	8.314	8.224	14.473	4.922	10.525	-1.311	0.00793504	0.0497009	yes
GRMZM2G017821	Refgen2	8	+	77588400	77590631	2232	1720	3553	1489	2947	1623	3120	26.023	59.918	30.015	60.933	27.171	54.19	-1.31	0.00191047	0.0354674	yes
GRMZM2G143917	Refgen2	1	+	206263209	206266426	1694	10999	23603	9455	18064	9092	17416	166.411	398.044	190.592	373.495	152.211	302.492	-1.31	0.00518718	0.0442079	yes
GRMZM2G105518	Refgen2	5	-	19237763	19238611	750	729	1402	128	249	4	6	11.03	23.644	2.58	5.148	0.067	0.104	-1.309	0.00273073	0.0375505	yes
GRMZM2G143494	Refgen2	7	+	101839997	101842963	1361	318	568	149	337	567	1117	4.811	9.579	3.004	6.968	9.492	19.401	-1.306	0.00191239	0.0354674	yes
GRMZM2G323309	Refgen2	2	+	37569006	37571171	2166	108	193	80	177	86	169	1.634	3.255	1.613	3.66	1.44	2.935	-1.304	0.00437481	0.0426021	yes
GRMZM2G164036	Refgen2	2	-	32039286	32041311	1897	623	1374	513	910	375	736	9.426	23.171	10.341	18.815	6.278	12.783	-1.302	0.00593761	0.0460409	yes
GRMZM2G000288	Refgen2	7	+	138092142	138093522	643	441	810	192	399	246	498	6.672	13.66	3.87	8.25	4.118	8.65	-1.301	0.000815822	0.0314618	yes
GRMZM2G399700	Refgen2	1	-	676952	682616	2863	43	68	50	107	85	191	0.651	1.147	1.008	2.212	1.423	3.317	-1.297	0.00768168	0.049323	yes
GRMZM2G456357	Refgen2	1	-	151505679	151507650	1972	339	685	341	643	286	561	5.129	11.552	6.874	13.295	4.788	9.744	-1.287	0.00208915	0.0360078	yes
AC188710.4_FG006	Refgen2	6	+	129138400	129144473	4959	36	67	33	67	34	67	0.545	1.13	0.665	1.385	0.569	1.164	-1.284	0.00781783	0.0495403	yes
GRMZM2G028570	Refgen2	8	+	71714905	71721778	1464	744	1366	640	1314	509	998	11.256	23.036	12.901	27.169	8.521	17.334	-1.281	0.000695242	0.0314618	yes
GRMZM2G068943	Refgen2	8	+	123601206	123609481	3547	2383	5180	2244	4320	2481	4357	36.054	87.356	45.234	89.321	41.535	75.675	-1.278	0.00761028	0.0491187	yes
GRMZM2G148892	Refgen2	7	+	144385831	144387290	706	239	400	179	325	203	488	3.616	6.746	3.608	6.72	3.398	8.476	-1.278	0.00338194	0.0403658	yes
GRMZM5G885392	Refgen2	7	-	33226816	33236726	1431	11665	22965	9797	19691	11080	20434	176.488	387.285	197.486	407.136	185.493	354.911	-1.274	0.00329606	0.039965	yes
GRMZM2G036916	Refgen2	7	-	103506101	103511006	3309	2116	3904	1433	2709	1636	3395	32.014	65.838	28.886	56.012	27.389	58.967	-1.271	0.000353547	0.0314618	yes
GRMZM2G118693	Refgen2	4	-	155833063	155837916	1857	518	877	303	533	282	682	7.837	14.79	6.108	11.02	4.721	11.845	-1.267	0.0040193	0.041709	yes
GRMZM2G074599	Refgen2	3	-	222996465	222998811	2347	891	1652	619	1282	749	1394	13.481	27.86	12.478	26.507	12.539	24.212	-1.264	0.00110623	0.0315807	yes
GRMZM2G065652	Refgen2	4	+	203428327	203428688	362	76	139	0	0	131	262	1.15	2.344	0	0	2.193	4.551	-1.262	0.00690878	0.0479404	yes
GRMZM2G442804	Refgen2	6	+	96667621	96671633	1448	4417	9317	5175	8354	4653	9707	66.828	157.123	104.317	172.729	77.897	168.598	-1.262	0.0078997	0.0496217	yes
GRMZM2G122954	Refgen2	4	-	21911463	21914365	1746	113	202	106	229	229	419	1.71	3.407	2.137	4.735	3.834	7.277	-1.255	0.00420974	0.0421924	yes
GRMZM2G159581	Refgen2	1	+	197385889	197388199	1481	1513	2666	1348	3014	1548	2734	22.891	44.96	27.173	62.318	25.915	47.486	-1.251	0.0043891	0.0426673	yes
GRMZM2G141289	Refgen2	7	-	167638521	167640715	1584	591	1246	479	790	992	1971	8.942	21.013	9.656	16.334	16.607	34.234	-1.25	0.00751464	0.0490508	yes
GRMZM2G078480	Refgen2	2	-	190187087	190189448	1149	452	712	273	488	617	1497	6.839	12.007	5.503	10.09	10.329	26.001	-1.248	0.00563412	0.0455432	yes
GRMZM2G474451	Refgen2	2	-	216042138	216044447	2310	48	84	98	204	159	302	0.726	1.417	1.975	4.218	2.662	5.245	-1.248	0.00419642	0.0421924	yes
GRMZM5G874903	Refgen2	5	+	5199220	5201271	1685	2633	5134	3202	6231	2599	4727	39.836	86.58	64.545	128.834	43.51	82.102	-1.248	0.00238811	0.0371539	yes
GRMZM2G302639	Refgen2	8	-	173408069	173410516	1279	4289	8819	6097	11883	7153	12254	64.891	148.725	122.902	245.696	119.75	212.835	-1.245	0.00695683	0.0479404	yes
GRMZM2G056762	Refgen2	5	-	191901867	191905412	1712	1032	1952	734	1268	746	1558	15.614	32.919	14.796	26.217	12.489	27.06	-1.244	0.00171327	0.0345963	yes
GRMZM2G306741	Refgen2	2	+	27584413	27591924	2791	2161	4156	1619	3040	2089	3945	32.695	70.087	32.635	62.856	34.972	68.519	-1.242	0.00139342	0.0325412	yes
GRMZM2G316758	Refgen2	4	-	174002078	174004537	837	60	108	62	129	61	111	0.908	1.821	1.25	2.667	1.021	1.928	-1.242	0.00745331	0.0490119	yes
GRMZM2G162755	Refgen2	6	-	119876153	119878032	1880	3360	6066	1694	3758	3556	6046	50.836	102.298	34.147	77.701	59.532	105.011	-1.241	0.00630474	0.0467569	yes
GRMZM2G001663	Refgen2	1	+	35734147	35739117	2884	1590	2531	1220	2433	1728	3651	24.056	42.683	24.593	50.305	28.929	63.413	-1.234	0.00110265	0.0315807	yes
GRMZM2G377131	Refgen2	1	-	275692782	275694857	1487	469	912	323	672	720	1198	7.096	15.38	6.511	13.894	12.054	20.808	-1.231	0.00720744	0.0485449	yes
GRMZM2G445575	Refgen2	10	+	144522746	144530387	2962	553	1135	289	502	754	1399	8.367	19.141	5.826	10.379	12.623	24.299	-1.23	0.00503348	0.0439612	yes
GRMZM2G023289	Refgen2	1	+	267887401	267894179	2753	3997	8123	2950	5228	3552	6541	60.473	136.987	59.465	108.095	59.465	113.608	-1.228	0.00423751	0.0422554	yes
GRMZM2G174396	Refgen2	7	-	100324179	100326266	1765	241	461	175	314	193	370	3.646	7.774	3.528	6.492	3.231	6.426	-1.228	0.00250012	0.0372667	yes
GRMZM2G044460	Refgen2	3	-	160515587	160518644	1721	2226	3741	1562	3250	2131	4020	33.679	63.089	31.486	67.198	35.676	69.822	-1.226	0.00132458	0.0323236	yes
GRMZM2G023711	Refgen2	5	+	211350514	211352347	1677	2963	4871	2248	4556	2190	4326	44.829	82.145	45.315	94.201	36.663	75.137	-1.225	0.000917505	0.0314618	yes
GRMZM2G016462	Refgen2	10	-	88551726	88552391	666	286	566	186	313	651	1273	4.327	9.545	3.749	6.472	10.899	22.11	-1.224	0.00367986	0.0410736	yes
GRMZM2G096391	Refgen2	3	+	168290232	168298790	2985	16031	32833	13940	26240	13988	23843	242.544	553.7	281	542.544	234.176	414.121	-1.224	0.00777103	0.049435	yes
GRMZM2G007681	Refgen2	1	+	188719663	188811722	5370	478	814	344	641	348	719	7.232	13.727	6.934	13.253	5.826	12.488	-1.223	0.000578002	0.0314618	yes
GRMZM2G093313	Refgen2	3	+	3843589	3847158	2111	267	495	324	538	145	308	4.04	8.348	6.531	11.124	2.427	5.35	-1.217	0.00429804	0.042336	yes
GRMZM2G162748	Refgen2	5	-	142710239	142711899	1141	32867	68045	32590	56830	35342	62761	497.267	1147.52	656.942	1175.03	591.669	1090.07	-1.212	0.00803459	0.0499852	yes
GRMZM2G351259	Refgen2	1	+	72883513	72885418	1772	3019	5766	1985	3584	2360	4360	45.676	97.239	40.013	74.104	39.509	75.727	-1.209	0.00205117	0.0357821	yes
GRMZM2G095144	Refgen2	5	+	179023721	179025340	1224	440	843	389	780	508	841	6.657	14.216	7.841	16.127	8.505	14.607	-1.207	0.00639796	0.0468865	yes
GRMZM2G088843	Refgen2	1	+	29741298	29743471	1628	252	381	140	274	155	333	3.813	6.425	2.822	5.665	2.595	5.784	-1.205	0.00420817	0.0421924	yes
GRMZM2G327686	Refgen2	2	-	214666726	214668914	1718	2830	5321	1572	2691	2491	4880	42.817	89.734	31.688	55.64	41.702	84.759	-1.204	0.00193947	0.0355079	yes
GRMZM2G341479	Refgen2	5	+	204752915	204754458	1544	144	244	116	219	83	163	2.179	4.115	2.338	4.528	1.39	2.831	-1.202	0.00267674	0.0373561	yes
GRMZM2G115805	Refgen2	2	+	88197474	88203967	1543	1025	1894	867	1617	851	1538	15.508	31.941	17.477	33.433	14.247	26.713	-1.199	0.00152007	0.0334328	yes
GRMZM2G389570	Refgen2	1	+	235454750	235456148	1399	697	1112	141	321	417	741	10.545	18.753	2.842	6.637	6.981	12.87	-1.198	0.00666009	0.0474257	yes
GRMZM2G087226	Refgen2	4	-	236211609	236226585	2834	1058	1770	242	482	177	329	16.007	29.85	4.878	9.966	2.963	5.714	-1.196	0.00111236	0.0315807	yes
GRMZM2G158097	Refgen2	10	+	118828583	118838354	1800	1714	2890	2174	4159	1758	3352	25.932	48.737	43.823	85.992	29.431	58.22	-1.192	0.000431426	0.0314618	yes
GRMZM2G015955	Refgen2	6	-	132259754	132262332	1918	380	680	438	820	617	1134	5.749	11.468	8.829	16.955	10.329	19.696	-1.191	0.00105709	0.0315246	yes
GRMZM2G133558	Refgen2	6	+	80139343	80141428	2059	407	706	221	392	290	576	6.158	11.906	4.455	8.105	4.855	10.004	-1.191	0.0010005	0.0314618	yes
GRMZM2G025742	Refgen2	3	-	160753018	160757148	1696	1205	2076	993	2012	1083	1880	18.231	35.01	20.017	41.601	18.131	32.653	-1.185	0.00251071	0.0372667	yes
GRMZM2G000423	Refgen2	9	-	14537576	14539374	1456	159	303	320	500	294	606	2.406	5.11	6.45	10.338	4.922	10.525	-1.184	0.00725265	0.0486507	yes
GRMZM2G122139	Refgen2	1	-	282667704	282685087	3002	2247	3842	1799	2956	2203	4744	33.996	64.792	36.264	61.119	36.881	82.397	-1.184	0.00268088	0.0373561	yes
GRMZM2G151266	Refgen2	1	-	289862284	289873599	2142	356	649	225	451	253	417	5.386	10.945	4.536	9.325	4.236	7.243	-1.184	0.00610977	0.0465046	yes
GRMZM2G163045	Refgen2	7	+	150887968	150889450	1483	1059	1957	797	1605	609	976	16.022	33.003	16.066	33.185	10.195	16.952	-1.183	0.00710578	0.0483897	yes
GRMZM2G344521	Refgen2	1	-	254530577	254534616	2694	873	1664	599	1083	612	1067	13.208	28.062	12.075	22.392	10.246	18.532	-1.183	0.00384668	0.0413103	yes
GRMZM2G517849	Refgen2	7	-	4372154	4372792	375	336	594	371	667	296	562	5.084	10.017	7.479	13.791	4.955	9.761	-1.183	0.00105338	0.0315246	yes
GRMZM2G129451	Refgen2	9	+	17633649	17644469	2686	4003	7309	3475	6163	4321	7973	60.564	123.26	70.048	127.428	72.339	138.48	-1.178	0.00140634	0.032593	yes
GRMZM2G110004	Refgen2	1	+	33831813	33834240	2428	558	989	388	689	400	752	8.442	16.679	7.821	14.246	6.696	13.061	-1.175	0.000935782	0.0314618	yes
GRMZM2G104397	Refgen2	8	-	91467818	91483361	1703	5244	9107	3840	6510	3618	7264	79.34	153.582	77.406	134.602	60.57	126.166	-1.173	0.00120551	0.0321423	yes
GRMZM2G022453	Refgen2	6	+	164677929	164681518	866	661	1036	444	920	587	1070	10.001	17.471	8.95	19.022	9.827	18.584	-1.172	0.0027991	0.0378196	yes
GRMZM2G036966	Refgen2	6	-	18918309	18924726	2052	175	297	270	457	236	488	2.648	5.009	5.443	9.449	3.951	8.476	-1.172	0.000955622	0.0314618	yes
GRMZM2G168190	Refgen2	6	-	116340218	116343234	1564	238	427	179	332	260	464	3.601	7.201	3.608	6.865	4.353	8.059	-1.172	0.00125717	0.0321697	yes
GRMZM2G130605	Refgen2	3	-	51693448	51695163	694	688	1109	449	901	600	1095	10.409	18.702	9.051	18.629	10.045	19.019	-1.171	0.00162804	0.0338357	yes
GRMZM2G113325	Refgen2	5	+	174290309	174296928	2228	5150	9542	4069	6767	4392	8336	77.918	160.918	82.022	139.916	73.528	144.785	-1.168	0.00258062	0.0372667	yes
GRMZM2G463996	Refgen2	2	-	157751399	157755893	1526	297	568	557	870	471	931	4.494	9.579	11.228	17.988	7.885	16.17	-1.168	0.00597256	0.0460488	yes
GRMZM2G092475	Refgen2	6	+	165283906	165301098	1304	887	1501	1212	2227	881	1639	13.42	25.313	24.431	46.046	14.749	28.467	-1.163	0.000459462	0.0314618	yes
GRMZM2G006468	Refgen2	4	-	59649463	59653762	3022	11739	19833	10056	16648	9818	20286	177.607	334.466	202.707	344.218	164.365	352.341	-1.162	0.00354642	0.0408984	yes
GRMZM2G057963	Refgen2	4	-	192216694	192220110	1628	69	114	69	124	54	104	1.044	1.923	1.391	2.564	0.904	1.806	-1.157	0.00568383	0.0456176	yes
GRMZM2G010920	Refgen2	5	-	77748895	77751969	2286	241	451	192	325	267	480	3.646	7.606	3.87	6.72	4.47	8.337	-1.156	0.00537147	0.0448153	yes
GRMZM2G106578	Refgen2	2	+	6911483	6916610	2010	331	585	506	969	501	847	5.008	9.866	10.2	20.035	8.387	14.711	-1.156	0.00305738	0.0389664	yes
GRMZM2G364597	Refgen2	2	-	33724692	33728582	2424	1303	2187	1096	2112	947	1669	19.714	36.882	22.093	43.668	15.854	28.988	-1.156	0.00131039	0.0322543	yes
GRMZM2G022915	Refgen2	3	+	214273957	214280038	2373	618	857	348	664	401	865	9.35	14.453	7.015	13.729	6.713	15.024	-1.154	0.00694324	0.0479404	yes
GRMZM2G472643	Refgen2	1	+	253271966	253273765	1800	342	626	459	754	388	731	5.174	10.557	9.252	15.59	6.496	12.696	-1.151	0.00272395	0.0375459	yes
GRMZM2G163751	Refgen2	1	+	119550000	119554171	3902	74	124	52	90	60	116	1.12	2.091	1.048	1.861	1.004	2.015	-1.148	0.0064724	0.047024	yes
GRMZM2G551108	Refgen2	4	+	62366431	62372708	1353	327	569	97	179	54	92	4.947	9.596	1.955	3.701	0.904	1.598	-1.145	0.00408806	0.0419739	yes
GRMZM2G056403	Refgen2	5	-	43803847	43824498	5559	673	955	472	841	491	1080	10.182	16.105	9.514	17.389	8.22	18.758	-1.143	0.00609296	0.0464454	yes
GRMZM2G101130	Refgen2	1	-	220822714	220824028	772	941	1598	840	1686	824	1327	14.237	26.949	16.933	34.86	13.795	23.048	-1.138	0.00566153	0.0456176	yes
GRMZM2G124963	Refgen2	2	-	211515837	211521135	2630	2172	3268	3399	6163	4411	8877	32.862	55.112	68.516	127.428	73.846	154.182	-1.138	0.00148015	0.0334153	yes
GRMZM5G827939	Refgen2	1	+	239725112	239741080	334	487	814	13	17	258	502	7.368	13.727	0.262	0.351	4.319	8.719	-1.134	0.00664305	0.0474202	yes
GRMZM2G489651	Refgen2	6	-	13994996	13995625	539	119	189	134	244	47	88	1.8	3.187	2.701	5.045	0.787	1.528	-1.131	0.0042196	0.0421924	yes
GRMZM2G052544	Refgen2	5	-	86260279	86263490	1915	194	326	156	254	229	450	2.935	5.498	3.145	5.252	3.834	7.816	-1.13	0.00302606	0.0388852	yes
GRMZM2G048136	Refgen2	4	+	1264376	1265569	1103	369	697	368	565	394	731	5.583	11.754	7.418	11.682	6.596	12.696	-1.129	0.00696901	0.0479404	yes
GRMZM2G069078	Refgen2	8	-	170865128	170866887	1760	147	227	84	150	60	117	2.224	3.828	1.693	3.101	1.004	2.032	-1.126	0.00458709	0.0429442	yes
GRMZM2G092595	Refgen2	1	+	215203589	215208721	4046	1169	1785	813	1291	711	1574	17.687	30.102	16.388	26.693	11.903	27.338	-1.126	0.00617856	0.0466782	yes
GRMZM2G117240	Refgen2	1	+	172018587	172022410	1918	1413	2222	986	2050	1532	2508	21.378	37.472	19.876	42.386	25.648	43.561	-1.125	0.00652185	0.0471992	yes
GRMZM2G443939	Refgen2	10	-	3698044	3703030	4650	840	1248	420	744	708	1433	12.709	21.046	8.466	15.383	11.853	24.889	-1.123	0.00179227	0.0349204	yes
GRMZM2G404367	Refgen2	10	-	133989048	133990408	1361	316	550	108	201	151	246	4.781	9.275	2.177	4.156	2.528	4.273	-1.121	0.00590158	0.0460409	yes
GRMZM2G174107	Refgen2	1	+	221486027	221490380	2099	43187	73434	37758	71146	40722	67314	653.405	1238.4	761.118	1471.03	681.737	1169.15	-1.12	0.00453236	0.0429175	yes
GRMZM2G375675	Refgen2	8	+	29205103	29211294	3780	3095	4684	2131	3500	2514	5336	46.826	78.992	42.956	72.367	42.087	92.679	-1.118	0.00358346	0.0410098	yes
GRMZM2G001304	Refgen2	6	+	159251140	159256319	2150	664	1169	582	935	622	1147	10.046	19.714	11.732	19.332	10.413	19.922	-1.114	0.00230088	0.0368899	yes
GRMZM2G177019	Refgen2	3	-	125744774	125746538	1765	175	272	137	254	123	222	2.648	4.587	2.762	5.252	2.059	3.856	-1.112	0.00309807	0.039063	yes
GRMZM2G040945	Refgen2	7	+	118289459	118304724	2585	396	586	298	498	192	406	5.991	9.882	6.007	10.297	3.214	7.052	-1.109	0.00441876	0.0426883	yes
GRMZM2G089562	Refgen2	6	-	121209732	121214365	1969	793	1435	764	1132	595	1148	11.998	24.2	15.401	23.405	9.961	19.939	-1.109	0.00757356	0.0490508	yes
GRMZM5G815358	Refgen2	1	+	17668483	17670551	1921	1251	2228	1033	1776	954	1600	18.927	37.573	20.823	36.721	15.971	27.79	-1.106	0.0029162	0.0382249	yes
GRMZM2G096171	Refgen2	4	+	118065448	118068066	2077	396	745	345	534	473	824	5.991	12.564	6.954	11.041	7.919	14.312	-1.101	0.00753258	0.0490508	yes
GRMZM2G028665	Refgen2	3	-	114083665	114087490	3056	8114	13736	7698	12818	6341	11432	122.762	231.646	155.175	265.028	106.156	198.558	-1.1	0.00202187	0.0357356	yes
GRMZM2G054393	Refgen2	10	+	25556763	25566637	2162	467	788	363	674	416	673	7.066	13.289	7.317	13.936	6.964	11.689	-1.099	0.00380811	0.0412796	yes
GRMZM2G097395	Refgen2	4	+	44953329	44958944	2456	476	664	227	456	300	539	7.202	11.198	4.576	9.428	5.022	9.362	-1.09	0.00682618	0.0478836	yes
GRMZM2G125977	Refgen2	10	+	85009586	85012377	2024	1242	2230	1100	1665	1380	2520	18.791	37.607	22.174	34.426	23.103	43.769	-1.089	0.00519951	0.044241	yes
GRMZM2G149841	Refgen2	2	+	232339955	232344376	2550	122	196	85	135	86	167	1.846	3.305	1.713	2.791	1.44	2.901	-1.089	0.00641515	0.0468955	yes
AC233953.1_FG005	Refgen2	8	-	159498164	159502648	2199	2438	4329	2028	2981	2250	4266	36.886	73.005	40.88	61.636	37.668	74.095	-1.088	0.00679459	0.0478703	yes
GRMZM2G018876	Refgen2	2	+	33680677	33725100	1012	1207	2000	935	1807	1243	1923	18.262	33.728	18.848	37.362	20.809	33.4	-1.088	0.0067573	0.0478008	yes
GRMZM2G154789	Refgen2	5	+	157496748	157497564	692	152	243	198	348	239	420	2.3	4.098	3.991	7.195	4.001	7.295	-1.086	0.0021608	0.0365333	yes
GRMZM2G701218	Refgen2	6	-	155178001	155181206	1337	561	946	339	630	321	502	8.488	15.953	6.833	13.026	5.374	8.719	-1.086	0.00555563	0.0453525	yes
GRMZM2G090112	Refgen2	1	+	272837315	272838521	912	1157	2116	1273	2114	1478	2398	17.505	35.685	25.661	43.71	24.744	41.65	-1.085	0.00590663	0.0460409	yes
GRMZM5G811268	Refgen2	10	-	78713015	78714304	1290	38	66	215	341	346	645	0.575	1.113	4.334	7.051	5.792	11.203	-1.085	0.00444982	0.0427542	yes
GRMZM2G018375	Refgen2	8	-	138142847	138144617	1704	33554	60638	32068	47721	28771	52519	507.661	1022.61	646.42	986.69	481.662	912.184	-1.084	0.00801655	0.0499522	yes
GRMZM2G068959	Refgen2	0	-	5432765	5434361	1589	417	599	325	592	299	561	6.309	10.102	6.551	12.24	5.006	9.744	-1.083	0.00248832	0.0372667	yes
GRMZM2G097109	Refgen2	1	+	263190305	263198015	1675	3206	5730	2677	4567	3158	5074	48.506	96.631	53.962	94.428	52.869	88.129	-1.083	0.00516561	0.0441247	yes
GRMZM2G391936	Refgen2	1	-	273447466	273452300	2874	8524	14420	6300	11085	6311	10368	128.965	243.181	126.994	229.196	105.654	180.078	-1.082	0.00350059	0.0406545	yes
GRMZM2G471348	Refgen2	1	-	282893946	282897000	3055	268	390	222	446	191	317	4.055	6.577	4.475	9.222	3.198	5.506	-1.081	0.00677864	0.0478296	yes
GRMZM2G058070	Refgen2	7	+	155365408	155366708	997	234	410	196	315	264	454	3.54	6.914	3.951	6.513	4.42	7.885	-1.079	0.00296066	0.0385181	yes
GRMZM2G306345	Refgen2	6	-	145987055	145997616	2983	442363	771830	368366	606408	363558	614479	6692.8	13016.2	7425.44	12538.2	6086.41	10672.7	-1.078	0.00220857	0.0367415	yes
GRMZM2G701689	Refgen2	3	-	119980675	119995591	3066	2102	3664	1666	2684	1829	3160	31.803	61.79	33.583	55.495	30.62	54.885	-1.078	0.00243928	0.0372667	yes
GRMZM2G107945	Refgen2	2	-	224908574	224912937	2349	1392	2155	1301	2397	1356	2299	21.06	36.342	26.225	49.561	22.701	39.931	-1.077	0.00151507	0.0334328	yes
GRMZM2G128434	Refgen2	7	-	83041421	83050012	3075	1663	2735	1951	2845	934	1880	25.161	46.123	39.328	58.824	15.636	32.653	-1.075	0.00630296	0.0467569	yes
GRMZM2G174949	Refgen2	6	-	162131598	162137344	3592	246	360	220	404	191	342	3.722	6.071	4.435	8.353	3.198	5.94	-1.074	0.00271256	0.0375459	yes
GRMZM2G027821	Refgen2	1	+	11982320	11987243	2643	652	1095	719	1170	432	758	9.865	18.466	14.493	24.191	7.232	13.165	-1.073	0.00157845	0.0336598	yes
GRMZM2G098712	Refgen2	8	+	98076412	98079151	2740	267	362	222	387	171	348	4.04	6.105	4.475	8.002	2.863	6.044	-1.07	0.00717411	0.0484762	yes
GRMZM2G450920	Refgen2	1	+	292340667	292353571	6755	1760	2784	1127	2009	1489	2515	26.628	46.95	22.718	41.539	24.928	43.682	-1.069	0.0011183	0.0315807	yes
GRMZM2G016734	Refgen2	1	-	47325049	47326647	1269	1771	3196	1699	2668	1850	3102	26.795	53.898	34.248	55.164	30.971	53.878	-1.068	0.00523794	0.0444015	yes
AC225193.3_FG004	Refgen2	9	+	113061120	113065160	1511	290	491	211	343	246	419	4.388	8.28	4.253	7.092	4.118	7.277	-1.064	0.00437968	0.0426021	yes
GRMZM2G168002	Refgen2	4	+	83196578	83198800	2223	199	314	299	460	394	763	3.011	5.295	6.027	9.511	6.596	13.252	-1.064	0.00343482	0.0405124	yes
GRMZM2G420055	Refgen2	3	+	51705675	51717662	1655	1691	2451	1201	2339	1622	2691	25.584	41.334	24.21	48.362	27.154	46.739	-1.061	0.00461739	0.0429446	yes
GRMZM2G000622	Refgen2	1	-	268558195	268564501	4869	6274	9608	4034	7022	5164	9045	94.923	162.031	81.317	145.188	86.452	157.099	-1.06	0.000888485	0.0314618	yes
GRMZM2G047626	Refgen2	3	+	127296669	127298318	1428	375	606	263	470	295	477	5.674	10.22	5.301	9.718	4.939	8.285	-1.06	0.00328782	0.0399429	yes
GRMZM2G149383	Refgen2	1	-	71332736	71337389	1829	3979	6096	3146	5663	3577	6052	60.201	102.804	63.416	117.089	59.883	105.115	-1.059	0.00139203	0.0325412	yes
GRMZM2G027663	Refgen2	1	-	256566872	256573278	3100	25579	36027	19534	33428	22761	43828	387.002	607.564	393.762	691.165	381.047	761.233	-1.057	0.00371056	0.0410736	yes
GRMZM2G087598	Refgen2	6	-	92994051	92999696	3112	30223	52184	31231	47325	27696	49184	457.264	880.038	629.548	978.502	463.665	854.26	-1.057	0.00525768	0.0444946	yes
GRMZM5G803874	Refgen2	10	-	138485066	138487763	2698	4143	6299	3222	5607	4146	7280	62.682	106.227	64.948	115.932	69.409	126.444	-1.057	0.000755549	0.0314618	yes
GRMZM2G017894	Refgen2	7	+	173433523	173442730	3060	298	464	270	426	302	569	4.509	7.825	5.443	8.808	5.056	9.883	-1.056	0.00225091	0.0368899	yes
GRMZM2G050003	Refgen2	8	+	146989849	146994732	2203	848	1482	668	987	572	1023	12.83	24.993	13.465	20.407	9.576	17.768	-1.056	0.00584131	0.045871	yes
GRMZM2G025042	Refgen2	2	-	71143731	71147623	1206	3123	5439	2829	4101	3472	6361	47.25	91.724	57.026	84.793	58.126	110.482	-1.055	0.00687151	0.0479255	yes
GRMZM2G411653	Refgen2	1	-	27639162	27648749	4490	562	923	390	726	581	882	8.503	15.566	7.862	15.011	9.727	15.319	-1.055	0.00723181	0.0486148	yes
GRMZM2G024976	Refgen2	5	-	159201478	159208661	1585	1182	1576	761	1344	1245	2437	17.883	26.578	15.34	27.789	20.843	42.327	-1.054	0.00503428	0.0439612	yes
AC211737.3_FG012	Refgen2	5	+	193157657	193165368	2115	3284	4796	1610	2754	1842	3398	49.686	80.88	32.454	56.942	30.837	59.019	-1.053	0.00100271	0.0314618	yes
GRMZM2G027166	Refgen2	2	-	164987053	164989537	1968	2426	4331	1959	2866	2266	3994	36.705	73.039	39.489	59.258	37.936	69.37	-1.053	0.00760539	0.0491187	yes
GRMZM2G048277	Refgen2	7	-	110983097	110986540	2085	2412	4084	1974	3279	2528	4134	36.493	68.873	39.791	67.797	42.322	71.802	-1.052	0.0028298	0.0378196	yes
GRMZM2G179551	Refgen2	5	+	116710584	116712040	1457	165	254	165	286	160	275	2.496	4.283	3.326	5.913	2.679	4.776	-1.051	0.00275961	0.0376806	yes
GRMZM2G054225	Refgen2	2	-	6335272	6346708	5581	429	724	325	520	313	528	6.491	12.21	6.551	10.752	5.24	9.171	-1.05	0.00308546	0.039063	yes
GRMZM2G108138	Refgen2	1	+	33111217	33118409	2741	2175	3377	1767	2588	1563	3146	32.907	56.95	35.619	53.51	26.167	54.642	-1.05	0.00556139	0.0453525	yes
GRMZM2G067929	Refgen2	1	+	124817067	124821052	1068	606	1015	194	342	248	378	9.169	17.117	3.911	7.071	4.152	6.565	-1.047	0.00685596	0.0478836	yes
GRMZM2G701207	Refgen2	6	+	154339963	154346765	2628	3545	5488	3445	5762	3473	6095	53.635	92.55	69.444	119.136	58.142	105.862	-1.047	0.000670008	0.0314618	yes
GRMZM2G164963	Refgen2	2	-	194156579	194158378	923	2284	3732	1838	3059	2315	3864	34.556	62.937	37.05	63.249	38.756	67.112	-1.046	0.00145995	0.0331981	yes
GRMZM2G117968	Refgen2	2	+	205709069	205714635	2966	6088	8878	4436	7060	6336	12320	92.109	149.72	89.42	145.974	106.072	213.982	-1.043	0.00261915	0.0372667	yes
GRMZM2G073465	Refgen2	10	-	145479598	145483678	2576	6088	10386	4214	6177	4483	8072	92.109	175.151	84.945	127.717	75.051	140.2	-1.042	0.00552995	0.0452844	yes
GRMZM2G088138	Refgen2	4	-	222472759	222477166	1263	7115	12372	6326	10006	8092	13231	107.648	208.643	127.518	206.886	135.47	229.805	-1.042	0.00582559	0.0458163	yes
GRMZM2G156356	Refgen2	2	+	12067190	12070841	1827	902	1465	813	1368	1058	1745	13.647	24.706	16.388	28.285	17.712	30.308	-1.042	0.00161243	0.0336807	yes
GRMZM2G174984	Refgen2	4	-	27094767	27097143	1825	65401	105850	54975	87938	62497	108538	989.495	1785.07	1108.17	1818.23	1046.28	1885.16	-1.042	0.00444072	0.0427191	yes
GRMZM2G358311	Refgen2	1	+	17959176	17964798	3898	354	608	272	434	415	681	5.356	10.253	5.483	8.973	6.948	11.828	-1.042	0.00455138	0.0429175	yes
GRMZM2G125531	Refgen2	3	-	170277042	170281693	2361	1797	3170	1348	2048	1530	2564	27.188	53.459	27.173	42.345	25.614	44.533	-1.041	0.00557823	0.0453554	yes
GRMZM2G106363	Refgen2	4	-	209805736	209808845	2688	1682	2792	1461	2087	985	1856	25.448	47.085	29.451	43.151	16.49	32.236	-1.039	0.00630963	0.0467569	yes
GRMZM2G007260	Refgen2	5	-	4495054	4499934	1561	1940	3042	1593	2444	2033	3760	29.352	51.301	32.111	50.533	34.035	65.306	-1.037	0.0015632	0.0336598	yes
GRMZM2G022659	Refgen2	8	-	39927343	39936577	2019	157	224	112	176	145	287	2.375	3.778	2.258	3.639	2.427	4.985	-1.036	0.00751866	0.0490508	yes
GRMZM2G119116	Refgen2	10	-	99602790	99608240	1415	905	1546	759	1267	961	1499	13.692	26.072	15.3	26.197	16.088	26.036	-1.036	0.00483753	0.0437698	yes
GRMZM2G119127	Refgen2	10	+	99603409	99608241	1481	905	1546	759	1267	961	1499	13.692	26.072	15.3	26.197	16.088	26.036	-1.036	0.00483753	0.0437698	yes
GRMZM2G155253	Refgen2	4	-	204599067	204601218	1423	9559	15967	7063	11460	9789	16069	144.624	269.27	142.374	236.95	163.88	279.097	-1.036	0.00331328	0.0399887	yes
GRMZM2G148924	Refgen2	10	-	84092833	84097287	2278	297	445	169	307	232	381	4.494	7.505	3.407	6.348	3.884	6.617	-1.034	0.00271567	0.0375459	yes
GRMZM2G174441	Refgen2	6	-	69246217	69247100	884	30	43	118	185	646	1209	0.454	0.725	2.379	3.825	10.815	20.999	-1.034	0.00406784	0.0419739	yes
GRMZM2G473533	Refgen2	2	+	211791957	211796875	2906	1112	1703	631	1023	946	1683	16.824	28.72	12.72	21.152	15.837	29.231	-1.034	0.000680309	0.0314618	yes
GRMZM2G174675	Refgen2	3	+	75495594	75503302	1724	137	193	97	170	115	206	2.073	3.255	1.955	3.515	1.925	3.578	-1.033	0.00639154	0.0468865	yes
GRMZM2G178709	Refgen2	2	-	27834570	27861240	689	333	539	222	376	223	357	5.038	9.09	4.475	7.774	3.733	6.201	-1.032	0.00453821	0.0429175	yes
GRMZM2G006363	Refgen2	4	-	3892218	3894361	2078	3824	6084	2938	4935	3236	5328	57.856	102.601	59.224	102.037	54.175	92.54	-1.031	0.00145562	0.0331476	yes
GRMZM2G057305	Refgen2	3	-	41262049	41265542	2335	1587	2723	1391	2041	1516	2649	24.011	45.921	28.039	42.2	25.38	46.01	-1.031	0.00528639	0.0445924	yes
GRMZM2G112686	Refgen2	8	+	25009787	25013403	1683	446	706	391	699	293	451	6.748	11.906	7.882	14.453	4.905	7.833	-1.03	0.00490753	0.043821	yes
GRMZM2G054938	Refgen2	6	-	14732098	14732699	602	39	58	466	779	0	0	0.59	0.978	9.394	16.107	0	0	-1.028	0.00543823	0.0451064	yes
GRMZM2G438895	Refgen2	6	+	166249166	166256866	5056	3029	4354	1725	2710	2245	4343	45.828	73.426	34.772	56.033	37.584	75.432	-1.028	0.00272038	0.0375459	yes
GRMZM2G346706	Refgen2	8	+	134079636	134081528	1893	172	246	83	141	84	151	2.602	4.149	1.673	2.915	1.406	2.623	-1.027	0.00604973	0.0463478	yes
GRMZM2G013783	Refgen2	1	-	48684987	48690042	2566	871	1428	822	1410	934	1448	13.178	24.082	16.57	29.153	15.636	25.15	-1.026	0.00382837	0.041291	yes
GRMZM2G058734	Refgen2	1	-	285132040	285136056	2876	352	564	315	491	307	535	5.326	9.511	6.35	10.152	5.14	9.292	-1.026	0.00221419	0.0367626	yes
GRMZM2G129675	Refgen2	4	-	149276364	149282276	2188	457	763	273	471	401	605	6.914	12.867	5.503	9.739	6.713	10.508	-1.025	0.00712577	0.0484207	yes
GRMZM5G840582	Refgen2	2	-	235379256	235383947	3028	6226	10244	5477	8837	5382	8805	94.197	172.756	110.404	182.716	90.101	152.931	-1.025	0.00263056	0.0372667	yes
GRMZM2G179024	Refgen2	7	-	143113600	143119233	2524	3008	4640	2078	3000	1993	3872	45.51	78.25	41.888	62.029	33.365	67.251	-1.023	0.00555854	0.0453525	yes
GRMZM2G475743	Refgen2	3	-	182752839	182754872	2034	258	427	244	385	265	437	3.903	7.201	4.919	7.96	4.436	7.59	-1.021	0.00509595	0.0440283	yes
GRMZM2G003179	Refgen2	7	+	121409870	121410670	801	416	708	358	560	328	528	6.294	11.94	7.216	11.579	5.491	9.171	-1.02	0.00522129	0.0443781	yes
GRMZM2G009443	Refgen2	10	+	35583589	35590383	3270	39281	56099	30022	47783	29667	56120	594.308	946.061	605.177	987.972	496.662	974.729	-1.02	0.00308095	0.039063	yes
GRMZM2G436804	Refgen2	3	+	207008465	207020145	1581	184	295	170	252	151	273	2.784	4.975	3.427	5.21	2.528	4.742	-1.02	0.00572986	0.0456176	yes
GRMZM2G030628	Refgen2	4	-	66899011	66909708	1392	3910	6509	2710	4335	3288	5300	59.157	109.769	54.628	89.631	55.045	92.054	-1.019	0.00318773	0.039608	yes
GRMZM5G808756	Refgen2	3	-	49988193	49989993	1402	4418	6442	2841	4811	2274	3955	66.843	108.639	57.268	99.473	38.07	68.693	-1.019	0.000879337	0.0314618	yes
GRMZM5G875564	Refgen2	9	+	155277042	155283213	2541	449	610	399	741	480	817	6.793	10.287	8.043	15.321	8.036	14.19	-1.019	0.00484548	0.0437698	yes
GRMZM2G075018	Refgen2	7	+	42926600	42928268	1669	219	335	149	254	116	190	3.313	5.649	3.004	5.252	1.942	3.3	-1.018	0.00379642	0.0412796	yes
GRMZM2G040441	Refgen2	1	-	84538003	84543813	2576	1348	2237	1194	1778	1208	2083	20.395	37.725	24.068	36.762	20.223	36.179	-1.016	0.00348244	0.0406545	yes
GRMZM2G151807	Refgen2	3	+	49988191	49990731	1786	4497	6558	2922	4923	2323	4032	68.038	110.595	58.901	101.789	38.89	70.03	-1.016	0.000853409	0.0314618	yes
GRMZM2G111501	Refgen2	8	-	172465594	172468114	784	1023	1735	1048	1743	1259	1902	15.478	29.259	21.125	36.039	21.077	33.035	-1.015	0.00644385	0.0469332	yes
GRMZM2G410766	Refgen2	7	+	173650587	173651881	1295	3283	5177	2074	3420	2965	4841	49.671	87.306	41.807	70.713	49.638	84.082	-1.014	0.00152547	0.0334328	yes
GRMZM2G088482	Refgen2	1	-	3664561	3667471	1737	501	757	505	780	442	803	7.58	12.766	10.18	16.127	7.4	13.947	-1.013	0.00152206	0.0334328	yes
GRMZM5G864166	Refgen2	8	+	135767118	135771828	1695	1984	3091	1717	2708	1261	2168	30.017	52.127	34.611	55.991	21.111	37.655	-1.012	0.000850636	0.0314618	yes
GRMZM2G371670	Refgen2	8	+	40786407	40797389	1379	1913	2712	1544	2757	1900	3166	28.943	45.736	31.124	57.004	31.808	54.989	-1.011	0.00194661	0.0355717	yes
GRMZM2G168143	Refgen2	9	+	27014628	27017016	1908	10963	16589	8918	15892	9893	15439	165.866	279.759	179.767	328.587	165.621	268.155	-1.01	0.00244238	0.0372667	yes
GRMZM2G081826	Refgen2	5	-	183480806	183483423	1115	1385	2298	1196	1877	1529	2469	20.955	38.754	24.109	38.809	25.597	42.883	-1.009	0.0031484	0.0394241	yes
GRMZM2G148811	Refgen2	9	+	106728209	106741958	2026	1196	1762	969	1661	1112	1844	18.095	29.715	19.533	34.343	18.616	32.028	-1.007	0.001004	0.0314618	yes
GRMZM2G086971	Refgen2	2	-	47111123	47117012	3020	1549	2416	845	1432	1512	2392	23.436	40.744	17.033	29.608	25.313	41.546	-1.006	0.00207972	0.0359766	yes
GRMZM2G446218	Refgen2	6	-	93729624	93731984	1741	151	238	127	202	77	128	2.285	4.014	2.56	4.177	1.289	2.223	-1.006	0.00616012	0.0466782	yes
GRMZM2G047592	Refgen2	7	-	89432642	89436030	1473	9665	16531	8526	12616	8763	14437	146.228	278.781	171.865	260.851	146.703	250.751	-1.005	0.00695549	0.0479404	yes
GRMZM2G095727	Refgen2	9	+	138608089	138617085	3769	8807	12430	6831	11374	8470	15023	133.247	209.621	137.698	235.171	141.798	260.929	-1.005	0.00229636	0.0368899	yes
GRMZM2G029641	Refgen2	10	+	107810525	107818824	1994	1739	2597	1239	2179	1533	2428	26.31	43.796	24.976	45.053	25.664	42.171	-1.004	0.00232007	0.0369183	yes
GRMZM2G047299	Refgen2	1	-	290127887	290130698	1429	393	578	381	567	610	1151	5.946	9.747	7.68	11.723	10.212	19.991	-1.003	0.00339273	0.0403658	yes
GRMZM2G131286	Refgen2	2	+	203842835	203845800	1650	14795	23920	12836	21344	13358	20624	223.843	403.39	258.745	441.313	223.629	358.211	-1.003	0.00513652	0.0440635	yes
GRMZM2G145662	Refgen2	6	+	154887525	154891678	1938	416	609	328	593	404	635	6.294	10.27	6.612	12.261	6.763	11.029	-1.003	0.00430106	0.042336	yes
GRMZM2G057075	Refgen2	8	-	167452525	167453935	346	2373	4025	1654	2504	2066	3314	35.903	67.878	33.341	51.773	34.587	57.56	-0.999	0.00512737	0.0440635	yes
GRMZM2G073954	Refgen2	4	-	170408331	170411053	2635	3206	5086	2307	3467	3320	5719	48.506	85.771	46.504	71.684	55.581	99.331	-0.998	0.0022333	0.0368458	yes
GRMZM2G007651	Refgen2	7	-	159895029	159900959	1592	1282	2113	1380	2114	2880	4682	19.396	35.634	27.818	43.71	48.215	81.32	-0.997	0.00303708	0.0389368	yes
GRMZM2G106931	Refgen2	4	-	158594871	158606154	3075	3771	5599	2981	4520	3248	5917	57.054	94.422	60.09	93.457	54.376	102.77	-0.997	0.00181661	0.0350045	yes
GRMZM2G005562	Refgen2	5	-	82549227	82555670	3706	2925	4378	1811	3020	1789	2931	44.254	73.831	36.506	62.442	29.95	50.908	-0.996	0.000977838	0.0314618	yes
GRMZM2G400092	Refgen2	1	-	265014368	265021233	1885	1270	1673	384	684	465	818	19.215	28.214	7.741	14.143	7.785	14.208	-0.996	0.00448351	0.042823	yes
GRMZM2G302045	Refgen2	8	+	159890536	159900117	1728	1161	1952	450	643	665	1107	17.566	32.919	9.071	13.295	11.133	19.227	-0.99	0.00788566	0.0496217	yes
GRMZM2G150950	Refgen2	10	-	143265598	143269216	2260	303	480	229	338	266	451	4.584	8.095	4.616	6.989	4.453	7.833	-0.983	0.00504757	0.0439612	yes
GRMZM2G053531	Refgen2	1	-	141927457	141934380	1484	1407	2030	1059	1631	1322	2349	21.287	34.234	21.347	33.723	22.132	40.799	-0.979	0.00113046	0.0316636	yes
GRMZM5G881908	Refgen2	7	-	427747	433021	2391	2639	3769	1628	2649	2217	3767	39.927	63.561	32.817	54.771	37.115	65.428	-0.979	0.000735852	0.0314618	yes
GRMZM2G152126	Refgen2	9	-	102961673	102963569	1496	540	878	357	586	567	838	8.17	14.807	7.196	12.116	9.492	14.555	-0.978	0.0068343	0.0478836	yes
GRMZM5G894518	Refgen2	1	-	193168152	193173514	3449	70	107	60	96	137	220	1.059	1.804	1.209	1.985	2.294	3.821	-0.976	0.00795308	0.0497345	yes
GRMZM2G178192	Refgen2	6	-	2447170	2452276	1365	51992	81843	54234	87994	57554	88154	786.621	1380.21	1093.24	1819.38	963.525	1531.12	-0.975	0.00669197	0.0474885	yes
GRMZM2G412611	Refgen2	6	+	110695290	110707260	4688	13248	19477	11083	17988	13435	21994	200.438	328.463	223.409	371.924	224.919	382.006	-0.974	0.00238923	0.0371539	yes
GRMZM2G124701	Refgen2	8	+	70194106	70200253	2243	992	1465	650	1003	738	1261	15.009	24.706	13.103	20.738	12.355	21.902	-0.973	0.00188882	0.0353785	yes
GRMZM2G412229	Refgen2	5	-	12569937	12576054	1566	292	456	315	526	457	687	4.418	7.69	6.35	10.876	7.651	11.932	-0.973	0.00531543	0.0446283	yes
GRMZM2G032219	Refgen2	1	-	6233827	6237469	2325	1665	2700	1742	2715	1776	2729	25.191	45.533	35.115	56.136	29.732	47.399	-0.971	0.00399829	0.0416363	yes
GRMZM2G104269	Refgen2	9	-	19324247	19327012	1854	639	1061	544	812	827	1296	9.668	17.893	10.966	16.789	13.845	22.51	-0.971	0.00572938	0.0456176	yes
GRMZM2G383210	Refgen2	4	-	169209879	169229732	4328	568	759	388	631	357	632	8.594	12.8	7.821	13.047	5.977	10.977	-0.965	0.00257975	0.0372667	yes
AC200209.1_FG001	Refgen2	0	+	5433681	5435940	1326	337	447	264	452	210	353	5.099	7.538	5.322	9.346	3.516	6.131	-0.962	0.00555525	0.0453525	yes
GRMZM2G162845	Refgen2	10	+	122532025	122533813	1413	300	489	310	452	422	678	4.539	8.247	6.249	9.346	7.065	11.776	-0.962	0.00602076	0.0462614	yes
GRMZM2G107984	Refgen2	1	-	172936435	172940878	2340	1929	2857	1277	2048	1572	2512	29.185	48.181	25.741	42.345	26.317	43.63	-0.96	0.0010043	0.0314618	yes
GRMZM5G851815	Refgen2	4	+	79061536	79107336	2218	1987	3291	1766	2716	1940	2886	30.063	55.5	35.599	56.157	32.478	50.126	-0.959	0.00707059	0.0482547	yes
GRMZM2G073034	Refgen2	5	-	24968529	24969722	904	269	396	229	358	216	354	4.07	6.678	4.616	7.402	3.616	6.149	-0.958	0.00156989	0.0336598	yes
GRMZM5G833032	Refgen2	5	-	196281617	196295619	2226	1136	1760	821	1282	1072	1674	17.187	29.681	16.55	26.507	17.947	29.075	-0.958	0.00219262	0.0366491	yes
GRMZM5G851914	Refgen2	8	-	8273722	8276646	1805	520	721	466	690	507	932	7.867	12.159	9.394	14.267	8.488	16.188	-0.958	0.0034478	0.0405124	yes
GRMZM2G379964	Refgen2	9	-	130233096	130243444	2986	1524	1945	880	1359	945	1810	23.058	32.801	17.739	28.099	15.82	31.437	-0.957	0.00737165	0.0488055	yes
GRMZM2G038394	Refgen2	10	+	132953951	132960120	1134	553	896	360	517	391	628	8.367	15.11	7.257	10.69	6.546	10.908	-0.956	0.00579885	0.0457604	yes
GRMZM2G057618	Refgen2	8	+	141803165	141806598	2516	255	344	183	313	262	430	3.858	5.801	3.689	6.472	4.386	7.469	-0.956	0.003841	0.0413103	yes
GRMZM2G015005	Refgen2	1	+	251611877	251620695	2383	261	342	160	282	149	243	3.949	5.768	3.225	5.831	2.494	4.221	-0.955	0.00794127	0.0497201	yes
GRMZM2G135446	Refgen2	2	-	140884942	140890163	3003	2062	2684	1289	2347	1397	2215	31.197	45.263	25.983	48.527	23.388	38.472	-0.955	0.00727585	0.0486931	yes
GRMZM5G851564	Refgen2	8	+	74249979	74253233	2367	238	335	152	232	162	283	3.601	5.649	3.064	4.797	2.712	4.915	-0.955	0.0036777	0.0410736	yes
GRMZM2G148090	Refgen2	9	-	155974737	155976810	1796	2645	4131	1679	2373	2133	3623	40.018	69.666	33.845	49.065	35.709	62.927	-0.954	0.00395204	0.0416158	yes
GRMZM2G069569	Refgen2	4	-	239075754	239079553	1401	531	740	476	708	547	986	8.034	12.479	9.595	14.639	9.157	17.125	-0.953	0.00261052	0.0372667	yes
GRMZM2G180951	Refgen2	1	-	5987282	6007403	3220	2542	3416	1277	2247	1430	2264	38.46	57.608	25.741	46.459	23.94	39.323	-0.953	0.00389008	0.0415123	yes
GRMZM2G307368	Refgen2	5	+	163739991	163741157	1167	2787	4514	3441	4811	3613	5971	42.166	76.125	69.363	99.473	60.486	103.708	-0.953	0.00650735	0.0471595	yes
GRMZM2G040145	Refgen2	1	-	285209336	285219002	4978	2287	3470	1863	2875	2312	3676	34.602	58.519	37.554	59.444	38.706	63.847	-0.951	0.00144801	0.0330703	yes
GRMZM2G050485	Refgen2	8	+	142225800	142228222	2423	477	675	416	713	567	872	7.217	11.383	8.386	14.742	9.492	15.145	-0.951	0.00337042	0.0403041	yes
GRMZM2G083836	Refgen2	8	-	48993929	48999789	2989	958	1524	812	1176	1180	1904	14.494	25.701	16.368	24.315	19.755	33.07	-0.95	0.00393609	0.0416131	yes
GRMZM2G110236	Refgen2	9	+	154604467	154612727	1787	1255	2032	863	1311	1111	1678	18.988	34.268	17.396	27.107	18.6	29.145	-0.95	0.00535253	0.0447422	yes
GRMZM2G022120	Refgen2	7	-	1361845	1367136	1864	494	771	194	276	316	520	7.474	13.002	3.911	5.707	5.29	9.032	-0.949	0.00494193	0.0438409	yes
GRMZM2G128935	Refgen2	7	+	137161965	137163904	1365	622	947	586	824	709	1221	9.411	15.97	11.812	17.037	11.87	21.207	-0.947	0.00389494	0.0415123	yes
GRMZM2G349665	Refgen2	6	-	115900740	115904237	2754	584	840	396	624	523	853	8.836	14.166	7.982	12.902	8.756	14.815	-0.947	0.00102801	0.0315028	yes
GRMZM2G047968	Refgen2	1	+	189685979	189687838	1070	2344	3509	1996	3017	1735	2821	35.464	59.176	40.235	62.38	29.046	48.997	-0.945	0.00110093	0.0315807	yes
GRMZM2G451856	Refgen2	1	-	124684308	124691798	1420	631	820	410	651	330	592	9.547	13.829	8.265	13.46	5.525	10.282	-0.945	0.00389181	0.0415123	yes
GRMZM2G004140	Refgen2	5	-	1681775	1686570	2484	454	644	393	558	478	869	6.869	10.861	7.922	11.537	8.002	15.093	-0.944	0.00448699	0.042823	yes
GRMZM2G059026	Refgen2	4	-	16214867	16235756	716	2172	2883	1756	2821	2019	3458	32.862	48.619	35.397	58.328	33.801	60.061	-0.942	0.00160911	0.0336807	yes
GRMZM2G355523	Refgen2	7	+	97161861	97168183	2901	1942	2630	1183	1924	1522	2514	29.382	44.353	23.847	39.781	25.48	43.665	-0.94	0.00128364	0.0322543	yes
GRMZM2G171847	Refgen2	2	-	200414318	200423956	1294	597	816	422	678	546	904	9.032	13.761	8.507	14.018	9.141	15.701	-0.939	0.00134998	0.0325363	yes
GRMZM2G024389	Refgen2	1	-	298317132	298319212	2006	2463	3548	2460	3693	3133	5257	37.264	59.834	49.588	76.357	52.45	91.307	-0.938	0.00118936	0.0319887	yes
GRMZM2G018678	Refgen2	1	-	52797849	52807101	1573	3873	5862	2594	4339	2587	3697	58.597	98.858	52.289	89.714	43.31	64.212	-0.937	0.00709345	0.0483686	yes
GRMZM2G169087	Refgen2	2	+	211770683	211773832	1937	2414	3415	2483	4226	3414	5129	36.523	57.591	50.052	87.378	57.155	89.084	-0.937	0.00394086	0.0416131	yes
GRMZM2G031057	Refgen2	8	+	167465428	167466565	1054	5394	7842	3552	5477	4055	6510	81.609	132.249	71.6	113.244	67.886	113.07	-0.935	0.00109596	0.0315807	yes
GRMZM2G348125	Refgen2	7	+	173600066	173601522	1457	4752	6238	2346	4164	3308	5122	71.896	105.198	47.29	86.096	55.38	88.962	-0.935	0.00653171	0.047227	yes
GRMZM2G012216	Refgen2	1	-	16199940	16210076	1923	265	358	129	219	206	324	4.009	6.037	2.6	4.528	3.449	5.627	-0.933	0.00579324	0.0457604	yes
GRMZM2G075562	Refgen2	5	+	204170200	204175065	2853	813	1209	843	1265	738	1187	12.3	20.389	16.993	26.155	12.355	20.617	-0.933	0.00244143	0.0372667	yes
GRMZM2G114469	Refgen2	1	-	2087562	2089837	2102	1713	2663	1516	2389	1823	2659	25.917	44.909	30.559	49.396	30.519	46.183	-0.931	0.00506205	0.0439612	yes
GRMZM2G428197	Refgen2	6	+	168969419	168977144	2249	610	912	447	666	510	817	9.229	15.38	9.011	13.77	8.538	14.19	-0.931	0.00183541	0.0350761	yes
GRMZM2G044744	Refgen2	8	+	125308562	125317107	3196	944	1417	1161	1867	1464	2166	14.282	23.896	23.403	38.603	24.509	37.621	-0.93	0.00344089	0.0405124	yes
GRMZM5G851103	Refgen2	5	-	1330276	1332886	1134	705	1060	476	661	585	995	10.666	17.876	9.595	13.667	9.794	17.282	-0.93	0.00424675	0.0422717	yes
GRMZM2G009869	Refgen2	9	+	151572087	151576489	2161	158	208	191	317	205	333	2.39	3.508	3.85	6.554	3.432	5.784	-0.929	0.00544577	0.0451064	yes
GRMZM2G175930	Refgen2	7	-	4161367	4162591	1120	563	803	843	1267	646	1072	8.518	13.542	16.993	26.197	10.815	18.619	-0.929	0.00102332	0.0314618	yes
GRMZM2G300500	Refgen2	2	+	8999729	9001944	2037	883	1352	828	1279	695	1042	13.359	22.8	16.691	26.445	11.635	18.098	-0.928	0.00483075	0.0437612	yes
GRMZM2G041048	Refgen2	5	+	20968485	20972673	1352	659	847	486	766	466	814	9.97	14.284	9.797	15.838	7.801	14.138	-0.925	0.0034874	0.0406545	yes
GRMZM2G137498	Refgen2	6	+	142343946	142347368	1526	1694	2504	2085	3128	2004	3183	25.63	42.228	42.029	64.675	33.549	55.284	-0.924	0.00116798	0.0319887	yes
GRMZM2G371944	Refgen2	2	-	3085014	3089430	2070	1911	2984	1803	2721	2322	3459	28.913	50.323	36.344	56.26	38.873	60.078	-0.922	0.00429975	0.042336	yes
AC203761.3_FG002	Refgen2	9	+	35402850	35412485	2001	969	1339	619	1028	719	1098	14.661	22.581	12.478	21.255	12.037	19.071	-0.921	0.00303512	0.0389368	yes
GRMZM2G052148	Refgen2	1	-	59581460	59591624	2955	296	383	217	333	249	440	4.478	6.459	4.374	6.885	4.169	7.642	-0.921	0.00257478	0.0372667	yes
GRMZM2G049031	Refgen2	1	-	4306166	4313744	1846	437	622	401	587	632	1055	6.612	10.489	8.083	12.137	10.58	18.324	-0.919	0.00162817	0.0338357	yes
GRMZM2G177070	Refgen2	2	+	40408933	40420447	2525	4224	6454	3953	6295	3443	4925	63.908	108.841	79.684	130.157	57.64	85.541	-0.919	0.00632663	0.0467569	yes
GRMZM2G048843	Refgen2	3	-	194638912	194640810	1285	290	423	247	402	452	665	4.388	7.134	4.979	8.312	7.567	11.55	-0.916	0.00508011	0.043979	yes
AC205982.3_FG014	Refgen2	6	-	159183032	159183607	576	420	558	112	165	102	182	6.354	9.41	2.258	3.412	1.708	3.161	-0.915	0.00662376	0.0473902	yes
GRMZM2G158281	Refgen2	4	+	212314987	212321049	3694	297	413	206	336	236	361	4.494	6.965	4.153	6.947	3.951	6.27	-0.915	0.00253408	0.0372667	yes
GRMZM2G060522	Refgen2	9	+	34241530	34243125	827	1042	1503	701	1154	926	1345	15.765	25.347	14.131	23.86	15.502	23.361	-0.913	0.00375387	0.0411658	yes
GRMZM2G142437	Refgen2	2	+	218027644	218037913	3796	804	1152	474	656	612	1059	12.164	19.427	9.555	13.564	10.246	18.393	-0.913	0.00394406	0.0416131	yes
GRMZM5G848602	Refgen2	3	-	2452047	2459677	1851	145	209	114	168	166	269	2.194	3.525	2.298	3.474	2.779	4.672	-0.913	0.00571744	0.0456176	yes
GRMZM2G418415	Refgen2	2	-	205713038	205714534	1497	2005	2964	1717	2762	2159	3118	30.335	49.985	34.611	57.108	36.144	54.155	-0.912	0.00423901	0.0422554	yes
GRMZM2G468799	Refgen2	10	+	8715726	8722387	3180	560	857	372	590	607	857	8.473	14.453	7.499	12.199	10.162	14.885	-0.91	0.00774025	0.0493942	yes
GRMZM2G347956	Refgen2	1	+	299469852	299471452	1601	3775	5653	3617	4853	2972	5026	57.114	95.333	72.911	100.342	49.755	87.295	-0.907	0.00625281	0.0467355	yes
GRMZM2G062042	Refgen2	8	+	87517351	87524411	2446	157	216	148	216	135	228	2.375	3.643	2.983	4.466	2.26	3.96	-0.906	0.0060873	0.0464416	yes
GRMZM2G003869	Refgen2	7	+	128136582	128140577	2187	2756	3916	2232	3729	3005	4282	41.697	66.04	44.992	77.102	50.307	74.373	-0.905	0.0064252	0.0469046	yes
GRMZM2G031721	Refgen2	10	+	130307184	130310968	2581	1129	1640	629	978	856	1279	17.081	27.657	12.679	20.221	14.331	22.215	-0.904	0.00142126	0.0328418	yes
AC234520.1_FG005	Refgen2	1	+	164490154	164493727	1734	605	855	555	933	856	1214	9.153	14.419	11.188	19.291	14.331	21.086	-0.901	0.0070055	0.0479984	yes
GRMZM2G024607	Refgen2	8	-	164385334	164390091	1642	4454	6508	3593	5819	5094	7213	67.388	109.752	72.427	120.315	85.28	125.28	-0.9	0.00612566	0.0465432	yes
GRMZM2G053925	Refgen2	5	+	135837633	135845828	2694	1530	1931	1258	1884	1045	1845	23.148	32.565	25.359	38.954	17.495	32.045	-0.898	0.00442096	0.0426883	yes
GRMZM2G021074	Refgen2	1	-	208164620	208168559	2581	1995	3155	1696	2352	1432	2170	30.184	53.206	34.188	48.63	23.973	37.69	-0.896	0.00740527	0.0488055	yes
GRMZM2G124602	Refgen2	2	-	227958844	227962673	3572	329	492	259	377	393	599	4.978	8.297	5.221	7.795	6.579	10.404	-0.896	0.00422132	0.0421924	yes
GRMZM2G125853	Refgen2	7	+	115968567	115982683	4686	1196	1459	728	1132	747	1319	18.095	24.605	14.675	23.405	12.506	22.909	-0.896	0.00576787	0.0457003	yes
GRMZM2G013600	Refgen2	1	-	246548207	246552407	1287	4309	6592	5443	8075	5322	7773	65.194	111.168	109.719	166.961	89.097	135.007	-0.895	0.00544319	0.0451064	yes
GRMZM2G123204	Refgen2	1	+	264160656	264164368	1777	3233	4663	2353	3544	3043	4626	48.914	78.637	47.431	73.277	50.944	80.347	-0.893	0.00187257	0.0352855	yes
GRMZM2G345544	Refgen2	9	-	92345858	92351024	2734	2443	3775	2330	3430	2203	3195	36.962	63.662	46.968	70.919	36.881	55.493	-0.893	0.00614852	0.0466782	yes
GRMZM2G385413	Refgen2	10	+	99723392	99735340	2118	397	525	210	351	267	401	6.006	8.854	4.233	7.257	4.47	6.965	-0.893	0.00667405	0.0474257	yes
GRMZM2G025123	Refgen2	1	+	28596565	28606486	1597	2361	3658	2184	3062	2617	3967	35.721	61.689	44.025	63.311	43.812	68.901	-0.892	0.00594301	0.0460409	yes
GRMZM2G133018	Refgen2	10	-	138191412	138193355	1204	2355	2950	1153	1847	1011	1661	35.63	49.749	23.242	38.189	16.925	28.849	-0.892	0.00348817	0.0406545	yes
GRMZM5G896082	Refgen2	1	-	299559538	299566152	1937	25245	36794	22181	34774	23382	33678	381.948	620.499	447.12	718.995	391.444	584.942	-0.892	0.00660512	0.0473891	yes
GRMZM2G016671	Refgen2	1	-	276329889	276362808	5195	970	1382	925	1445	972	1428	14.676	23.306	18.646	29.877	16.272	24.802	-0.888	0.00267938	0.0373561	yes
GRMZM2G072300	Refgen2	5	-	209147684	209150734	1164	1835	2634	1649	2223	1344	2263	27.763	44.42	33.24	45.963	22.5	39.305	-0.887	0.00437719	0.0426021	yes
GRMZM2G180930	Refgen2	5	+	202811453	202814808	1507	222	321	289	383	622	1053	3.359	5.413	5.826	7.919	10.413	18.289	-0.887	0.00735871	0.0488055	yes
GRMZM2G098606	Refgen2	7	-	48958964	48962385	1795	296	437	199	292	274	405	4.478	7.37	4.011	6.037	4.587	7.034	-0.882	0.002827	0.0378196	yes
GRMZM2G067028	Refgen2	1	-	179641676	179643591	1091	358	509	302	397	587	1002	5.416	8.584	6.088	8.208	9.827	17.403	-0.881	0.00731122	0.0486931	yes
GRMZM2G468260	Refgen2	4	-	4863071	4867499	3265	1650	2377	1302	1942	1396	2092	24.964	40.086	26.245	40.153	23.371	36.335	-0.881	0.00196867	0.0356214	yes
GRMZM2G054250	Refgen2	10	-	25554428	25557522	2367	404	580	347	531	372	542	6.112	9.781	6.995	10.979	6.228	9.414	-0.878	0.00412156	0.0419739	yes
GRMZM2G048243	Refgen2	9	+	3896607	3910554	3972	1663	2134	1267	1774	1103	1963	25.161	35.988	25.54	36.68	18.466	34.095	-0.877	0.0059339	0.0460409	yes
GRMZM2G319169	Refgen2	3	+	12790693	12812174	4678	908	1234	672	927	737	1253	13.738	20.81	13.546	19.167	12.338	21.763	-0.877	0.00380254	0.0412796	yes
GRMZM2G372297	Refgen2	3	+	226956068	226960039	1573	3229	4462	3165	4324	3454	5833	48.854	75.248	63.799	89.404	57.824	101.311	-0.876	0.00375764	0.0411658	yes
GRMZM2G130043	Refgen2	4	-	172606253	172677186	2670	1102	1378	633	918	779	1363	16.673	23.239	12.76	18.981	13.041	23.673	-0.874	0.00759646	0.0491187	yes
GRMZM2G352695	Refgen2	1	-	254802552	254808367	3979	957	1316	702	1037	456	712	14.479	22.193	14.151	21.441	7.634	12.366	-0.874	0.00110027	0.0315807	yes
GRMZM2G011590	Refgen2	10	+	149370031	149391434	2507	2026	2811	1511	2152	2188	3506	30.653	47.405	30.458	44.495	36.63	60.895	-0.873	0.00118248	0.0319887	yes
GRMZM2G414387	Refgen2	5	-	52276701	52293560	3975	1408	1878	943	1450	1160	1793	21.303	31.671	19.009	29.981	19.42	31.142	-0.873	0.00113214	0.0316636	yes
GRMZM2G010491	Refgen2	4	+	173989638	173991025	1203	3147	4279	3092	4385	3177	5206	47.613	72.162	62.328	90.665	53.187	90.421	-0.872	0.00186496	0.0352775	yes
GRMZM2G080044	Refgen2	9	-	7619341	7624742	2122	1877	2846	1821	2493	1672	2541	28.398	47.995	36.707	51.546	27.991	44.134	-0.871	0.00537108	0.0448153	yes
GRMZM2G098986	Refgen2	1	-	194449108	194455897	1061	315	409	177	278	158	245	4.766	6.897	3.568	5.748	2.645	4.255	-0.871	0.00508977	0.0440234	yes
GRMZM2G476914	Refgen2	1	+	29196148	29198817	2670	396	588	310	422	337	524	5.991	9.916	6.249	8.725	5.642	9.101	-0.871	0.00607126	0.046404	yes
GRMZM2G148751	Refgen2	2	+	88724484	88728836	1470	482	630	319	494	349	543	7.292	10.624	6.43	10.214	5.843	9.431	-0.869	0.00256727	0.0372667	yes
GRMZM2G169005	Refgen2	10	+	132612020	132613898	1681	5017	7493	3276	4560	3526	5320	75.906	126.363	66.037	94.284	59.03	92.401	-0.868	0.0046051	0.0429446	yes
GRMZM2G070075	Refgen2	6	+	147711875	147722674	3004	931	1318	613	919	631	928	14.086	22.227	12.357	19.001	10.564	16.118	-0.867	0.00228789	0.0368899	yes
GRMZM2G107985	Refgen2	8	-	155014820	155024270	2989	225	290	166	261	243	376	3.404	4.891	3.346	5.396	4.068	6.531	-0.867	0.00534734	0.0447422	yes
GRMZM2G098679	Refgen2	8	+	71631697	71636769	2961	1219	1589	970	1496	997	1543	18.443	26.797	19.553	30.932	16.691	26.8	-0.864	0.00149606	0.0334328	yes
AC197705.4_FG011	Refgen2	8	+	118078273	118090836	2895	3575	4557	2995	4569	3226	5144	54.089	76.85	60.373	94.47	54.007	89.344	-0.863	0.00205251	0.0357821	yes
GRMZM2G149567	Refgen2	2	-	59795473	59802602	4363	2064	3007	1619	2202	1704	2663	31.228	50.71	32.635	45.529	28.527	46.253	-0.862	0.00348984	0.0406545	yes
GRMZM2G405368	Refgen2	9	+	34628528	34633066	2486	394	500	224	343	278	445	5.961	8.432	4.515	7.092	4.654	7.729	-0.862	0.0042823	0.042336	yes
GRMZM2G048281	Refgen2	5	+	18536012	18542030	2966	4006	5381	2800	4319	2610	3891	60.609	90.746	56.442	89.301	43.695	67.581	-0.861	0.00198573	0.0356214	yes
GRMZM2G069773	Refgen2	2	+	110822851	110826717	2608	3937	5129	3102	4616	3704	5885	59.565	86.496	62.529	95.441	62.01	102.215	-0.86	0.00144038	0.0330518	yes
GRMZM2G145201	Refgen2	3	-	102518470	102521623	2863	839	1081	420	673	528	790	12.694	18.23	8.466	13.915	8.839	13.721	-0.859	0.0036018	0.0410736	yes
GRMZM2G027021	Refgen2	4	+	9485207	9494847	3484	3653	5276	2862	3896	3102	4842	55.269	88.975	57.692	80.555	51.931	84.099	-0.858	0.0037225	0.0410736	yes
GRMZM2G030299	Refgen2	1	+	3730308	3734425	1521	2862	4045	2806	3715	3499	5713	43.301	68.215	56.563	76.812	58.578	99.227	-0.856	0.00504667	0.0439612	yes
GRMZM2G083841	Refgen2	9	+	61296279	61301686	3284	303146	441235	283183	413453	338668	487565	4586.5	7441.05	5708.34	8548.65	5669.72	8468.35	-0.856	0.00399051	0.0416363	yes
GRMZM2G050076	Refgen2	7	-	133604601	133606977	1746	2373	3158	1803	2811	2013	2959	35.903	53.257	36.344	58.121	33.7	51.394	-0.855	0.00207822	0.0359766	yes
GRMZM2G046061	Refgen2	3	+	129085425	129086821	1397	449	557	335	503	354	580	6.793	9.393	6.753	10.4	5.926	10.074	-0.854	0.00431863	0.0424026	yes
GRMZM2G701297	Refgen2	5	+	3943798	3952020	2763	285	388	173	268	209	301	4.312	6.543	3.487	5.541	3.499	5.228	-0.853	0.00640232	0.0468955	yes
GRMZM2G047042	Refgen2	3	+	96221511	96238094	1412	1268	1881	1285	1710	1377	2111	19.184	31.721	25.903	35.356	23.053	36.665	-0.851	0.00594433	0.0460409	yes
GRMZM2G060485	Refgen2	5	-	93237316	93240361	1945	460	658	271	393	593	863	6.96	11.097	5.463	8.126	9.928	14.989	-0.849	0.00360917	0.0410736	yes
GRMZM2G018579	Refgen2	1	+	8352066	8353672	1139	3612	5315	4343	6094	4790	6972	54.648	89.633	87.545	126.001	80.191	121.094	-0.848	0.0048515	0.0437698	yes
GRMZM2G135617	Refgen2	1	+	194729005	194732205	2309	2089	2683	1776	2643	1802	2826	31.606	45.246	35.8	54.647	30.168	49.084	-0.847	0.00117424	0.0319887	yes
GRMZM2G158228	Refgen2	3	+	9034928	9039723	1795	4438	6503	3812	5101	4337	6635	67.145	109.667	76.841	105.469	72.607	115.241	-0.847	0.00538331	0.0448323	yes
GRMZM2G003720	Refgen2	2	+	48997817	49000991	1661	360	482	230	308	268	445	5.447	8.129	4.636	6.368	4.487	7.729	-0.845	0.00740515	0.0488055	yes
GRMZM2G106119	Refgen2	4	+	209116072	209120891	2980	1637	2152	1260	1706	1264	2122	24.767	36.292	25.399	35.274	21.161	36.856	-0.845	0.00394138	0.0416131	yes
GRMZM2G116586	Refgen2	5	-	56782827	56794221	2345	817	1074	707	1005	792	1265	12.361	18.112	14.252	20.78	13.259	21.971	-0.845	0.00176247	0.0347813	yes
GRMZM5G863385	Refgen2	5	-	184080223	184089452	2762	5144	6968	3485	5174	3864	5739	77.827	117.509	70.25	106.979	64.688	99.679	-0.845	0.00165693	0.03408	yes
GRMZM2G431850	Refgen2	8	+	77088700	77091877	3067	205	275	247	374	98	143	3.102	4.638	4.979	7.733	1.641	2.484	-0.844	0.0059344	0.0460409	yes
GRMZM2G126745	Refgen2	9	-	151723744	151726958	2339	943	1136	533	794	630	1048	14.267	19.158	10.744	16.417	10.547	18.202	-0.843	0.00516351	0.0441247	yes
GRMZM2G144843	Refgen2	2	-	232481410	232483638	2229	1208	1668	1014	1477	1324	1953	18.277	28.129	20.44	30.539	22.165	33.921	-0.842	0.00159316	0.0336598	yes
GRMZM2G000039	Refgen2	2	-	9014447	9023644	3079	3524	4845	2426	3409	2771	4242	53.317	81.707	48.903	70.485	46.39	73.678	-0.84	0.0017958	0.0349204	yes
GRMZM2G170532	Refgen2	1	+	34205519	34209569	1220	1352	1964	1272	1756	1392	2046	20.455	33.121	25.641	36.307	23.304	35.536	-0.838	0.00407402	0.0419739	yes
GRMZM2G136366	Refgen2	1	+	182283135	182290570	2491	1034	1259	728	1120	875	1382	15.644	21.232	14.675	23.157	14.649	24.003	-0.837	0.00209968	0.0360078	yes
GRMZM2G145720	Refgen2	9	+	34175634	34178382	2059	423	565	292	410	271	424	6.4	9.528	5.886	8.477	4.537	7.364	-0.837	0.00283657	0.0378196	yes
GRMZM2G111491	Refgen2	4	+	173805959	173816788	4901	486	646	385	614	420	581	7.353	10.894	7.761	12.695	7.031	10.091	-0.836	0.00716973	0.0484762	yes
GRMZM2G084515	Refgen2	4	-	173627614	173629362	1749	375	458	203	305	260	417	5.674	7.724	4.092	6.306	4.353	7.243	-0.835	0.00774195	0.0493942	yes
GRMZM2G123815	Refgen2	3	+	61239591	61242888	2112	823	1171	603	865	908	1303	12.452	19.748	12.155	17.885	15.201	22.631	-0.835	0.00381279	0.0412796	yes
GRMZM2G086088	Refgen2	8	-	148200019	148203135	1907	2482	3261	1235	1869	2016	2961	37.552	54.994	24.895	38.644	33.75	51.429	-0.834	0.0015923	0.0336598	yes
GRMZM2G057237	Refgen2	2	+	221372221	221393583	1231	1465	1842	806	1084	1197	2060	22.165	31.064	16.247	22.413	20.039	35.779	-0.833	0.00661533	0.0473891	yes
GRMZM2G057955	Refgen2	3	+	218018744	218020241	688	1456	1835	549	817	738	1158	22.029	30.946	11.067	16.892	12.355	20.113	-0.833	0.00107941	0.0315807	yes
GRMZM2G064366	Refgen2	2	+	224831235	224839536	1928	1283	1735	954	1445	1234	1758	19.411	29.259	19.231	29.877	20.659	30.534	-0.833	0.00265803	0.0373347	yes
GRMZM2G019358	Refgen2	4	+	228626363	228632489	2418	20936	28599	10246	13428	16576	26866	316.755	482.297	206.537	277.64	277.503	466.626	-0.831	0.00677027	0.0478296	yes
GRMZM2G384327	Refgen2	7	+	160022865	160028454	2900	4628	6499	3381	4641	3881	5837	70.02	109.6	68.153	95.958	64.973	101.381	-0.831	0.00288184	0.0379975	yes
GRMZM2G056495	Refgen2	3	+	175281824	175287153	1905	520	718	312	463	448	634	7.867	12.108	6.289	9.573	7.5	11.012	-0.83	0.00401866	0.041709	yes
GRMZM2G130034	Refgen2	1	-	167851430	167863929	2024	1352	1879	994	1318	580	911	20.455	31.688	20.037	27.251	9.71	15.823	-0.83	0.00375392	0.0411658	yes
GRMZM2G096092	Refgen2	7	+	123333431	123336570	3032	648	900	493	759	601	813	9.804	15.178	9.938	15.693	10.061	14.121	-0.829	0.0075578	0.0490508	yes
GRMZM2G092112	Refgen2	3	-	158438509	158444502	1915	2210	2980	1534	2234	1674	2456	33.437	50.255	30.922	46.191	28.025	42.657	-0.828	0.00136908	0.0325412	yes
GRMZM2G074107	Refgen2	10	-	148640860	148643787	2385	1197	1722	1244	1735	1918	2754	18.11	29.04	25.076	35.873	32.11	47.833	-0.827	0.00421929	0.0421924	yes
GRMZM2G063657	Refgen2	1	+	56283126	56290244	3631	751	912	491	795	495	725	11.362	15.38	9.897	16.438	8.287	12.592	-0.826	0.00756638	0.0490508	yes
GRMZM2G040878	Refgen2	2	+	11366011	11367995	1238	2311	3299	1778	2635	1966	2663	34.965	55.635	35.841	54.482	32.913	46.253	-0.825	0.00662058	0.0473891	yes
GRMZM2G052546	Refgen2	1	-	2538102	2544683	2118	7294	9842	6586	9725	5644	8126	110.356	165.977	132.759	201.076	94.488	141.138	-0.825	0.0028819	0.0379975	yes
GRMZM2G359070	Refgen2	9	-	134363633	134367655	2539	740	981	682	1051	611	857	11.196	16.544	13.748	21.731	10.229	14.885	-0.825	0.00418552	0.0421924	yes
GRMZM2G050833	Refgen2	5	-	7724527	7726624	1066	3394	4730	2555	3872	3037	4101	51.35	79.767	51.503	80.058	50.843	71.229	-0.823	0.00723018	0.0486148	yes
GRMZM2G113244	Refgen2	6	+	88587969	88594171	2711	3048	4114	2193	3086	2494	3747	46.115	69.379	44.206	63.807	41.753	65.08	-0.823	0.00166829	0.0341028	yes
GRMZM2G178522	Refgen2	7	-	110559434	110569745	2413	805	997	545	873	691	992	12.179	16.814	10.986	18.05	11.568	17.23	-0.821	0.0063924	0.0468865	yes
GRMZM2G042995	Refgen2	10	-	37338630	37340648	2019	750	924	629	874	258	431	11.347	15.582	12.679	18.071	4.319	7.486	-0.819	0.00512401	0.0440635	yes
GRMZM2G111511	Refgen2	8	-	172455200	172464190	2201	950	1264	769	1099	943	1405	14.373	21.316	15.501	22.723	15.787	24.403	-0.819	0.00034869	0.0314618	yes
GRMZM5G837869	Refgen2	5	-	215827224	215831730	1943	3445	5048	3033	4165	4550	6395	52.122	85.13	61.139	86.116	76.173	111.073	-0.819	0.00724654	0.0486507	yes
GRMZM2G383154	Refgen2	3	-	66728190	66731876	2167	2897	3750	2549	3847	2623	3791	43.831	63.241	51.382	79.541	43.912	65.845	-0.818	0.00259547	0.0372667	yes
GRMZM2G035202	Refgen2	8	-	116854743	116858013	738	753	1080	639	918	833	1141	11.393	18.213	12.881	18.981	13.945	19.818	-0.817	0.0065524	0.047236	yes
GRMZM2G110500	Refgen2	7	+	142382671	142393191	1144	684	918	514	719	644	967	10.349	15.481	10.361	14.866	10.781	16.795	-0.817	0.00181587	0.0350045	yes
GRMZM2G144483	Refgen2	8	+	96052259	96055322	1348	1456	2041	1020	1290	1353	2150	22.029	34.42	20.561	26.672	22.651	37.343	-0.817	0.00748641	0.0490508	yes
GRMZM2G352159	Refgen2	3	-	107571179	107577553	3568	501	684	294	421	335	480	7.58	11.535	5.926	8.705	5.608	8.337	-0.815	0.00378051	0.0412796	yes
GRMZM2G154087	Refgen2	1	-	12433004	12437683	3046	194	238	316	463	641	991	2.935	4.014	6.37	9.573	10.731	17.212	-0.814	0.00361276	0.0410736	yes
GRMZM5G814851	Refgen2	7	-	147926283	147947324	2000	835	1180	598	779	768	1166	12.633	19.9	12.054	16.107	12.857	20.252	-0.814	0.00528914	0.0445924	yes
GRMZM2G347721	Refgen2	5	-	58602952	58606814	2096	518	741	418	570	510	729	7.837	12.496	8.426	11.785	8.538	12.662	-0.812	0.00558487	0.0453554	yes
GRMZM2G075348	Refgen2	7	+	122114277	122129927	1497	951	1248	657	978	865	1231	14.388	21.046	13.244	20.221	14.481	21.381	-0.81	0.00361343	0.0410736	yes
GRMZM2G388539	Refgen2	2	+	56923761	56929922	1898	367	464	254	395	551	784	5.553	7.825	5.12	8.167	9.224	13.617	-0.81	0.00580098	0.0457604	yes
GRMZM2G400173	Refgen2	2	-	199457041	199462743	3783	4122	5728	3210	4683	3960	5423	62.364	96.598	64.707	96.827	66.295	94.19	-0.81	0.00531415	0.0446283	yes
GRMZM2G177895	Refgen2	3	-	230511343	230513110	1454	3803	5360	2964	4284	3577	4866	57.538	90.392	59.748	88.577	59.883	84.516	-0.809	0.00635485	0.0468239	yes
GRMZM2G151653	Refgen2	3	+	57655041	57659479	1614	914	1118	559	868	740	1080	13.829	18.854	11.268	17.947	12.389	18.758	-0.808	0.00448292	0.042823	yes
GRMZM5G899349	Refgen2	3	+	232072064	232075908	2086	1397	1920	1121	1504	1510	2255	21.136	32.379	22.597	31.097	25.279	39.166	-0.806	0.0027618	0.0376806	yes
GRMZM2G076613	Refgen2	9	+	82993273	82996064	2528	708	897	243	384	326	450	10.712	15.127	4.898	7.94	5.458	7.816	-0.804	0.00792976	0.0497009	yes
GRMZM2G072865	Refgen2	5	+	190554318	190561390	3733	4733	6251	3171	4174	3316	5221	71.609	105.418	63.92	86.303	55.514	90.682	-0.803	0.00357807	0.0410098	yes
GRMZM2G008259	Refgen2	4	-	11389157	11413875	2390	570	790	579	801	586	836	8.624	13.323	11.671	16.562	9.81	14.52	-0.802	0.00363314	0.0410736	yes
GRMZM2G104377	Refgen2	6	+	45613410	45627830	3115	650	817	678	885	571	952	9.834	13.778	13.667	18.298	9.559	16.535	-0.802	0.00726979	0.0486931	yes
GRMZM2G095931	Refgen2	1	-	215443712	215448126	2296	1393	1649	569	805	786	1283	21.076	27.809	11.47	16.644	13.159	22.284	-0.797	0.00413778	0.0419739	yes
GRMZM2G116563	Refgen2	5	+	194339512	194343577	2513	1120	1393	698	1057	877	1270	16.945	23.492	14.07	21.855	14.682	22.058	-0.797	0.00144088	0.0330518	yes
GRMZM2G081032	Refgen2	2	-	16654256	16656867	1453	236	304	299	414	178	270	3.571	5.127	6.027	8.56	2.98	4.69	-0.796	0.00457172	0.0429177	yes
GRMZM2G027219	Refgen2	2	+	74086504	74089290	1761	4577	6124	4036	5310	4105	6275	69.248	103.276	81.357	109.791	68.723	108.988	-0.795	0.00329562	0.039965	yes
GRMZM5G851807	Refgen2	4	+	237390273	237393310	2558	323	424	221	278	254	405	4.887	7.15	4.455	5.748	4.252	7.034	-0.794	0.00513382	0.0440635	yes
AC211327.4_FG005	Refgen2	5	+	52507915	52508607	693	689	829	383	600	616	879	10.424	13.98	7.72	12.406	10.313	15.267	-0.792	0.00697792	0.0479404	yes
GRMZM2G110993	Refgen2	9	+	43274428	43287822	1815	300	414	238	340	264	356	4.539	6.982	4.798	7.03	4.42	6.183	-0.792	0.00473815	0.0433732	yes
GRMZM2G156251	Refgen2	3	+	68048100	68057206	2336	1878	2665	1501	1944	1892	2747	28.414	44.943	30.257	40.195	31.674	47.712	-0.791	0.00620539	0.0467065	yes
GRMZM2G078033	Refgen2	2	+	2361373	2365085	2453	13004	17934	8590	11733	8803	12441	196.746	302.441	173.155	242.594	147.373	216.083	-0.79	0.00440921	0.0426883	yes
GRMZM2G366270	Refgen2	10	+	144130489	144133047	505	528	708	448	594	569	847	7.988	11.94	9.031	12.282	9.526	14.711	-0.787	0.00320874	0.039608	yes
GRMZM2G065461	Refgen2	7	+	142175763	142206363	2543	542	650	444	593	430	707	8.2	10.962	8.95	12.261	7.199	12.28	-0.784	0.00739797	0.0488055	yes
GRMZM2G413635	Refgen2	7	-	155108577	155112729	2241	436	603	355	476	411	582	6.597	10.169	7.156	9.842	6.881	10.109	-0.784	0.00578505	0.0457604	yes
GRMZM2G431306	Refgen2	3	-	39472712	39476212	3306	1075	1404	730	952	789	1215	16.264	23.677	14.715	19.684	13.209	21.103	-0.783	0.00581955	0.0457967	yes
GRMZM2G137715	Refgen2	10	-	51003073	51011658	1386	1037	1333	872	1229	973	1406	15.689	22.48	17.578	25.411	16.289	24.42	-0.781	0.00131887	0.0323236	yes
GRMZM2G469969	Refgen2	2	+	146014950	146019348	2082	1236	1449	827	1279	889	1287	18.7	24.436	16.67	26.445	14.883	22.353	-0.781	0.00677166	0.0478296	yes
GRMZM2G023313	Refgen2	1	-	182102270	182104289	884	4138	5039	2551	3334	3364	5521	62.607	84.978	51.423	68.935	56.318	95.892	-0.78	0.00716302	0.0484762	yes
GRMZM2G073460	Refgen2	3	+	218114697	218117531	2724	408	558	457	597	708	1035	6.173	9.41	9.212	12.344	11.853	17.977	-0.78	0.00457973	0.0429247	yes
GRMZM2G168228	Refgen2	9	-	130210987	130215501	2020	1235	1539	795	1174	925	1314	18.685	25.954	16.025	24.274	15.486	22.822	-0.78	0.00262991	0.0372667	yes
GRMZM2G353548	Refgen2	2	+	89696000	89710276	4058	1810	2096	1036	1502	1240	1923	27.385	35.347	20.883	31.056	20.759	33.4	-0.778	0.00504673	0.0439612	yes
GRMZM2G042806	Refgen2	6	+	102745452	102755726	3381	514	678	405	594	483	646	7.777	11.434	8.164	12.282	8.086	11.22	-0.776	0.00627608	0.0467355	yes
GRMZM2G070633	Refgen2	5	+	175431263	175437543	3033	308	400	201	278	234	337	4.66	6.746	4.052	5.748	3.917	5.853	-0.776	0.00433564	0.0424638	yes
GRMZM2G377641	Refgen2	10	+	129921387	129931446	2094	2004	2658	1579	2055	1861	2783	30.32	44.825	31.829	42.49	31.155	48.337	-0.775	0.00286623	0.0378874	yes
GRMZM5G815165	Refgen2	3	+	199551550	199557248	2643	659	828	741	992	831	1275	9.97	13.964	14.937	20.511	13.912	22.145	-0.775	0.00234591	0.0369298	yes
GRMZM5G821668	Refgen2	5	+	52504977	52506714	333	463	601	340	443	451	686	7.005	10.135	6.854	9.16	7.55	11.915	-0.774	0.00415392	0.0420484	yes
GRMZM2G029824	Refgen2	1	-	3708104	3710619	2019	3157	4197	841	1137	3517	5036	47.764	70.779	16.953	23.509	58.879	87.469	-0.773	0.00254541	0.0372667	yes
GRMZM2G036505	Refgen2	1	+	264518237	264520273	1648	854	1227	668	852	1190	1665	12.921	20.692	13.465	17.616	19.922	28.919	-0.773	0.00768411	0.049323	yes
GRMZM2G029868	Refgen2	8	+	142022105	142026055	1899	776	893	1208	1806	1283	1909	11.741	15.06	24.351	37.341	21.479	33.157	-0.772	0.00583033	0.0458306	yes
GRMZM2G009344	Refgen2	2	-	187678710	187687996	2554	699	946	592	761	721	1055	10.576	15.953	11.933	15.735	12.07	18.324	-0.769	0.0048568	0.0437698	yes
GRMZM2G088299	Refgen2	3	-	215213789	215219139	2178	272	333	193	284	261	371	4.115	5.616	3.89	5.872	4.369	6.444	-0.769	0.00671154	0.0475628	yes
GRMZM2G123558	Refgen2	3	+	1711861	1714237	1685	5041	6235	3783	5001	3406	5310	76.269	105.148	76.257	103.402	57.021	92.228	-0.769	0.00351418	0.0406919	yes
GRMZM5G883741	Refgen2	5	+	193174093	193205154	2083	7099	9083	4516	5819	4676	7232	107.405	153.177	91.033	120.315	78.282	125.61	-0.769	0.00440554	0.0426883	yes
GRMZM2G157034	Refgen2	6	+	168355070	168365572	2462	955	1148	976	1473	879	1227	14.449	19.36	19.674	30.456	14.716	21.311	-0.767	0.00421825	0.0421924	yes
GRMZM2G032684	Refgen2	10	+	82156623	82166653	1691	1142	1335	1144	1663	1063	1586	17.278	22.514	23.061	34.385	17.796	27.547	-0.766	0.00380976	0.0412796	yes
GRMZM2G007907	Refgen2	5	+	4502664	4517703	2351	2962	3779	2180	2933	2193	3232	44.814	63.73	43.944	60.643	36.714	56.135	-0.765	0.00174293	0.0347813	yes
GRMZM2G018706	Refgen2	1	-	8353688	8356340	1885	268	337	397	539	327	485	4.055	5.683	8.003	11.144	5.474	8.424	-0.765	0.00349099	0.0406545	yes
GRMZM2G381395	Refgen2	7	+	166121213	166136130	3970	422	493	266	386	279	417	6.385	8.314	5.362	7.981	4.671	7.243	-0.764	0.00684146	0.0478836	yes
GRMZM2G318010	Refgen2	6	-	55632245	55641974	3001	2391	3128	2082	2861	2178	3048	36.175	52.751	41.969	59.155	36.462	52.94	-0.762	0.00204158	0.0357356	yes
GRMZM2G045286	Refgen2	5	-	216218625	216221842	2005	985	1249	775	1071	795	1137	14.903	21.063	15.622	22.144	13.309	19.748	-0.761	0.00315917	0.0395274	yes
GRMZM2G106216	Refgen2	5	-	194255761	194262436	2401	641	762	434	651	568	795	9.698	12.85	8.748	13.46	9.509	13.808	-0.757	0.00585044	0.0458738	yes
GRMZM2G044004	Refgen2	3	+	230523607	230528190	2270	476	558	341	488	529	783	7.202	9.41	6.874	10.09	8.856	13.6	-0.756	0.00431068	0.0423862	yes
GRMZM2G398809	Refgen2	5	+	187193369	187199474	1718	733	883	0	0	446	671	11.09	14.891	0	0	7.467	11.654	-0.755	0.00687574	0.0479255	yes
GRMZM2G035899	Refgen2	10	-	102285650	102293029	1876	607	771	532	778	709	946	9.184	13.002	10.724	16.086	11.87	16.431	-0.754	0.00571992	0.0456176	yes
GRMZM2G135322	Refgen2	3	+	111842679	111866759	2578	1727	2029	1025	1519	1258	1779	26.129	34.217	20.662	31.407	21.06	30.899	-0.752	0.00470666	0.0433123	yes
GRMZM2G333641	Refgen2	1	+	110637348	110639907	2560	575	772	512	694	491	663	8.7	13.019	10.321	14.349	8.22	11.515	-0.752	0.00545228	0.0451064	yes
GRMZM5G804181	Refgen2	8	-	126296004	126296747	744	926	1145	311	461	343	460	14.01	19.309	6.269	9.532	5.742	7.99	-0.75	0.00626417	0.0467355	yes
GRMZM2G124321	Refgen2	8	+	173078780	173083930	2303	2369	2952	2101	2870	1908	2745	35.842	49.783	42.352	59.341	31.942	47.677	-0.749	0.00123204	0.0321423	yes
GRMZM2G175076	Refgen2	3	-	231890529	231892088	1315	904	1213	504	696	906	1195	13.677	20.456	10.16	14.391	15.168	20.756	-0.748	0.00652996	0.047227	yes
GRMZM2G481103	Refgen2	8	+	161779165	161782564	1960	709	909	510	701	536	743	10.727	15.329	10.28	14.494	8.973	12.905	-0.748	0.00272449	0.0375459	yes
GRMZM5G895175	Refgen2	1	-	218981641	218987465	3548	2030	2456	1279	1646	1571	2459	30.713	41.418	25.782	34.033	26.3	42.71	-0.747	0.00487271	0.0438088	yes
GRMZM2G079823	Refgen2	1	+	26197451	26203843	2719	1978	2476	1355	1811	1840	2674	29.926	41.756	27.314	37.445	30.804	46.444	-0.746	0.00151834	0.0334328	yes
GRMZM2G031398	Refgen2	2	-	33073314	33082037	3949	942	1191	652	889	826	1163	14.252	20.085	13.143	18.381	13.828	20.2	-0.745	0.00225829	0.0368899	yes
GRMZM2G109526	Refgen2	3	+	168480648	168483295	2058	4426	5358	3575	5337	3961	5310	66.964	90.358	72.064	110.349	66.312	92.228	-0.744	0.00689846	0.0479404	yes
GRMZM2G164669	Refgen2	6	+	121028015	121031174	2124	757	923	578	821	703	983	11.453	15.566	11.651	16.975	11.769	17.073	-0.744	0.00284189	0.0378196	yes
GRMZM2G120933	Refgen2	5	+	25791688	25795830	2172	639	774	488	670	560	814	9.668	13.053	9.837	13.853	9.375	14.138	-0.743	0.00225687	0.0368899	yes
GRMZM2G429442	Refgen2	9	-	41113484	41119051	956	725	894	474	658	501	707	10.969	15.077	9.555	13.605	8.387	12.28	-0.743	0.00227659	0.0368899	yes
GRMZM2G139374	Refgen2	8	+	171754927	171760569	2724	3636	4505	3278	4589	3455	4804	55.011	75.973	66.077	94.883	57.841	83.439	-0.742	0.00244922	0.0372667	yes
GRMZM2G080034	Refgen2	1	+	287981489	287983690	2004	386	480	451	620	487	684	5.84	8.095	9.091	12.819	8.153	11.88	-0.74	0.0027231	0.0375459	yes
GRMZM2G116557	Refgen2	8	-	160098642	160104047	3658	1522	1936	1001	1264	1070	1598	23.027	32.649	20.178	26.135	17.913	27.755	-0.74	0.00367594	0.0410736	yes
GRMZM2G032049	Refgen2	8	+	21816689	21823022	3194	1898	2398	1716	2248	1695	2450	28.716	40.44	34.591	46.48	28.376	42.553	-0.738	0.00186262	0.0352775	yes
GRMZM2G353147	Refgen2	1	+	56944972	56983764	3938	1609	1793	1210	1750	1831	2716	24.344	30.237	24.391	36.183	30.653	47.173	-0.738	0.00737681	0.0488055	yes
GRMZM5G842071	Refgen2	3	-	179116066	179119885	2804	2686	3342	2169	2832	2075	3057	40.638	56.36	43.722	58.555	34.738	53.096	-0.738	0.00202731	0.0357356	yes
GRMZM2G031311	Refgen2	6	+	133655707	133659307	2554	1582	2100	807	1010	1287	1841	23.935	35.415	16.267	20.883	21.546	31.976	-0.736	0.00518326	0.0442079	yes
GRMZM2G076450	Refgen2	8	-	172808253	172812415	2885	1574	2072	1282	1647	1692	2384	23.814	34.942	25.842	34.054	28.326	41.407	-0.736	0.00381251	0.0412796	yes
GRMZM2G001750	Refgen2	2	-	181540667	181548005	1667	4281	5584	3388	4314	3351	4792	64.77	94.169	68.295	89.197	56.1	83.231	-0.735	0.00409418	0.0419739	yes
GRMZM2G081924	Refgen2	3	-	219191471	219198169	1406	307	350	254	360	228	337	4.645	5.902	5.12	7.443	3.817	5.853	-0.735	0.00641634	0.0468955	yes
GRMZM2G462613	Refgen2	5	+	96354714	96362409	3661	3192	3687	2412	3220	2265	3493	48.294	62.178	48.621	66.577	37.919	60.669	-0.735	0.00537793	0.0448323	yes
GRMZM2G432722	Refgen2	9	+	104881158	104885023	3395	1476	1936	1237	1539	950	1380	22.331	32.649	24.935	31.821	15.904	23.969	-0.734	0.00506857	0.0439612	yes
GRMZM2G148586	Refgen2	8	+	171068007	171073421	2080	584	763	402	523	414	571	8.836	12.867	8.103	10.814	6.931	9.918	-0.73	0.00455161	0.0429175	yes
GRMZM2G420865	Refgen2	2	+	193040339	193063983	2587	999	1209	661	962	577	770	15.115	20.389	13.324	19.891	9.66	13.374	-0.73	0.00546327	0.0451064	yes
GRMZM2G050186	Refgen2	4	+	120881212	120887339	2126	1853	2412	1431	1863	1735	2402	28.035	40.676	28.846	38.52	29.046	41.72	-0.729	0.0031742	0.0395892	yes
GRMZM2G069162	Refgen2	6	+	37900245	37903756	2928	2467	3240	1436	1788	2083	2987	37.325	54.64	28.947	36.969	34.872	51.88	-0.729	0.00480531	0.0437025	yes
GRMZM5G869350	Refgen2	2	-	40678679	40704280	2199	864	1040	503	699	545	766	13.072	17.539	10.139	14.453	9.124	13.304	-0.729	0.0026656	0.0373422	yes
GRMZM5G890665	Refgen2	2	-	152914993	152919109	2185	1869	2461	1478	1814	1513	2196	28.277	41.503	29.793	37.507	25.329	38.142	-0.729	0.00649666	0.0471255	yes
GRMZM2G081127	Refgen2	8	-	167824	174330	3289	1466	1809	943	1162	1334	2054	22.18	30.507	19.009	24.026	22.333	35.675	-0.728	0.00641713	0.0468955	yes
GRMZM2G050800	Refgen2	8	+	126999827	127004549	1077	281	348	220	306	276	375	4.251	5.869	4.435	6.327	4.621	6.513	-0.726	0.00501731	0.0439612	yes
GRMZM2G090905	Refgen2	6	+	144564725	144567105	2381	838	1018	748	930	569	880	12.679	17.168	15.078	19.229	9.526	15.284	-0.726	0.00680464	0.0478766	yes
GRMZM2G139157	Refgen2	10	+	84601011	84608598	2693	961	1184	353	489	414	566	14.54	19.967	7.116	10.111	6.931	9.831	-0.726	0.00300606	0.0387402	yes
GRMZM2G126839	Refgen2	9	-	151992698	151999977	2776	1006	1176	605	860	718	995	15.22	19.832	12.195	17.782	12.02	17.282	-0.719	0.00391575	0.0415123	yes
GRMZM2G148194	Refgen2	2	+	211479287	211485001	2049	2196	2940	1577	2020	2105	2824	33.225	49.581	31.789	41.766	35.24	49.049	-0.719	0.00616104	0.0466782	yes
GRMZM2G347836	Refgen2	5	+	200770582	200773461	1391	1250	1538	1334	1848	1451	1953	18.912	25.937	26.89	38.21	24.292	33.921	-0.718	0.0028405	0.0378196	yes
GRMZM2G054162	Refgen2	4	+	240328297	240340399	4838	2876	3772	2544	3252	1968	2686	43.513	63.612	51.281	67.239	32.947	46.652	-0.717	0.00480416	0.0437025	yes
GRMZM2G090719	Refgen2	8	-	151798041	151811486	725	491	620	380	526	502	659	7.429	10.456	7.66	10.876	8.404	11.446	-0.717	0.00567869	0.0456176	yes
GRMZM2G162749	Refgen2	1	+	14850871	14853754	2002	1835	2433	1289	1582	1377	1933	27.763	41.03	25.983	32.71	23.053	33.574	-0.716	0.0072004	0.0485285	yes
GRMZM2G169207	Refgen2	4	+	65582248	65598174	1882	2740	3350	1958	2583	2202	3118	41.455	56.495	39.469	53.407	36.864	54.155	-0.716	0.00159062	0.0336598	yes
GRMZM2G126361	Refgen2	6	+	82963690	82967765	2472	42902	54959	35015	44291	35401	49818	649.093	926.836	705.825	915.771	592.657	865.272	-0.715	0.00661204	0.0473891	yes
GRMZM2G317835	Refgen2	3	+	24446067	24451647	2550	636	745	444	595	502	729	9.622	12.564	8.95	12.302	8.404	12.662	-0.715	0.00322801	0.039608	yes
GRMZM2G027311	Refgen2	3	+	80110901	80153743	1204	747	966	654	827	610	848	11.302	16.291	13.183	17.099	10.212	14.729	-0.714	0.00471563	0.043344	yes
GRMZM2G072744	Refgen2	1	-	282537233	282540873	1554	4807	5996	4403	5861	4352	5963	72.728	101.117	88.755	121.183	72.858	103.569	-0.714	0.0025669	0.0372667	yes
GRMZM2G126545	Refgen2	10	-	105040589	105051505	3395	2545	2909	1600	2130	1826	2732	38.505	49.058	32.252	44.04	30.57	47.451	-0.714	0.00384622	0.0413103	yes
GRMZM2G017077	Refgen2	3	-	168368270	168373431	1661	6926	8278	5988	8387	5627	7626	104.788	139.601	120.705	173.412	94.203	132.453	-0.713	0.00418135	0.0421924	yes
GRMZM2G077036	Refgen2	10	+	136709655	136713380	2455	3083	3750	2471	3295	2669	3739	46.645	63.241	49.81	68.128	44.682	64.941	-0.713	0.00216904	0.0365545	yes
GRMZM2G323838	Refgen2	1	+	263956065	263966306	2015	1692	1953	1216	1646	1328	1931	25.599	32.936	24.512	34.033	22.232	33.539	-0.713	0.00298602	0.0386935	yes
GRMZM2G028492	Refgen2	10	-	147048097	147054533	1994	644	756	427	599	418	576	9.744	12.749	8.607	12.385	6.998	10.004	-0.712	0.00412627	0.0419739	yes
GRMZM5G854045	Refgen2	5	+	3086844	3091427	2806	1063	1300	537	694	596	853	16.083	21.923	10.825	14.349	9.978	14.815	-0.712	0.00242233	0.0372636	yes
GRMZM5G824336	Refgen2	4	+	220086444	220093328	1893	1184	1384	805	1184	939	1238	17.914	23.34	16.227	24.481	15.72	21.502	-0.711	0.00711936	0.0483981	yes
AC216353.2_FG005	Refgen2	5	-	210593958	210594236	192	19277	24414	15723	21319	19036	24953	291.654	411.721	316.941	440.796	318.686	433.4	-0.709	0.00737352	0.0488055	yes
GRMZM2G025294	Refgen2	2	+	65854785	65859565	1403	846	990	685	923	772	1103	12.8	16.695	13.808	19.084	12.924	19.158	-0.709	0.00252502	0.0372667	yes
AC216010.3_FG001	Refgen2	3	+	139031076	139038403	1332	223	265	197	267	197	275	3.374	4.469	3.971	5.521	3.298	4.776	-0.708	0.0075241	0.0490508	yes
GRMZM2G026309	Refgen2	2	-	203524213	203532379	3517	936	1173	538	687	786	1099	14.161	19.782	10.845	14.205	13.159	19.088	-0.707	0.00289225	0.0380644	yes
GRMZM2G107120	Refgen2	1	+	257940723	257954471	3284	169	196	466	619	334	481	2.557	3.305	9.394	12.799	5.592	8.354	-0.705	0.00581791	0.0457967	yes
GRMZM2G116689	Refgen2	7	+	116376688	116380988	1063	5408	6828	3848	4839	5463	7647	81.821	115.148	77.567	100.052	91.457	132.818	-0.703	0.00392611	0.0415939	yes
GRMZM2G069095	Refgen2	5	-	95903606	95910954	2936	40354	45777	32473	43202	36980	54383	610.542	771.99	654.584	893.254	619.091	944.56	-0.702	0.00732591	0.0487514	yes
GRMZM2G447987	Refgen2	2	-	220854710	220859399	1598	624	757	467	643	649	863	9.441	12.766	9.414	13.295	10.865	14.989	-0.702	0.00396471	0.0416363	yes
GRMZM2G038301	Refgen2	1	-	281204207	281207219	2155	5650	6748	5193	7003	4993	6849	85.483	113.799	104.679	144.796	83.589	118.958	-0.7	0.00272387	0.0375459	yes
GRMZM2G168886	Refgen2	5	+	57186691	57203005	3171	548	628	364	470	345	516	8.291	10.591	7.337	9.718	5.776	8.962	-0.7	0.00685667	0.0478836	yes
GRMZM2G082792	Refgen2	8	-	121883080	121887432	1907	523	662	349	439	380	523	7.913	11.164	7.035	9.077	6.362	9.084	-0.697	0.00569977	0.0456176	yes
GRMZM2G107101	Refgen2	8	-	21098977	21107262	4828	29556	35980	20860	25979	15861	22975	447.172	606.772	420.492	537.148	265.533	399.045	-0.697	0.00743479	0.0489106	yes
GRMZM2G112728	Refgen2	1	+	11109400	11113560	2331	5605	7001	4911	6290	4741	6506	84.802	118.066	98.995	130.053	79.37	113	-0.697	0.00328182	0.0399429	yes
GRMZM2G126682	Refgen2	9	+	151731911	151733790	1880	721	940	654	822	427	571	10.908	15.852	13.183	16.996	7.149	9.918	-0.697	0.00684938	0.0478836	yes
GRMZM2G157422	Refgen2	7	+	84488442	84561091	2867	1512	1720	964	1286	1114	1614	22.876	29.006	19.432	26.59	18.65	28.033	-0.697	0.00335928	0.0402464	yes
GRMZM2G462625	Refgen2	6	+	134903616	134906764	3149	359	448	292	394	380	496	5.432	7.555	5.886	8.146	6.362	8.615	-0.697	0.00718483	0.0484941	yes
GRMZM2G145556	Refgen2	6	-	165393177	165402270	4092	1466	1725	1025	1476	1597	2066	22.18	29.091	20.662	30.518	26.736	35.884	-0.696	0.00750778	0.0490508	yes
GRMZM2G028190	Refgen2	8	+	141208934	141224266	3065	1673	1899	1166	1631	1323	1819	25.312	32.025	23.504	33.723	22.149	31.594	-0.694	0.00445409	0.0427684	yes
GRMZM2G062499	Refgen2	5	-	161193788	161197977	2059	1691	2082	1221	1517	1965	2802	25.584	35.111	24.613	31.366	32.897	48.667	-0.694	0.00344962	0.0405124	yes
GRMZM2G065040	Refgen2	7	-	4307074	4309033	910	1801	2039	1414	1970	1942	2685	27.249	34.386	28.503	40.732	32.511	46.635	-0.694	0.00424452	0.0422717	yes
GRMZM2G023335	Refgen2	6	-	2895769	2912016	3693	997	1300	764	961	722	956	15.084	21.923	15.401	19.87	12.087	16.604	-0.692	0.00750398	0.0490508	yes
GRMZM2G343442	Refgen2	2	+	179807310	179815263	2745	769	848	311	436	606	858	11.635	14.301	6.269	9.015	10.145	14.902	-0.692	0.00754658	0.0490508	yes
GRMZM2G118743	Refgen2	1	+	145286823	145312707	2857	2504	2972	1848	2403	2096	2937	37.885	50.12	37.252	49.685	35.09	51.012	-0.69	0.00164715	0.03408	yes
GRMZM2G023585	Refgen2	2	+	224552623	224563102	3572	1011	1135	654	879	665	950	15.296	19.141	13.183	18.174	11.133	16.5	-0.687	0.00428791	0.042336	yes
GRMZM2G155753	Refgen2	1	+	210841573	210847241	1551	3262	3878	2998	4172	2753	3570	49.353	65.399	60.433	86.261	46.089	62.006	-0.686	0.00577021	0.0457003	yes
AC203392.3_FG004	Refgen2	8	-	167083974	167086722	1308	340	397	199	262	196	273	5.144	6.695	4.011	5.417	3.281	4.742	-0.684	0.00757275	0.0490508	yes
GRMZM2G127510	Refgen2	7	+	153282973	153287600	2262	811	908	531	719	583	823	12.27	15.313	10.704	14.866	9.76	14.294	-0.684	0.0049426	0.0438409	yes
GRMZM2G172098	Refgen2	1	-	111277922	111281151	1701	1184	1400	853	1134	1043	1419	17.914	23.61	17.195	23.447	17.461	24.646	-0.684	0.00229186	0.0368899	yes
GRMZM2G071268	Refgen2	1	-	240997699	241001751	1778	2701	3085	1879	2598	2791	3769	40.865	52.026	37.876	53.717	46.725	65.462	-0.683	0.0041416	0.0419739	yes
GRMZM2G310155	Refgen2	9	+	151560267	151567145	3151	252	287	247	330	256	359	3.813	4.84	4.979	6.823	4.286	6.235	-0.683	0.00775587	0.0494148	yes
GRMZM2G307561	Refgen2	3	+	94795435	94801550	3094	6122	7380	4448	5682	5092	7044	92.624	124.457	89.662	117.482	85.246	122.345	-0.682	0.00280733	0.0378196	yes
GRMZM2G039671	Refgen2	10	-	72806489	72815643	6810	426	494	239	318	278	383	6.445	8.331	4.818	6.575	4.654	6.652	-0.68	0.00698176	0.0479404	yes
GRMZM2G064371	Refgen2	10	-	26662881	26665955	1416	1247	1461	588	811	1227	1616	18.867	24.639	11.853	16.768	20.542	28.068	-0.679	0.00410989	0.0419739	yes
GRMZM2G088436	Refgen2	3	+	215169901	215182117	1626	713	833	525	674	582	821	10.787	14.048	10.583	13.936	9.743	14.26	-0.679	0.00305511	0.0389664	yes
GRMZM2G110952	Refgen2	5	+	2575977	2594875	9781	3340	4149	2018	2706	2243	2847	50.533	69.969	40.678	55.95	37.551	49.449	-0.679	0.00623356	0.0467355	yes
GRMZM2G142597	Refgen2	1	+	187387273	187397432	4051	1286	1639	1055	1296	1266	1709	19.457	27.64	21.266	26.796	21.194	29.683	-0.679	0.00538302	0.0448323	yes
GRMZM2G179220	Refgen2	1	-	79839911	79843906	2170	935	1047	504	641	854	1260	14.146	17.657	10.16	13.253	14.297	21.885	-0.676	0.00604445	0.04633	yes
GRMZM2G145236	Refgen2	5	-	44715794	44720391	3261	7547	8497	4922	6373	5526	7960	114.184	143.295	99.217	131.77	92.512	138.254	-0.675	0.00505947	0.0439612	yes
GRMZM2G446313	Refgen2	4	-	174908440	174912845	2507	1025	1235	871	1132	770	1032	15.508	20.827	17.557	23.405	12.891	17.924	-0.675	0.00512035	0.0440635	yes
GRMZM2G107807	Refgen2	4	+	120625503	120629026	1294	1310	1617	898	1109	1088	1493	19.82	27.269	18.102	22.93	18.214	25.931	-0.674	0.00383688	0.0413103	yes
GRMZM2G145360	Refgen2	6	+	50243540	50249018	4083	1492	1644	888	1161	1054	1533	22.573	27.725	17.9	24.005	17.645	26.626	-0.674	0.00567559	0.0456176	yes
GRMZM2G390221	Refgen2	3	-	194331178	194339765	3596	1042	1233	749	1008	846	1112	15.765	20.793	15.098	20.842	14.163	19.314	-0.674	0.00569304	0.0456176	yes
GRMZM2G180555	Refgen2	9	+	141371304	141381330	2374	875	1038	567	707	555	783	13.238	17.505	11.429	14.618	9.291	13.6	-0.673	0.00368896	0.0410736	yes
GRMZM2G087806	Refgen2	9	-	94028098	94039044	2800	1195	1365	837	1120	842	1149	18.08	23.02	16.872	23.157	14.096	19.957	-0.671	0.00139205	0.0325412	yes
GRMZM2G179662	Refgen2	5	-	213757019	213765542	5079	1550	1715	949	1218	1133	1658	23.451	28.922	19.13	25.184	18.968	28.797	-0.67	0.00561826	0.0454853	yes
GRMZM2G164956	Refgen2	2	+	194157154	194162823	3663	3364	3758	2174	2939	2866	3925	50.896	63.375	43.823	60.767	47.98	68.172	-0.668	0.00472595	0.0433732	yes
GRMZM2G154366	Refgen2	4	-	5383695	5391010	4384	3649	4081	2333	3029	2802	3975	55.208	68.823	47.028	62.628	46.909	69.04	-0.666	0.00442284	0.0426883	yes
GRMZM2G021567	Refgen2	2	-	210470407	210474029	2132	677	773	396	507	380	535	10.243	13.036	7.982	10.483	6.362	9.292	-0.665	0.00407062	0.0419739	yes
GRMZM2G144273	Refgen2	5	+	1333304	1341577	2144	6593	7863	4986	6236	5197	7161	99.75	132.603	100.507	128.937	87.004	124.377	-0.665	0.00344938	0.0405124	yes
GRMZM2G119933	Refgen2	1	+	15779186	15785411	1676	915	1094	592	784	787	1016	13.844	18.449	11.933	16.21	13.175	17.647	-0.662	0.00411196	0.0419739	yes
GRMZM2G124576	Refgen2	1	-	59670859	59675001	2629	479	550	341	437	434	602	7.247	9.275	6.874	9.036	7.266	10.456	-0.662	0.00471207	0.0433367	yes
GRMZM2G057535	Refgen2	7	+	157599701	157602688	1890	6152	7382	4375	5197	5198	7431	93.078	124.491	88.19	107.454	87.021	129.066	-0.661	0.00719132	0.048509	yes
GRMZM2G039238	Refgen2	1	+	162266168	162271608	2208	3963	4698	2437	2936	2866	4075	59.959	79.228	49.125	60.705	47.98	70.777	-0.659	0.00555653	0.0453525	yes
GRMZM2G056975	Refgen2	3	+	30226804	30233358	2099	6002	7185	4504	5643	5483	7424	90.808	121.169	90.791	116.676	91.792	128.945	-0.659	0.00334789	0.0402464	yes
GRMZM2G144841	Refgen2	9	+	113491528	113494829	1617	878	980	706	965	937	1248	13.284	16.527	14.231	19.953	15.687	21.676	-0.659	0.00616547	0.0466782	yes
GRMZM2G021471	Refgen2	3	-	134017141	134023296	2763	794	918	585	717	550	786	12.013	15.481	11.792	14.825	9.208	13.652	-0.658	0.00513309	0.0440635	yes
GRMZM2G055141	Refgen2	4	+	31059870	31063287	1360	4438	5472	3891	4978	3621	4652	67.145	92.281	78.434	102.926	60.62	80.799	-0.658	0.00523342	0.0444015	yes
GRMZM2G121458	Refgen2	2	+	207147284	207161080	3038	1272	1404	1280	1590	1451	2144	19.245	23.677	25.802	32.875	24.292	37.238	-0.658	0.00755401	0.0490508	yes
GRMZM2G143568	Refgen2	10	+	61378667	61384801	2946	2286	2550	1754	2322	1904	2614	34.586	43.004	35.357	48.01	31.875	45.402	-0.658	0.00320965	0.039608	yes
GRMZM2G067460	Refgen2	7	-	48632152	48634334	2183	489	570	351	475	406	519	7.398	9.613	7.075	9.821	6.797	9.014	-0.655	0.00779105	0.0494407	yes
GRMZM2G019783	Refgen2	2	+	17986668	17998162	2356	441	506	260	335	320	433	6.672	8.533	5.241	6.927	5.357	7.521	-0.652	0.0058849	0.0460076	yes
GRMZM2G065276	Refgen2	2	+	162962062	162982456	3267	815	900	499	668	632	854	12.331	15.178	10.059	13.812	10.58	14.833	-0.65	0.00544575	0.0451064	yes
GRMZM2G157269	Refgen2	2	-	60272199	60277574	2658	3682	4127	2208	2857	4209	5783	55.707	69.598	44.508	59.072	70.464	100.443	-0.65	0.00368249	0.0410736	yes
GRMZM2G069208	Refgen2	3	+	37865603	37869803	1598	951	1128	610	813	624	784	14.388	19.023	12.296	16.81	10.447	13.617	-0.649	0.00632188	0.0467569	yes
GRMZM2G022947	Refgen2	2	+	213991453	213996440	2238	689	790	673	835	628	875	10.424	13.323	13.566	17.265	10.513	15.198	-0.648	0.00398944	0.0416363	yes
GRMZM2G416184	Refgen2	7	-	116376768	116386608	3788	5859	6962	4017	4909	5748	7846	88.645	117.408	80.974	101.5	96.229	136.274	-0.648	0.00405482	0.041919	yes
GRMZM2G060276	Refgen2	3	+	176783173	176791026	2186	477	531	273	356	274	375	7.217	8.955	5.503	7.361	4.587	6.513	-0.647	0.00737151	0.0488055	yes
GRMZM2G040975	Refgen2	6	+	64088897	64092238	1686	855	994	146	195	740	951	12.936	16.763	2.943	4.032	12.389	16.518	-0.645	0.00549317	0.0451125	yes
GRMZM2G003038	Refgen2	7	-	95538428	95542304	1620	958	1041	585	767	779	1067	14.494	17.556	11.792	15.859	13.041	18.532	-0.64	0.0053331	0.044675	yes
GRMZM2G083374	Refgen2	3	-	9768559	9803414	11189	3166	3547	1909	2546	1892	2464	47.901	59.817	38.481	52.642	31.674	42.796	-0.639	0.00401937	0.041709	yes
GRMZM2G152194	Refgen2	2	-	21474760	21488528	2507	567	665	367	451	477	642	8.579	11.215	7.398	9.325	7.986	11.151	-0.638	0.00434825	0.0425096	yes
GRMZM2G077202	Refgen2	8	-	29211106	29216116	2643	1008	1119	756	999	838	1103	15.251	18.871	15.239	20.656	14.029	19.158	-0.635	0.00584483	0.0458738	yes
GRMZM2G091258	Refgen2	4	-	190858872	190863366	4401	2873	3090	1907	2406	2215	3147	43.468	52.11	38.441	49.747	37.082	54.659	-0.634	0.00626588	0.0467355	yes
GRMZM2G142043	Refgen2	4	+	27021343	27024643	2141	485	558	300	378	421	559	7.338	9.41	6.047	7.816	7.048	9.709	-0.634	0.00523286	0.0444015	yes
GRMZM2G176028	Refgen2	8	-	171512190	171519218	1506	3336	3866	1827	2199	2807	3874	50.473	65.197	36.828	45.467	46.993	67.286	-0.634	0.0044951	0.0428462	yes
GRMZM2G180704	Refgen2	2	+	153945519	153953150	2062	2596	2956	1571	1907	1936	2687	39.277	49.85	31.668	39.43	32.411	46.67	-0.632	0.00344174	0.0405124	yes
GRMZM2G377115	Refgen2	4	+	12932565	12947629	3082	6834	8025	5674	6720	5192	7135	103.396	135.335	114.375	138.944	86.921	123.925	-0.63	0.0063146	0.0467569	yes
GRMZM2G137724	Refgen2	2	+	215289702	215293217	1807	714	782	583	739	653	896	10.803	13.188	11.752	15.28	10.932	15.562	-0.629	0.00498849	0.0438976	yes
GRMZM2G448001	Refgen2	5	-	1526460	1528840	2381	1100	1282	1204	1402	1420	1992	16.643	21.62	24.27	28.988	23.773	34.598	-0.628	0.00688772	0.0479404	yes
GRMZM2G400238	Refgen2	3	+	229196272	229210983	4239	2633	2804	1859	2313	1918	2748	39.836	47.287	37.473	47.824	32.11	47.729	-0.627	0.00784205	0.0496083	yes
GRMZM2G027750	Refgen2	10	-	72979380	72986276	3279	355	390	258	313	250	357	5.371	6.577	5.201	6.472	4.185	6.201	-0.625	0.00473644	0.0433732	yes
GRMZM2G097821	Refgen2	3	+	174059825	174064992	2455	1170	1406	763	947	898	1129	17.702	23.711	15.38	19.58	15.034	19.609	-0.625	0.00193909	0.0355079	yes
GRMZM2G022130	Refgen2	5	-	21891976	21903419	1627	1914	2165	1627	2013	1883	2536	28.958	36.511	32.797	41.621	31.524	44.047	-0.623	0.00265392	0.0373347	yes
GRMZM2G330436	Refgen2	1	-	515997	526846	1479	1198	1329	816	973	829	1176	18.125	22.412	16.449	20.118	13.878	20.426	-0.621	0.00286631	0.0378874	yes
GRMZM2G114739	Refgen2	1	+	193865451	193869209	1957	2328	2671	1714	2086	2873	3842	35.222	45.044	34.55	43.131	48.098	66.73	-0.619	0.00267764	0.0373561	yes
GRMZM5G820343	Refgen2	6	+	93931041	93931857	817	343	373	242	287	277	399	5.189	6.29	4.878	5.934	4.637	6.93	-0.619	0.00749392	0.0490508	yes
GRMZM2G002286	Refgen2	4	-	197369315	197373360	1580	551	638	285	342	577	768	8.336	10.759	5.745	7.071	9.66	13.339	-0.616	0.00527407	0.0445525	yes
GRMZM2G100872	Refgen2	2	+	36597705	36602732	1989	397	451	284	343	415	560	6.006	7.606	5.725	7.092	6.948	9.726	-0.616	0.00695617	0.0479404	yes
GRMZM2G019901	Refgen2	2	+	182857392	182874279	2232	2955	3247	2182	2932	2450	3073	44.708	54.758	43.984	60.623	41.016	53.374	-0.615	0.00796922	0.0497536	yes
GRMZM2G059015	Refgen2	2	+	214503272	214508911	3300	3780	4380	2198	2728	2272	2917	57.19	73.865	44.307	56.405	38.036	50.664	-0.614	0.00383621	0.0413103	yes
GRMZM2G167694	Refgen2	1	-	216695395	216698039	1641	3938	4794	2616	3125	2773	3521	59.581	80.847	52.733	64.613	46.423	61.155	-0.614	0.00788222	0.0496217	yes
GRMZM2G013650	Refgen2	1	-	143873269	143883852	2418	3037	3569	2385	3047	2816	3459	45.949	60.188	48.076	63	47.143	60.078	-0.613	0.00704496	0.0481769	yes
GRMZM2G031846	Refgen2	4	-	73093695	73100832	3438	2074	2210	1292	1718	1752	2280	31.379	37.27	26.044	35.522	29.331	39.601	-0.613	0.00743128	0.048908	yes
GRMZM2G045688	Refgen2	1	-	220201261	220204350	2841	2331	2604	1819	2159	2131	2956	35.267	43.914	36.667	44.64	35.676	51.342	-0.612	0.00486524	0.0438064	yes
GRMZM2G071877	Refgen2	7	-	37834224	37847984	2011	1702	1836	1157	1512	1229	1604	25.751	30.963	23.323	31.262	20.575	27.859	-0.612	0.00524863	0.044466	yes
GRMZM2G107408	Refgen2	7	+	8676988	8679985	1457	603	649	442	545	523	725	9.123	10.945	8.91	11.269	8.756	12.592	-0.612	0.007242	0.0486507	yes
GRMZM5G859592	Refgen2	1	-	248587698	248589524	1072	1831	1956	1458	1841	1380	1879	27.702	32.986	29.39	38.065	23.103	32.636	-0.611	0.00548391	0.0451125	yes
GRMZM2G061186	Refgen2	6	+	8380046	8400603	3176	1866	2214	1345	1626	1646	2094	28.232	37.337	27.112	33.62	27.556	36.37	-0.608	0.00489132	0.0438088	yes
GRMZM5G819438	Refgen2	2	-	214580253	214583762	1040	473	525	443	546	559	742	7.156	8.854	8.93	11.289	9.358	12.888	-0.606	0.00453479	0.0429175	yes
GRMZM2G330218	Refgen2	1	+	278508905	278514947	3956	1796	1955	1206	1457	1309	1806	27.173	32.969	24.31	30.125	21.914	31.368	-0.605	0.00529707	0.0446283	yes
GRMZM2G107092	Refgen2	6	+	114940889	114945723	2957	1888	2050	1062	1325	1611	2155	28.565	34.571	21.408	27.396	26.97	37.429	-0.604	0.00397158	0.0416363	yes
GRMZM5G887647	Refgen2	2	+	197767266	197771578	1812	2713	3256	1933	2330	2620	3264	41.047	54.91	38.965	48.176	43.862	56.691	-0.602	0.00646728	0.0470211	yes
GRMZM2G035338	Refgen2	3	+	117682379	117695986	1578	535	620	387	453	482	636	8.094	10.456	7.801	9.366	8.069	11.046	-0.6	0.00696267	0.0479404	yes
GRMZM2G020187	Refgen2	6	+	17165362	17171793	2489	484	546	488	619	267	333	7.323	9.208	9.837	12.799	4.47	5.784	-0.599	0.00791185	0.0496466	yes
GRMZM2G144950	Refgen2	7	-	171580141	171582606	799	806	911	564	713	824	1035	12.195	15.363	11.369	14.742	13.795	17.977	-0.599	0.0048223	0.0437352	yes
GRMZM2G440313	Refgen2	1	+	217178270	217182590	2744	1227	1355	1529	1939	1566	2003	18.564	22.851	30.821	40.091	26.217	34.789	-0.599	0.00371489	0.0410736	yes
GRMZM2G056145	Refgen2	8	+	6803652	6812302	4055	1498	1637	970	1152	1082	1488	22.664	27.607	19.553	23.819	18.114	25.845	-0.597	0.00576036	0.0457003	yes
GRMZM2G092123	Refgen2	9	+	138496040	138506020	3045	2155	2443	1699	2015	1668	2209	32.604	41.199	34.248	41.663	27.924	38.367	-0.596	0.00365567	0.0410736	yes
GRMZM2G075470	Refgen2	9	+	1840761	1851533	4207	1476	1539	1094	1351	1259	1734	22.331	25.954	22.053	27.934	21.077	30.117	-0.594	0.00791372	0.0496466	yes
GRMZM2G129575	Refgen2	2	+	208223142	208227514	1633	1004	1088	584	757	472	596	15.19	18.348	11.772	15.652	7.902	10.352	-0.594	0.00702594	0.0480765	yes
GRMZM2G312712	Refgen2	3	+	207063510	207079812	5799	2170	2549	1652	1978	1608	2027	32.831	42.987	33.301	40.898	26.92	35.206	-0.594	0.00489938	0.0438088	yes
GRMZM2G366935	Refgen2	3	+	221677851	221682829	2704	847	972	683	787	796	1065	12.815	16.392	13.768	16.272	13.326	18.498	-0.594	0.00665664	0.0474257	yes
GRMZM2G104730	Refgen2	10	-	1925322	1935218	4421	1927	2264	1743	2103	1658	2067	29.155	38.18	35.135	43.482	27.757	35.901	-0.593	0.00527587	0.0445525	yes
GRMZM2G314133	Refgen2	1	-	13787557	13805454	5512	2577	2879	1682	2106	1915	2424	38.989	48.552	33.905	43.544	32.059	42.102	-0.593	0.0030927	0.039063	yes
GRMZM2G117298	Refgen2	6	-	144863884	144866763	2021	2760	2988	2023	2643	2534	3163	41.758	50.39	40.779	54.647	42.422	54.937	-0.592	0.00664083	0.0474202	yes
GRMZM2G102858	Refgen2	9	+	89595238	89606375	2338	1393	1597	1209	1460	1197	1520	21.076	26.932	24.371	30.187	20.039	26.4	-0.59	0.0035284	0.0408264	yes
GRMZM2G552322	Refgen2	6	+	2424509	2429420	2176	828	939	592	702	625	813	12.527	15.835	11.933	14.515	10.463	14.121	-0.588	0.00490013	0.0438088	yes
GRMZM2G113139	Refgen2	1	+	66575918	66581093	2868	1454	1640	1182	1420	1128	1454	21.999	27.657	23.827	29.36	18.884	25.254	-0.587	0.00316339	0.0395487	yes
GRMZM2G118462	Refgen2	8	+	174419193	174424343	3644	5797	6107	4633	5677	4734	6407	87.707	102.989	93.391	117.379	79.253	111.281	-0.587	0.00718335	0.0484941	yes
GRMZM2G072898	Refgen2	1	-	261713271	261716419	2053	854	1002	679	788	910	1162	12.921	16.898	13.687	16.293	15.235	20.182	-0.585	0.00689431	0.0479404	yes
GRMZM2G150541	Refgen2	2	+	193552497	193557813	2015	959	1122	599	724	780	959	14.509	18.922	12.075	14.97	13.058	16.657	-0.585	0.00666882	0.0474257	yes
GRMZM2G023328	Refgen2	2	-	224546497	224553514	1592	2049	2137	1287	1578	1307	1774	31.001	36.039	25.943	32.627	21.881	30.812	-0.584	0.00746028	0.0490372	yes
GRMZM2G070429	Refgen2	4	-	3479755	3483390	1444	1039	1166	486	602	695	866	15.72	19.664	9.797	12.447	11.635	15.041	-0.583	0.00493369	0.0438409	yes
GRMZM2G106600	Refgen2	7	-	1789556	1794539	2427	1739	2051	1247	1427	1341	1712	26.31	34.588	25.137	29.505	22.45	29.735	-0.581	0.00792879	0.0497009	yes
GRMZM2G010801	Refgen2	5	-	8268247	8282976	1063	2526	2802	2078	2521	2734	3495	38.218	47.253	41.888	52.125	45.771	60.703	-0.58	0.0030669	0.0389664	yes
GRMZM2G153611	Refgen2	1	-	28966884	28976750	3568	1202	1240	848	1038	819	1133	18.186	20.912	17.094	21.462	13.711	19.679	-0.58	0.00511758	0.0440635	yes
GRMZM2G120973	Refgen2	5	+	25798429	25806047	3406	1867	2094	1246	1493	1513	1925	28.247	35.313	25.117	30.87	25.329	33.435	-0.577	0.00361746	0.0410736	yes
GRMZM2G130790	Refgen2	2	-	175489492	175498535	1578	1225	1379	963	1219	1117	1341	18.534	23.256	19.412	25.204	18.7	23.291	-0.577	0.00794575	0.0497283	yes
GRMZM2G144818	Refgen2	9	-	113486193	113492996	1838	893	963	699	888	936	1171	13.511	16.24	14.09	18.36	15.67	20.339	-0.577	0.00618618	0.0466865	yes
GRMZM2G416069	Refgen2	1	+	201478112	201483421	2003	3437	3605	2022	2455	2151	2890	52.001	60.795	40.759	50.76	36.01	50.195	-0.577	0.00633368	0.0467869	yes
GRMZM5G877708	Refgen2	9	-	130650000	130654015	2133	1860	1964	1660	2008	1467	1966	28.141	33.121	33.462	41.518	24.559	34.147	-0.577	0.00586374	0.0459219	yes
GRMZM2G105598	Refgen2	6	-	120997028	121001071	1998	1753	1990	1230	1479	1290	1613	26.522	33.56	24.794	30.58	21.596	28.016	-0.576	0.00405159	0.041919	yes
GRMZM2G063792	Refgen2	4	-	131251380	131254923	2349	3180	3331	2126	2714	2630	3350	48.112	56.174	42.855	56.115	44.029	58.185	-0.575	0.00734152	0.0487753	yes
GRMZM2G460090	Refgen2	4	-	183760986	183768027	3580	593	677	472	562	425	530	8.972	11.417	9.514	11.62	7.115	9.205	-0.573	0.00645868	0.0469804	yes
GRMZM2G160273	Refgen2	5	+	158811516	158818914	1805	1138	1317	873	982	1109	1439	17.218	22.21	17.598	20.304	18.566	24.993	-0.572	0.00802442	0.0499814	yes
GRMZM2G040017	Refgen2	2	+	4579883	4585389	2258	2442	2644	1360	1667	2416	3074	36.947	44.589	27.415	34.467	40.447	53.391	-0.571	0.00320245	0.039608	yes
GRMZM2G355610	Refgen2	8	-	64654656	64660228	2330	2983	3285	1713	2130	2107	2603	45.132	55.399	34.53	44.04	35.274	45.211	-0.571	0.00394648	0.0416131	yes
GRMZM2G029478	Refgen2	10	-	142821110	142825001	3346	1662	1811	934	1068	1229	1663	25.145	30.541	18.827	22.082	20.575	28.884	-0.57	0.00728612	0.0486931	yes
GRMZM2G134480	Refgen2	7	+	174739949	174745704	3469	553	612	411	512	511	622	8.367	10.321	8.285	10.586	8.555	10.803	-0.567	0.00760373	0.0491187	yes
GRMZM2G181251	Refgen2	10	+	16205399	16212911	4007	2585	2756	1471	1787	1629	2102	39.11	46.478	29.652	36.948	27.271	36.509	-0.566	0.00390784	0.0415123	yes
GRMZM2G424857	Refgen2	8	+	173066444	173072416	3412	4472	4661	2596	3243	2763	3548	67.66	78.604	52.33	67.053	46.256	61.624	-0.566	0.0072258	0.0486148	yes
GRMZM2G144547	Refgen2	1	+	217520817	217532534	2176	2413	2699	1704	2003	1807	2289	36.508	45.516	34.349	41.414	30.251	39.757	-0.564	0.00367216	0.0410736	yes
GRMZM2G451882	Refgen2	5	-	89449129	89454396	2298	2714	3005	1829	2302	2159	2577	41.062	50.677	36.869	47.597	36.144	44.759	-0.563	0.00695288	0.0479404	yes
GRMZM2G007038	Refgen2	6	+	141685611	141689986	2061	13074	14925	9639	10982	11855	15092	197.805	251.697	194.301	227.066	198.467	262.128	-0.561	0.00565516	0.0455958	yes
GRMZM2G027756	Refgen2	7	-	151724076	151740089	2910	1790	1905	1019	1209	1219	1598	27.082	32.126	20.541	24.998	20.408	27.755	-0.561	0.00459128	0.0429446	yes
GRMZM2G138976	Refgen2	7	-	120204741	120251583	1422	1099	1167	817	979	1282	1656	16.627	19.68	16.469	20.242	21.462	28.762	-0.558	0.00459494	0.0429446	yes
GRMZM2G140612	Refgen2	10	+	66306861	66316881	2313	1884	1998	1320	1572	1647	2135	28.504	33.695	26.608	32.503	27.573	37.082	-0.556	0.00473296	0.0433732	yes
GRMZM2G539821	Refgen2	2	-	12564839	12570071	1197	298	327	266	325	285	348	4.509	5.515	5.362	6.72	4.771	6.044	-0.555	0.00714062	0.0484376	yes
GRMZM2G092154	Refgen2	5	+	139762213	139767914	2755	969	1043	536	638	716	909	14.661	17.589	10.805	13.191	11.987	15.788	-0.553	0.00490744	0.043821	yes
GRMZM2G068212	Refgen2	2	-	161403209	161463883	2654	2153	2334	1210	1398	1706	2200	32.574	39.361	24.391	28.905	28.561	38.211	-0.549	0.00487609	0.0438088	yes
GRMZM2G173424	Refgen2	3	+	115357901	115384056	1528	863	942	602	733	736	894	13.057	15.886	12.135	15.156	12.322	15.528	-0.549	0.00624851	0.0467355	yes
GRMZM2G043862	Refgen2	2	-	2807511	2812308	2081	1395	1547	1436	1665	1618	2029	21.106	26.089	28.947	34.426	27.087	35.241	-0.548	0.00461481	0.0429446	yes
GRMZM2G152105	Refgen2	9	+	122514778	122520703	2338	6260	6991	4970	5925	4612	5582	94.712	117.897	100.184	122.507	77.211	96.952	-0.548	0.00657781	0.0473253	yes
GRMZM2G043183	Refgen2	1	-	229476393	229496561	3311	365	399	252	278	270	356	5.522	6.729	5.08	5.748	4.52	6.183	-0.547	0.00661813	0.0473891	yes
GRMZM2G113796	Refgen2	7	+	102646284	102649093	1875	1796	1932	1272	1439	1588	2089	27.173	32.582	25.641	29.753	26.585	36.283	-0.545	0.0072719	0.0486931	yes
GRMZM2G155323	Refgen2	1	+	267956175	267966681	2503	3041	3177	2398	2779	2115	2799	46.009	53.577	48.338	57.459	35.408	48.615	-0.545	0.00702609	0.0480765	yes
GRMZM2G057078	Refgen2	2	+	140562395	140566049	3202	903	977	784	898	846	1091	13.662	16.476	15.804	18.567	14.163	18.949	-0.544	0.00607186	0.046404	yes
GRMZM2G107571	Refgen2	1	-	231707059	231720413	2974	1488	1576	1017	1253	1037	1269	22.513	26.578	20.5	25.907	17.361	22.041	-0.544	0.00595832	0.0460409	yes
GRMZM2G140614	Refgen2	7	-	127859191	127864054	2366	3674	3939	3153	3747	3009	3776	55.586	66.428	63.558	77.474	50.374	65.584	-0.544	0.00499129	0.0438976	yes
GRMZM2G167245	Refgen2	2	+	176870032	176873424	2112	987	1110	604	713	719	865	14.933	18.719	12.175	14.742	12.037	15.024	-0.544	0.00715084	0.0484651	yes
GRMZM2G066485	Refgen2	6	+	138689801	138712462	3468	1468	1550	792	968	1081	1335	22.21	26.139	15.965	20.015	18.097	23.187	-0.542	0.00569629	0.0456176	yes
GRMZM2G061043	Refgen2	8	+	167088325	167093139	844	346	379	264	313	266	321	5.235	6.392	5.322	6.472	4.453	5.575	-0.536	0.00494377	0.0438409	yes
GRMZM2G175797	Refgen2	9	+	155726109	155739127	1550	379	388	284	348	223	280	5.734	6.543	5.725	7.195	3.733	4.863	-0.533	0.00627467	0.0467355	yes
GRMZM2G017647	Refgen2	10	-	140305834	140311238	1863	1346	1394	1034	1270	1108	1354	20.365	23.509	20.843	26.259	18.549	23.517	-0.531	0.00730565	0.0486931	yes
GRMZM2G029113	Refgen2	2	+	4054382	4056323	1942	287	308	279	336	296	354	4.342	5.194	5.624	6.947	4.955	6.149	-0.528	0.00779102	0.0494407	yes
GRMZM2G122437	Refgen2	10	+	109894340	109896644	1928	1741	1911	1838	2159	1901	2270	26.341	32.227	37.05	44.64	31.825	39.427	-0.526	0.00576315	0.0457003	yes
GRMZM2G027075	Refgen2	4	+	172430260	172439306	5674	248	261	274	321	367	452	3.752	4.402	5.523	6.637	6.144	7.851	-0.52	0.00234341	0.0369298	yes
GRMZM2G113073	Refgen2	10	-	5756326	5761182	2594	2340	2570	1992	2264	2263	2755	35.403	43.341	40.154	46.811	37.885	47.851	-0.52	0.00512494	0.0440635	yes
GRMZM2G074821	Refgen2	3	-	211381066	211385001	977	402	424	282	322	221	280	6.082	7.15	5.684	6.658	3.7	4.863	-0.519	0.0024786	0.0372667	yes
GRMZM2G168590	Refgen2	8	-	134845133	134846850	1430	2672	2867	2206	2620	2825	3360	40.426	48.349	44.468	54.172	47.294	58.359	-0.519	0.0058851	0.0460076	yes
GRMZM2G177693	Refgen2	3	+	219574940	219579226	3133	559	597	472	552	708	859	8.457	10.068	9.514	11.413	11.853	14.92	-0.518	0.00659784	0.0473776	yes
GRMZM2G014341	Refgen2	2	+	191663123	191666138	2230	1033	1060	900	1073	706	864	15.629	17.876	18.142	22.186	11.819	15.007	-0.513	0.00766985	0.0493135	yes
GRMZM2G157267	Refgen2	6	+	155223874	155228850	2782	1238	1234	894	1058	876	1118	18.731	20.81	18.021	21.875	14.665	19.418	-0.513	0.00472897	0.0433732	yes
GRMZM2G106790	Refgen2	7	+	173407464	173421051	4737	1169	1269	627	699	744	918	17.687	21.401	12.639	14.453	12.455	15.944	-0.512	0.00739031	0.0488055	yes
GRMZM2G040387	Refgen2	1	-	240492926	240495834	2512	1978	2035	1537	1760	1821	2306	29.926	34.319	30.983	36.39	30.486	40.052	-0.511	0.00631807	0.0467569	yes
GRMZM2G036007	Refgen2	7	-	157202404	157207982	3356	2390	2429	1660	1947	2168	2701	36.16	40.963	33.462	40.257	36.295	46.913	-0.509	0.0057594	0.0457003	yes
GRMZM2G426802	Refgen2	1	-	3364324	3369043	3594	1069	1144	589	694	951	1121	16.174	19.293	11.873	14.349	15.921	19.47	-0.509	0.00772805	0.0493942	yes
GRMZM2G038401	Refgen2	8	+	116256181	116264791	3100	4845	4964	3445	4053	4186	5123	73.303	83.714	69.444	83.801	70.079	88.98	-0.506	0.00699414	0.0479624	yes
GRMZM2G375222	Refgen2	8	-	122458204	122470831	4919	2907	3005	1764	2100	1886	2259	43.982	50.677	35.558	43.42	31.574	39.236	-0.505	0.00549458	0.0451125	yes
GRMZM5G813783	Refgen2	10	+	149594500	149595749	649	2738	2740	1873	2249	2184	2649	41.425	46.208	37.756	46.501	36.563	46.01	-0.5	0.00784345	0.0496083	yes
GRMZM2G080722	Refgen2	8	+	17872894	17877539	1198	785	811	534	605	792	985	11.877	13.677	10.764	12.509	13.259	17.108	-0.499	0.00774285	0.0493942	yes
GRMZM2G154010	Refgen2	2	+	66392888	66397811	2475	1364	1357	791	949	990	1208	20.637	22.885	15.945	19.622	16.574	20.981	-0.497	0.0072512	0.0486507	yes
GRMZM2G047577	Refgen2	8	-	134066481	134069209	1590	1781	1800	1375	1575	1316	1642	26.946	30.355	27.717	32.565	22.031	28.519	-0.495	0.00699112	0.0479624	yes
GRMZM2G174619	Refgen2	6	-	112809761	112818237	2186	3291	3480	2325	2672	2718	3207	49.792	58.687	46.867	55.247	45.503	55.701	-0.492	0.00694028	0.0479404	yes
GRMZM2G103182	Refgen2	5	+	64438995	64441404	2042	726	734	1107	1258	1379	1702	10.984	12.378	22.315	26.011	23.086	29.561	-0.488	0.00664143	0.0474202	yes
GRMZM2G131815	Refgen2	1	+	230206756	230209825	1552	1114	1210	797	843	1081	1322	16.854	20.406	16.066	17.43	18.097	22.961	-0.487	0.00620066	0.0467059	yes
GRMZM2G134227	Refgen2	1	-	291254272	291259644	2250	3071	3110	2131	2423	2853	3509	46.463	52.447	42.956	50.098	47.763	60.947	-0.486	0.00698915	0.0479624	yes
GRMZM2G058451	Refgen2	7	-	155341756	155345811	2395	2703	2672	1768	2033	2081	2569	40.895	45.061	35.639	42.035	34.839	44.62	-0.482	0.0077873	0.0494407	yes
GRMZM2G063864	Refgen2	5	+	174409725	174413665	2050	1548	1596	1110	1233	1267	1539	23.421	26.915	22.375	25.494	21.211	26.73	-0.477	0.00605444	0.0463612	yes
GRMZM2G074906	Refgen2	6	+	158196129	158221024	8313	1466	1485	1258	1417	1560	1901	22.18	25.043	25.359	29.298	26.116	33.018	-0.477	0.00634823	0.0468063	yes
GRMZM5G872216	Refgen2	7	+	27978101	27982839	1874	1248	1329	854	948	894	1042	18.882	22.412	17.215	19.601	14.967	18.098	-0.476	0.00177145	0.0347813	yes
GRMZM2G161087	Refgen2	2	+	81634695	81674280	2692	1760	1750	1002	1158	1281	1517	26.628	29.512	20.198	23.943	21.446	26.348	-0.467	0.00771514	0.049381	yes
GRMZM2G124288	Refgen2	9	+	4832748	4841265	2424	1641	1634	1131	1300	1339	1585	24.828	27.556	22.798	26.879	22.417	27.529	-0.465	0.00740637	0.0488055	yes
GRMZM2G126691	Refgen2	8	+	152886607	152892609	3946	1266	1227	788	944	946	1118	19.154	20.692	15.884	19.518	15.837	19.418	-0.463	0.00603324	0.0462892	yes
GRMZM2G020574	Refgen2	7	-	170478419	170487562	2532	1422	1441	908	1022	1116	1308	21.514	24.301	18.303	21.131	18.683	22.718	-0.458	0.00760781	0.0491187	yes
GRMZM2G098208	Refgen2	1	+	95085510	95091196	1730	2271	2285	1576	1719	1641	1967	34.359	38.535	31.769	35.542	27.472	34.164	-0.451	0.00780746	0.0495145	yes
GRMZM2G145500	Refgen2	5	+	98642457	98651641	1437	14128	14830	10291	10999	12926	15034	213.752	250.095	207.444	227.418	216.397	261.12	-0.447	0.00460477	0.0429446	yes
GRMZM5G891990	Refgen2	1	+	40808208	40813039	2709	1308	1214	811	879	1003	1156	19.79	20.473	16.348	18.174	16.791	20.078	-0.387	0.00571002	0.0456176	yes
GRMZM2G392649	Refgen2	3	-	225906457	225918306	3454	1273	1181	878	909	1009	1054	19.26	19.917	17.699	18.795	16.892	18.307	-0.32	0.00377977	0.0412796	yes
GRMZM2G074037	Refgen2	9	+	91407265	91414026	1685	1230	1080	996	997	958	1011	18.609	18.213	20.077	20.614	16.038	17.56	-0.281	0.00414388	0.0419739	yes
