# Supplementary material for: The Maize glossy13 Gene, Cloned via BSR-Seq and Seq-Walking Encodes a Putative ABC Transporter Required for the Normal Accumulation of Epicuticular Waxes
Source: PLoS One. 2013 Dec 6;8(12):e82333. doi: 10.1371/journal.pone.0082333 (PMC3855708; doi:10.1371/journal.pone.0082333)
Supplement: Table S7 — DEGs MapMan enrichment analysis.The enrichment analysis of gl13 differential expressed genes (DEGs) using MapMan annotation (http://mapman.gabipd.org). Four layers of annotation were defined by MapMan. The enrichment was tested for DEGs, up-regulated DEGs and down-regulated DEGs in each category of each annotation layer. Fisher's Exact test was used for the enrichment test and the resulting p-values were adjusted to account for multiple statistical tests (q-values). (XLSX) [file pone.0082333.s010.xlsx]

## Sheet: Sheet1
Table S7. DEGs MapMan enrichment analysis
Notes: The enrichment analysis of gl13 differential expressed genes (DEGs) using MapMan annotation (http://mapman.gabipd.org). Four layers of annotation were defined by MapMan. The enrichment was tested for DEGs, up-regulated DEGs and down-regulated DEGs in each category of each annotation layer. Fisher's Exact test was used for the enrichment test and the resulting p-values were adjusted to acco…
Layer	Function Catagory	q-values of DEGs	q-values of up-regulated DEGs	q-values of down-regulated DEGs
L1	amino acid metabolism	4.02E-02*	2.51E-03*	1
L1	cell wall	4.02E-02*	9.31E-05*	1
L1	development	4.49E-02*	1.95E-02*	1
L1	hormone metabolism	9.87E-03*	8.29E-04*	1
L1	major CHO metabolism	2.15E-03*	0.0763	0.037*
L1	misc	2.24E-10*	8.19E-16*	1
L1	secondary metabolism	1.87E-03*	3.61E-06*	1
L1	stress	4.19E-02*	1.60E-03*	1
L1	transport	4.42E-03*	1.74E-04*	1
L1	Biodegradation of Xenobiotics	0.0525	3.53E-02*	1
L1	fermentation	0.0525	2.97E-02*	1
L1	PS	0.103	1	0.0017*
L2	amino acid metabolism.synthesis	7.52E-03*	3.69E-04*	1
L2	cell wall.precursor synthesis	2.83E-02*	3.15E-03*	1
L2	misc.peroxidases	2.22E-02*	1.63E-03*	1
L2	misc.protease inhibitor/seed storage/lipid transfer protein (LTP) family protein	1.95E-03*	2.61E-05*	1
L2	secondary metabolism.phenylpropanoids	9.03E-04*	8.22E-08*	1
L2	tetrapyrrole synthesis.ferrochelatase	2.63E-02*	0.0891	1
L2	cell wall.degradation	0.155	4.39E-02*	1
L2	development.late embryogenesis abundant	0.0856	3.81E-03*	1
L2	fermentation.aldehyde dehydrogenase	0.145	2.18E-02*	1
L2	hormone metabolism.abscisic acid	0.149	1.99E-02*	1
L2	lipid metabolism.exotics (steroids, squalene etc)	0.149	3.12E-02*	1
L2	major CHO metabolism.degradation	0.101	4.39E-02*	1
L2	misc.GDSL-motif lipase	0.297	2.79E-02*	1
L2	misc.glutathione S transferases	0.42	3.67E-02*	1
L2	misc.plastocyanin-like	0.0926	2.86E-03*	1
L2	misc.UDP glucosyl and glucoronyl transferases	0.149	3.81E-03*	1
L2	stress.biotic	0.315	4.39E-02*	1
L2	tetrapyrrole synthesis.uroporphyrin-III C-methyltransferase	0.145	3.89E-02*	1
L2	transport.Major Intrinsic Proteins	0.149	1.03E-02*	1
L3	RNA.regulation of transcription.AP2/EREBP, APETALA2/Ethylene-responsive element binding protein family	2.73E-02*	5.31E-06*	1
L3	secondary metabolism.phenylpropanoids.lignin biosynthesis	2.96E-05*	5.43E-09*	1
L3	cell wall.degradation.pectate lyases and polygalacturonases	0.273	4.12E-02*	1
L3	transport.Major Intrinsic Proteins.PIP	0.273	4.43E-02*	1
L4	amino acid metabolism.synthesis.aspartate family.methionine	1.31E-02*	0.123	0.78
L4	secondary metabolism.phenylpropanoids.lignin biosynthesis.CCoAOMT	1.31E-02*	1.21E-03*	1
L4	secondary metabolism.phenylpropanoids.lignin biosynthesis.PAL	1.31E-02*	1.21E-03*	1
* indicates significance of the test with adjusted p-value < 0.05
