# Supplementary material for: The Maize glossy13 Gene, Cloned via BSR-Seq and Seq-Walking Encodes a Putative ABC Transporter Required for the Normal Accumulation of Epicuticular Waxes
Source: PLoS One. 2013 Dec 6;8(12):e82333. doi: 10.1371/journal.pone.0082333 (PMC3855708; doi:10.1371/journal.pone.0082333)
Supplement: Table S9 — 541 significantly up-regulated DEGs with at least 16 fold changes in gl13 mutants relative to wild-type siblings. Maize reference genome version 2 (Refgen2) was used as reference. Gene orientation and position in chromosome were listed in table. Among 1,533 significantly up-regulated genes in the mutant as compared to the wild-type (Table S5), 541 exhibit at least 16-fold change. (Log2FC<=-4). (XLSX) [file pone.0082333.s012.xlsx]

## Sheet: Sheet1
Table S9. 541 significantly up-regulated DEGs with at least 16 fold changes in gl13 mutants relative to wild-type siblings
Notes: Maize reference genome version 2 (Refgen2) was used as reference; Gene orientation and position in chromosome were listed in table; Among 1,533 significantly up-regulated genes in the mutant as compared to the wild-type (Table S5), 541 exhibit at least 16 fold change. (Log2FC<=-4).
Gene ID	Ref.	Chr	Ori.	Start (bp)	End (bp)	Exon(s) Size	gl13-N211B		gl13-94-1001-1481		gl13-2:207-44		gl13-N211B. RPM		gl13-94-1001-1481.RPM		gl13-2:207-44.RPM		log2FC	p-value	q-value	sig.
							Mutant	WT	Mutant	WT	Mutant	WT	Mutant	WT	Mutant	WT	Mutant	WT	Mutant vs.WT
AC159612.1_FG007	Refgen2	5	+	140560667	140564746	504	3	0	0	0	69	0	0.045	0	0	0	1.155	0	29.492	0.000417008	0.0314618	yes
AC177897.2_FG002	Refgen2	1	-	173205412	173209033	1480	70	0	8	0	0	0	1.059	0	0.161	0	0	0	28.934	0.000618742	0.0314618	yes
AC185300.4_FG002	Refgen2	4	-	221920400	221920600	201	220	0	245	0	185	0	3.329	0	4.939	0	3.097	0	27.545	3.88403e-05	0.0314618	yes
AC185623.4_FG010	Refgen2	4	+	137785955	137788779	689	4	0	122	0	173	0	0.061	0	2.459	0	2.896	0	27.521	0.000180324	0.0314618	yes
AC186147.3_FG008	Refgen2	4	-	207890406	207893256	2389	190	0	174	0	316	0	2.875	0	3.507	0	5.29	0	26.876	3.69172e-05	0.0314618	yes
AC186166.3_FG008	Refgen2	5	+	36725626	36726957	1232	207	0	281	0	237	0	3.132	0	5.664	0	3.968	0	26.566	3.34566e-05	0.0314618	yes
AC186800.3_FG005	Refgen2	7	-	172658306	172660039	1734	272	0	349	0	150	0	4.115	0	7.035	0	2.511	0	26.335	3.29074e-05	0.0314618	yes
AC187096.5_FG001	Refgen2	8	+	202103199	202105072	1118	413	0	60	0	503	0	6.249	0	1.209	0	8.421	0	26.069	3.06436e-05	0.0314618	yes
AC187560.5_FG003	Refgen2	7	-	131401741	131402354	614	0	0	48	0	47	0	0	0	0.968	0	0.787	0	25.61	0.000311035	0.0314618	yes
AC187782.4_FG009	Refgen2	8	-	31600613	31602126	1310	8	0	256	0	3	0	0.121	0	5.16	0	0.05	0	25.6	0.000319228	0.0314618	yes
AC190772.4_FG011	Refgen2	4	-	1896564	1897362	587	37	0	69	0	1	0	0.56	0	1.391	0	0.017	0	25.545	0.000326073	0.0314618	yes
AC191009.3_FG004	Refgen2	1	-	19851097	19853367	2004	83	0	20	0	145	0	1.256	0	0.403	0	2.427	0	24.939	0.000187431	0.0314618	yes
AC191360.3_FG015	Refgen2	4	-	8540819	8541529	711	12	0	26	0	85	0	0.182	0	0.524	0	1.423	0	24.716	0.000382832	0.0314618	yes
AC193630.3_FG003	Refgen2	9	+	28707793	28708653	687	0	0	32	0	4	0	0	0	0.645	0	0.067	0	24.622	0.00190247	0.0353785	yes
AC193745.3_FG002	Refgen2	1	-	154188635	154191068	2344	233	0	97	0	22	0	3.525	0	1.955	0	0.368	0	24.346	0.000130954	0.0314618	yes
AC194056.3_FG008	Refgen2	3	-	145843393	145844700	1214	0	0	1	0	24	0	0	0	0.02	0	0.402	0	24.096	0.00161378	0.0336807	yes
AC194203.3_FG003	Refgen2	2	-	156022924	156024199	1276	57	0	135	0	74	0	0.862	0	2.721	0	1.239	0	23.788	0.000150548	0.0314618	yes
AC194298.3_FG005	Refgen2	3	+	93196958	93197597	640	50	0	36	0	55	0	0.756	0	0.726	0	0.921	0	23.56	0.000503789	0.0314618	yes
AC194852.3_FG007	Refgen2	6	-	140697529	140699777	782	14	0	14	0	76	0	0.212	0	0.282	0	1.272	0	23.477	0.000302494	0.0314618	yes
AC195135.3_FG002	Refgen2	1	-	11055743	11060623	1626	5	0	2	0	0	0	0.076	0	0.04	0	0	0	23.221	0.000906538	0.0314618	yes
AC195864.3_FG020	Refgen2	7	+	55249305	55251113	1809	53	0	30	0	32	0	0.802	0	0.605	0	0.536	0	23.111	0.00032089	0.0314618	yes
AC196475.3_FG004	Refgen2	4	+	21965527	21967096	1570	5	0	0	0	2	0	0.076	0	0	0	0.033	0	23.094	0.000889919	0.0314618	yes
AC197146.3_FG001	Refgen2	10	-	21820626	21823489	1478	5	0	0	0	2	0	0.076	0	0	0	0.033	0	23.094	0.000889919	0.0314618	yes
AC197246.3_FG001	Refgen2	1	+	25511080	25512421	1342	24	0	66	0	21	0	0.363	0	1.33	0	0.352	0	23.094	0.000311477	0.0314618	yes
AC197705.4_FG003	Refgen2	8	-	202509079	202513794	1760	5	0	0	0	2	0	0.076	0	0	0	0.033	0	23.094	0.000889919	0.0314618	yes
AC197717.3_FG002	Refgen2	9	+	31648456	31650307	1598	33	0	19	0	7	0	0.499	0	0.383	0	0.117	0	22.97	0.000814648	0.0314618	yes
AC198725.4_FG009	Refgen2	3	-	166979280	166980007	728	8	0	19	0	26	0	0.121	0	0.383	0	0.435	0	22.845	0.000904201	0.0314618	yes
AC199526.5_FG002	Refgen2	3	+	112434261	112435857	1597	0	0	2	0	9	0	0	0	0.04	0	0.151	0	22.84	0.002421	0.0372636	yes
AC199632.4_FG007	Refgen2	8	+	258363413	258366718	1978	92	0	58	0	39	0	1.392	0	1.169	0	0.653	0	22.772	0.000344122	0.0314618	yes
AC199765.4_FG008	Refgen2	2	-	294813960	294817621	1886	100	0	37	0	23	0	1.513	0	0.746	0	0.385	0	22.742	0.000476244	0.0314618	yes
AC203972.3_FG003	Refgen2	10	-	126701828	126702688	861	15	0	24	0	21	0	0.227	0	0.484	0	0.352	0	22.718	0.000714979	0.0314618	yes
AC204690.4_FG005	Refgen2	4	+	26483171	26483907	737	0	0	9	0	15	0	0	0	0.181	0	0.251	0	22.618	0.00118701	0.0319887	yes
AC205250.3_FG004	Refgen2	8	-	76461944	76462885	942	0	0	4	0	6	0	0	0	0.081	0	0.1	0	22.598	0.00182719	0.0350045	yes
AC205413.4_FG001	Refgen2	10	+	149646070	149647584	1134	64	0	25	0	17	0	0.968	0	0.504	0	0.285	0	22.547	0.000308276	0.0314618	yes
AC205413.4_FG003	Refgen2	10	-	10717934	10719159	1148	28	0	41	0	31	0	0.424	0	0.826	0	0.519	0	22.53	0.000279158	0.0314618	yes
AC205558.3_FG002	Refgen2	1	-	230940366	230942178	1813	0	0	10	0	1	0	0	0	0.202	0	0.017	0	22.419	0.0028315	0.0378196	yes
AC206165.3_FG009	Refgen2	6	-	195720311	195722763	1676	61	0	27	0	38	0	0.923	0	0.544	0	0.636	0	22.417	0.0003937	0.0314618	yes
AC206201.3_FG004	Refgen2	1	+	169121584	169122225	642	7	0	1	0	21	0	0.106	0	0.02	0	0.352	0	22.411	0.00105315	0.0315246	yes
AC206217.2_FG006	Refgen2	6	-	151078538	151079102	483	0	0	3	0	10	0	0	0	0.06	0	0.167	0	22.39	0.00255062	0.0372667	yes
AC206285.3_FG005	Refgen2	3	+	55445926	55448175	1395	42	0	24	0	15	0	0.635	0	0.484	0	0.251	0	22.335	0.00046737	0.0314618	yes
AC206831.3_FG015	Refgen2	9	-	75618540	75619814	964	23	0	13	0	21	0	0.348	0	0.262	0	0.352	0	22.083	0.000796922	0.0314618	yes
AC206901.3_FG005	Refgen2	10	+	153467629	153468099	471	0	0	12	0	3	0	0	0	0.242	0	0.05	0	22.068	0.00300454	0.0387402	yes
AC206941.2_FG002	Refgen2	5	-	288805503	288805775	273	82	0	14	0	5	0	1.241	0	0.282	0	0.084	0	22.033	0.00034805	0.0314618	yes
AC208023.3_FG001	Refgen2	9	-	143957640	143958195	556	19	0	25	0	37	0	0.287	0	0.504	0	0.619	0	22.024	0.000443224	0.0314618	yes
AC208201.3_FG003	Refgen2	1	+	180598307	180598998	561	23	0	1	0	10	0	0.348	0	0.02	0	0.167	0	22.002	0.00157376	0.0336598	yes
AC208221.3_FG002	Refgen2	2	-	148063729	148065021	1154	20	0	26	0	7	0	0.303	0	0.524	0	0.117	0	21.993	0.000939284	0.0314618	yes
AC208454.3_FG002	Refgen2	5	-	191843279	191844550	911	0	0	15	0	7	0	0	0	0.302	0	0.117	0	21.974	0.00168417	0.0341429	yes
AC209208.3_FG002	Refgen2	5	-	62634653	62636018	1366	32	0	8	0	11	0	0.484	0	0.161	0	0.184	0	21.914	0.00100579	0.0314618	yes
AC209784.3_FG007	Refgen2	3	+	130959823	130960646	824	0	0	3	0	5	0	0	0	0.06	0	0.084	0	21.89	0.000837526	0.0314618	yes
AC209987.4_FG002	Refgen2	5	-	165561339	165562060	722	30	0	2	0	0	0	0.454	0	0.04	0	0	0	21.887	0.00214427	0.0363778	yes
AC209987.4_FG010	Refgen2	5	-	164145596	164146535	940	17	0	10	0	13	0	0.257	0	0.202	0	0.218	0	21.883	0.000926357	0.0314618	yes
AC210173.4_FG005	Refgen2	1	+	110913678	110916257	1809	34	0	9	0	3	0	0.514	0	0.181	0	0.05	0	21.794	0.00114689	0.0317645	yes
AC210731.3_FG002	Refgen2	6	-	78229065	78230752	1455	18	0	15	0	12	0	0.272	0	0.302	0	0.201	0	21.762	0.000883134	0.0314618	yes
AC211175.3_FG005	Refgen2	3	+	2883481	2884876	587	20	0	14	0	3	0	0.303	0	0.282	0	0.05	0	21.749	0.00124608	0.0321697	yes
AC211411.4_FG004	Refgen2	5	-	212487102	212487524	423	23	0	11	0	27	0	0.348	0	0.222	0	0.452	0	21.744	0.000707235	0.0314618	yes
AC211652.4_FG001	Refgen2	4	+	133189502	133191105	1520	0	0	1	0	8	0	0	0	0.02	0	0.134	0	21.73	0.00150675	0.0334328	yes
AC212976.3_FG003	Refgen2	1	-	22140902	22146537	2138	0	0	1	0	8	0	0	0	0.02	0	0.134	0	21.73	0.00150675	0.0334328	yes
AC213654.3_FG004	Refgen2	3	-	152136599	152138287	1436	0	0	1	0	8	0	0	0	0.02	0	0.134	0	21.73	0.00150675	0.0334328	yes
AC214046.4_FG005	Refgen2	10	+	204719635	204719940	306	0	0	1	0	8	0	0	0	0.02	0	0.134	0	21.73	0.00150675	0.0334328	yes
AC214791.2_FG002	Refgen2	10	-	24450176	24451317	1142	0	0	4	0	3	0	0	0	0.081	0	0.05	0	21.726	0.000811137	0.0314618	yes
AC215690.3_FG002	Refgen2	10	-	101248194	101254719	1202	5	0	3	0	0	0	0.076	0	0.06	0	0	0	21.718	0.000885638	0.0314618	yes
AC226227.2_FG003	Refgen2	10	-	112305177	112306206	1030	23	0	21	0	43	0	0.348	0	0.423	0	0.72	0	21.717	0.000382203	0.0314618	yes
AC232238.2_FG005	Refgen2	8	+	12089404	12090716	1313	0	0	5	0	2	0	0	0	0.101	0	0.033	0	21.616	0.000858392	0.0314618	yes
AC233863.1_FG001	Refgen2	9	-	36380751	36381646	528	15	0	14	0	11	0	0.227	0	0.282	0	0.184	0	21.6	0.000917602	0.0314618	yes
AC233887.1_FG005	Refgen2	2	-	150293707	150295055	1349	26	0	33	0	25	0	0.393	0	0.665	0	0.419	0	21.587	0.000416818	0.0314618	yes
AC233893.1_FG001	Refgen2	9	+	133922481	133923034	554	30	0	8	0	2	0	0.454	0	0.161	0	0.033	0	21.554	0.00123377	0.0321423	yes
AC233899.1_FG004	Refgen2	9	-	145480710	145482029	1228	4	0	0	0	4	0	0.061	0	0	0	0.067	0	21.515	0.000849037	0.0314618	yes
AC233945.1_FG003	Refgen2	3	-	203647149	203653762	2514	4	0	0	0	4	0	0.061	0	0	0	0.067	0	21.515	0.000849037	0.0314618	yes
AC234157.1_FG003	Refgen2	1	+	18308012	18311024	3013	0	0	3	0	4	0	0	0	0.06	0	0.067	0	21.446	0.000810184	0.0314618	yes
AC234185.1_FG004	Refgen2	8	+	204630114	204631273	1026	0	0	3	0	4	0	0	0	0.06	0	0.067	0	21.446	0.000810184	0.0314618	yes
AC234190.1_FG002	Refgen2	3	-	19978896	19980463	1468	18	0	8	0	3	0	0.272	0	0.161	0	0.05	0	21.444	0.000922891	0.0314618	yes
GRMZM2G000052	Refgen2	2	+	16984002	16985612	1611	2	0	13	0	21	0	0.03	0	0.262	0	0.352	0	21.435	0.00132973	0.0323464	yes
GRMZM2G000221	Refgen2	7	-	293393278	293408785	1282	0	0	5	0	1	0	0	0	0.101	0	0.017	0	21.391	0.000872532	0.0314618	yes
GRMZM2G000326	Refgen2	6	-	227561413	227564474	1822	0	0	5	0	1	0	0	0	0.101	0	0.017	0	21.391	0.000872532	0.0314618	yes
GRMZM2G000453	Refgen2	7	-	86284199	86285519	1321	42	0	11	0	24	0	0.635	0	0.222	0	0.402	0	21.371	0.00050811	0.0314618	yes
GRMZM2G000739	Refgen2	8	-	213558131	213559877	1747	35	0	24	0	30	0	0.53	0	0.484	0	0.502	0	21.37	0.000359795	0.0314618	yes
GRMZM2G000812	Refgen2	5	+	196200656	196201291	636	9	0	17	0	13	0	0.136	0	0.343	0	0.218	0	21.364	0.000973316	0.0314618	yes
GRMZM2G000959	Refgen2	2	-	197717130	197718439	1196	0	0	8	0	1	0	0	0	0.161	0	0.017	0	21.353	0.00152568	0.0334328	yes
GRMZM2G001033	Refgen2	5	+	151793583	151794143	561	6	0	9	0	25	0	0.091	0	0.181	0	0.419	0	21.342	0.0010117	0.0314618	yes
GRMZM2G001079	Refgen2	1	-	2480007	2481833	1827	1	0	0	0	7	0	0.015	0	0	0	0.117	0	21.33	0.0010537	0.0315246	yes
GRMZM2G001241	Refgen2	2	+	81516122	81517310	1189	0	0	2	0	5	0	0	0	0.04	0	0.084	0	21.274	0.000854591	0.0314618	yes
GRMZM2G001288	Refgen2	1	-	147806373	147806936	564	1	0	7	0	0	0	0.015	0	0.141	0	0	0	21.266	0.00108158	0.0315807	yes
GRMZM2G001451	Refgen2	3	-	1566915	1568178	1167	9	0	3	0	26	0	0.136	0	0.06	0	0.435	0	21.262	0.00122923	0.0321423	yes
GRMZM2G001645	Refgen2	7	-	117260750	117261602	853	8	0	17	0	14	0	0.121	0	0.343	0	0.234	0	21.242	0.000979495	0.0314618	yes
GRMZM2G001853	Refgen2	10	+	208847708	208848375	627	14	0	14	0	9	0	0.212	0	0.282	0	0.151	0	21.221	0.00108918	0.0315807	yes
GRMZM2G002119	Refgen2	3	+	189033502	189036481	1918	2	0	6	0	0	0	0.03	0	0.121	0	0	0	21.133	0.000939943	0.0314618	yes
GRMZM2G002131	Refgen2	2	-	43482588	43483408	555	9	0	0	0	1	0	0.136	0	0	0	0.017	0	21.129	0.00249835	0.0372667	yes
GRMZM2G002173	Refgen2	4	+	156819120	156819766	532	0	0	3	0	9	0	0	0	0.06	0	0.151	0	21.1	0.002442	0.0372667	yes
GRMZM2G002416	Refgen2	8	+	252631960	252633015	947	13	0	9	0	17	0	0.197	0	0.181	0	0.285	0	21.049	0.000975561	0.0314618	yes
GRMZM2G002704	Refgen2	4	-	115360923	115361902	980	5	0	6	0	16	0	0.076	0	0.121	0	0.268	0	21.001	0.000796842	0.0314618	yes
GRMZM2G003109	Refgen2	5	-	188778012	188779683	1553	22	0	7	0	5	0	0.333	0	0.141	0	0.084	0	20.915	0.0013847	0.0325412	yes
GRMZM2G003331	Refgen2	2	+	12598218	12601309	2961	3	0	10	0	27	0	0.045	0	0.202	0	0.452	0	20.907	0.00108452	0.0315807	yes
GRMZM2G003411	Refgen2	4	+	125134554	125136362	976	7	0	0	0	2	0	0.106	0	0	0	0.033	0	20.867	0.00136221	0.0325412	yes
GRMZM2G003988	Refgen2	4	-	185027373	185029438	1596	7	0	0	0	2	0	0.106	0	0	0	0.033	0	20.867	0.00136221	0.0325412	yes
GRMZM2G004138	Refgen2	2	-	136380078	136381482	1283	12	0	10	0	5	0	0.182	0	0.202	0	0.084	0	20.841	0.000766613	0.0314618	yes
GRMZM2G004160	Refgen2	1	+	199630232	199632219	1648	16	0	40	0	22	0	0.242	0	0.806	0	0.368	0	20.824	0.000478599	0.0314618	yes
GRMZM2G004334	Refgen2	6	+	56753111	56755002	501	11	0	6	0	11	0	0.166	0	0.121	0	0.184	0	20.793	0.000765497	0.0314618	yes
GRMZM2G004349	Refgen2	6	+	28425006	28426478	1304	4	0	0	0	5	0	0.061	0	0	0	0.084	0	20.792	0.00121496	0.0321423	yes
GRMZM2G004466	Refgen2	9	-	168939482	168941240	1491	6	0	0	0	3	0	0.091	0	0	0	0.05	0	20.754	0.00126095	0.0321697	yes
GRMZM2G004480	Refgen2	5	-	2358989	2360530	1542	7	0	3	0	18	0	0.106	0	0.06	0	0.301	0	20.73	0.000867675	0.0314618	yes
GRMZM2G004483	Refgen2	9	-	238292817	238294377	585	2	0	0	0	6	0	0.03	0	0	0	0.1	0	20.723	0.000918414	0.0314618	yes
GRMZM2G004748	Refgen2	4	-	238820155	238821007	853	2	0	0	0	6	0	0.03	0	0	0	0.1	0	20.723	0.000918414	0.0314618	yes
GRMZM2G004858	Refgen2	3	-	124735597	124736454	858	14	0	11	0	4	0	0.212	0	0.222	0	0.067	0	20.687	0.000856065	0.0314618	yes
GRMZM2G005163	Refgen2	8	+	21247223	21253774	1900	1	0	11	0	0	0	0.015	0	0.222	0	0	0	20.669	0.00318875	0.039608	yes
GRMZM2G005384	Refgen2	5	-	204341844	204342284	324	13	0	6	0	8	0	0.197	0	0.121	0	0.134	0	20.652	0.000760689	0.0314618	yes
GRMZM2G005633	Refgen2	10	-	97020918	97021679	762	13	0	1	0	0	0	0.197	0	0.02	0	0	0	20.646	0.00371927	0.0410736	yes
GRMZM2G005849	Refgen2	3	+	175174284	175176025	1742	13	0	5	0	14	0	0.197	0	0.101	0	0.234	0	20.631	0.00112314	0.0315807	yes
GRMZM2G006047	Refgen2	1	-	99126090	99127956	1742	6	0	15	0	7	0	0.091	0	0.302	0	0.117	0	20.567	0.000788511	0.0314618	yes
GRMZM2G006117	Refgen2	7	-	45091771	45092716	255	15	0	5	0	10	0	0.227	0	0.101	0	0.167	0	20.53	0.000914461	0.0314618	yes
GRMZM2G006578	Refgen2	7	+	18491075	18491611	537	5	0	0	0	3	0	0.076	0	0	0	0.05	0	20.515	0.000869063	0.0314618	yes
GRMZM2G006716	Refgen2	7	-	119412830	119414563	1734	17	0	10	0	4	0	0.257	0	0.202	0	0.067	0	20.45	0.0010592	0.0315246	yes
GRMZM2G006762	Refgen2	4	-	126652215	126656003	910	13	0	7	0	7	0	0.197	0	0.141	0	0.117	0	20.446	0.00075831	0.0314618	yes
GRMZM2G006964	Refgen2	2	+	181558959	181560440	1482	6	0	6	0	14	0	0.091	0	0.121	0	0.234	0	20.428	0.000783468	0.0314618	yes
GRMZM2G006977	Refgen2	1	-	287758275	287758989	715	20	0	28	0	20	0	0.303	0	0.564	0	0.335	0	20.413	0.00052731	0.0314618	yes
GRMZM2G007160	Refgen2	3	-	28350228	28350848	474	10	0	7	0	8	0	0.151	0	0.141	0	0.134	0	20.409	0.000793612	0.0314618	yes
GRMZM2G007195	Refgen2	6	+	56806976	56810257	2878	3	0	19	0	5	0	0.045	0	0.383	0	0.084	0	20.409	0.00088722	0.0314618	yes
GRMZM2G007256	Refgen2	2	-	124296378	124300947	3223	14	0	6	0	10	0	0.212	0	0.121	0	0.167	0	20.34	0.000894024	0.0314618	yes
GRMZM2G007404	Refgen2	8	+	161197745	161199034	1174	9	0	7	0	16	0	0.136	0	0.141	0	0.268	0	20.318	0.00110167	0.0315807	yes
GRMZM2G007810	Refgen2	5	+	85855902	85857817	1916	0	0	4	0	15	0	0	0	0.081	0	0.251	0	20.297	0.00252315	0.0372667	yes
GRMZM2G007939	Refgen2	1	-	24817372	24818971	1491	11	0	8	0	5	0	0.166	0	0.161	0	0.084	0	20.232	0.00090312	0.0314618	yes
GRMZM2G008029	Refgen2	1	+	42864821	42865713	893	6	0	13	0	6	0	0.091	0	0.262	0	0.1	0	20.22	0.000823163	0.0314618	yes
GRMZM2G008047	Refgen2	5	-	5526967	5527296	330	9	0	13	0	9	0	0.136	0	0.262	0	0.151	0	20.199	0.0009636	0.0314618	yes
GRMZM2G008108	Refgen2	7	-	148940713	148942362	599	0	0	2	0	10	0	0	0	0.04	0	0.167	0	20.179	0.00264995	0.0373347	yes
GRMZM2G008309	Refgen2	7	-	2199781	2200562	782	0	0	10	0	2	0	0	0	0.202	0	0.033	0	19.968	0.00267218	0.0373561	yes
GRMZM2G008593	Refgen2	5	-	13469516	13471942	2227	7	0	5	0	0	0	0.106	0	0.101	0	0	0	19.96	0.00239168	0.0371539	yes
GRMZM2G008773	Refgen2	1	-	167479050	167481644	1927	7	0	5	0	0	0	0.106	0	0.101	0	0	0	19.96	0.00239168	0.0371539	yes
GRMZM2G008919	Refgen2	2	-	152469925	152470749	825	0	0	4	0	7	0	0	0	0.081	0	0.117	0	19.955	0.00214464	0.0363778	yes
GRMZM2G009030	Refgen2	7	+	147338721	147340639	348	7	0	1	0	0	0	0.106	0	0.02	0	0	0	19.95	0.00110419	0.0315807	yes
GRMZM2G009045	Refgen2	7	+	131699768	131702221	2117	9	0	10	0	5	0	0.136	0	0.202	0	0.084	0	19.907	0.000897334	0.0314618	yes
GRMZM2G009125	Refgen2	2	-	19931557	19933396	1044	12	0	7	0	4	0	0.182	0	0.141	0	0.067	0	19.89	0.00108267	0.0315807	yes
GRMZM2G009166	Refgen2	7	+	59877673	59878910	1238	7	0	3	0	0	0	0.106	0	0.06	0	0	0	19.878	0.00201114	0.0357356	yes
GRMZM2G010348	Refgen2	8	+	87769741	87770022	282	7	0	3	0	0	0	0.106	0	0.06	0	0	0	19.878	0.00201114	0.0357356	yes
GRMZM2G010545	Refgen2	1	-	184064747	184066999	1915	14	0	4	0	6	0	0.212	0	0.081	0	0.1	0	19.871	0.000957863	0.0314618	yes
GRMZM2G010640	Refgen2	7	-	161948835	161954288	2109	9	0	9	0	6	0	0.136	0	0.181	0	0.1	0	19.81	0.000882893	0.0314618	yes
GRMZM2G010740	Refgen2	9	-	178825155	178825870	584	16	0	6	0	2	0	0.242	0	0.121	0	0.033	0	19.779	0.00106723	0.0315346	yes
GRMZM2G010765	Refgen2	2	-	167486406	167486747	342	12	0	7	0	0	0	0.182	0	0.141	0	0	0	19.739	0.00242249	0.0372636	yes
GRMZM2G010855	Refgen2	1	-	300040025	300041208	1184	8	0	8	0	8	0	0.121	0	0.161	0	0.134	0	19.739	0.000871639	0.0314618	yes
GRMZM2G010868	Refgen2	3	+	67454716	67457087	2022	4	0	0	0	9	0	0.061	0	0	0	0.151	0	19.702	0.00249441	0.0372667	yes
GRMZM2G010987	Refgen2	8	-	125950989	125951356	219	19	0	2	0	1	0	0.287	0	0.04	0	0.017	0	19.695	0.00193014	0.0355079	yes
GRMZM2G011025	Refgen2	1	-	14882783	14890498	1331	28	0	1	0	0	0	0.424	0	0.02	0	0	0	19.646	0.00176766	0.0347813	yes
GRMZM2G011098	Refgen2	5	-	188571553	188572402	850	5	0	15	0	4	0	0.076	0	0.302	0	0.067	0	19.621	0.000977504	0.0314618	yes
GRMZM2G011119	Refgen2	4	-	15615303	15616271	900	3	0	3	0	0	0	0.045	0	0.06	0	0	0	19.599	0.000773398	0.0314618	yes
GRMZM2G011240	Refgen2	1	-	51016688	51022814	1950	1	0	1	0	5	0	0.015	0	0.02	0	0.084	0	19.364	0.000732989	0.0314618	yes
GRMZM2G011598	Refgen2	1	-	195960710	195963096	1980	8	0	4	0	1	0	0.121	0	0.081	0	0.017	0	19.343	0.00206647	0.0359058	yes
GRMZM2G011615	Refgen2	6	+	41260877	41261848	875	0	0	3	0	3	0	0	0	0.06	0	0.05	0	19.331	0.000734109	0.0314618	yes
GRMZM2G011806	Refgen2	4	-	27082522	27084043	1522	0	0	3	0	3	0	0	0	0.06	0	0.05	0	19.331	0.000734109	0.0314618	yes
GRMZM2G011878	Refgen2	3	+	210676744	210677261	518	12	0	1	0	5	0	0.182	0	0.02	0	0.084	0	19.245	0.00224974	0.0368899	yes
GRMZM2G012046	Refgen2	5	-	18507575	18508504	930	12	0	5	0	4	0	0.182	0	0.101	0	0.067	0	19.135	0.00151189	0.0334328	yes
GRMZM2G012140	Refgen2	9	+	239115951	239117811	1672	2	0	2	0	20	0	0.03	0	0.04	0	0.335	0	19.121	0.00125361	0.0321697	yes
GRMZM2G012160	Refgen2	8	+	169995460	169998001	2334	2	0	6	0	3	0	0.03	0	0.121	0	0.05	0	19.117	0.00166235	0.03408	yes
GRMZM2G012306	Refgen2	1	+	110491642	110494032	1562	3	0	19	0	3	0	0.045	0	0.383	0	0.05	0	19.073	0.00101625	0.0314618	yes
GRMZM2G012806	Refgen2	6	+	142935494	142936742	1249	1	0	1	0	10	0	0.015	0	0.02	0	0.167	0	19	0.00240423	0.0372636	yes
GRMZM2G012861	Refgen2	3	-	86052856	86053872	1017	1	0	3	0	19	0	0.015	0	0.06	0	0.318	0	18.971	0.00146455	0.0332544	yes
GRMZM2G012932	Refgen2	1	-	130783774	130784298	525	16	0	4	0	0	0	0.242	0	0.081	0	0	0	18.935	0.00250344	0.0372667	yes
GRMZM2G013002	Refgen2	9	+	161684511	161685803	1293	3	0	4	0	10	0	0.045	0	0.081	0	0.167	0	18.925	0.00203801	0.0357356	yes
GRMZM2G013206	Refgen2	1	-	36003405	36004296	807	4	0	3	0	1	0	0.061	0	0.06	0	0.017	0	18.914	0.000678074	0.0314618	yes
GRMZM2G013324	Refgen2	5	-	151200898	151202661	1764	4	0	3	0	0	0	0.061	0	0.06	0	0	0	18.896	0.000857959	0.0314618	yes
GRMZM2G013463	Refgen2	3	+	148323855	148327356	1281	4	0	3	0	0	0	0.061	0	0.06	0	0	0	18.896	0.000857959	0.0314618	yes
GRMZM2G013726	Refgen2	8	-	224174093	224175094	1002	8	0	4	0	7	0	0.121	0	0.081	0	0.117	0	18.892	0.00171965	0.0346803	yes
GRMZM2G014392	Refgen2	1	+	128967199	128968845	1647	0	0	2	0	4	0	0	0	0.04	0	0.067	0	18.886	0.000761557	0.0314618	yes
GRMZM2G014844	Refgen2	10	-	209490943	209493471	1987	0	0	2	0	4	0	0	0	0.04	0	0.067	0	18.886	0.000761557	0.0314618	yes
GRMZM2G014854	Refgen2	4	-	186899047	186901405	1554	0	0	2	0	4	0	0	0	0.04	0	0.067	0	18.886	0.000761557	0.0314618	yes
GRMZM2G014914	Refgen2	7	+	155424570	155429828	2073	0	0	2	0	4	0	0	0	0.04	0	0.067	0	18.886	0.000761557	0.0314618	yes
GRMZM2G015127	Refgen2	5	-	66954679	66954976	298	0	0	2	0	4	0	0	0	0.04	0	0.067	0	18.886	0.000761557	0.0314618	yes
GRMZM2G015605	Refgen2	10	-	164364957	164366457	1501	5	0	10	0	7	0	0.076	0	0.202	0	0.117	0	18.835	0.00123038	0.0321423	yes
GRMZM2G016153	Refgen2	8	-	209224221	209226983	2550	7	0	3	0	2	0	0.106	0	0.06	0	0.033	0	18.813	0.00184362	0.0351402	yes
GRMZM2G016264	Refgen2	10	-	264098381	264102280	1083	3	0	0	0	3	0	0.045	0	0	0	0.05	0	18.81	0.000758223	0.0314618	yes
GRMZM2G016362	Refgen2	4	-	177371632	177374315	1251	5	0	4	0	13	0	0.076	0	0.081	0	0.218	0	18.791	0.00130864	0.0322543	yes
GRMZM2G016521	Refgen2	1	-	54746363	54748100	1738	3	0	1	0	8	0	0.045	0	0.02	0	0.134	0	18.789	0.00201397	0.0357356	yes
GRMZM2G016586	Refgen2	3	-	9215738	9217191	1032	10	0	0	0	9	0	0.151	0	0	0	0.151	0	18.778	0.00232605	0.0369183	yes
GRMZM2G016649	Refgen2	2	-	279335891	279338379	1981	1	0	9	0	6	0	0.015	0	0.181	0	0.1	0	18.778	0.0023121	0.0369183	yes
GRMZM2G016958	Refgen2	7	+	80963525	80966109	2490	5	0	3	0	3	0	0.076	0	0.06	0	0.05	0	18.759	0.00159825	0.0336598	yes
GRMZM2G017013	Refgen2	7	+	148991785	148992408	624	0	0	1	0	6	0	0	0	0.02	0	0.1	0	18.738	0.000988313	0.0314618	yes
GRMZM2G017223	Refgen2	1	+	131090304	131092584	925	0	0	1	0	6	0	0	0	0.02	0	0.1	0	18.738	0.000988313	0.0314618	yes
GRMZM2G017249	Refgen2	5	-	102873987	102876804	2818	0	0	1	0	6	0	0	0	0.02	0	0.1	0	18.738	0.000988313	0.0314618	yes
GRMZM2G017616	Refgen2	1	-	129539085	129539498	414	0	0	1	0	6	0	0	0	0.02	0	0.1	0	18.738	0.000988313	0.0314618	yes
GRMZM2G017643	Refgen2	2	+	296845264	296845864	601	3	0	3	0	17	0	0.045	0	0.06	0	0.285	0	18.73	0.00126039	0.0321697	yes
GRMZM2G017670	Refgen2	1	+	104435595	104436749	1067	2	0	2	0	5	0	0.03	0	0.04	0	0.084	0	18.714	0.000931704	0.0314618	yes
GRMZM2G017805	Refgen2	5	-	24642329	24643488	1160	6	0	4	0	0	0	0.091	0	0.081	0	0	0	18.696	0.0019318	0.0355079	yes
GRMZM2G017933	Refgen2	5	-	139619421	139620572	821	1	0	3	0	2	0	0.015	0	0.06	0	0.033	0	18.691	0.000584392	0.0314618	yes
GRMZM2G018595	Refgen2	2	-	12291230	12291790	561	0	0	6	0	1	0	0	0	0.121	0	0.017	0	18.673	0.00099918	0.0314618	yes
GRMZM2G018631	Refgen2	10	-	150864961	150867213	2253	1	0	6	0	3	0	0.015	0	0.121	0	0.05	0	18.67	0.00153411	0.033524	yes
GRMZM2G018869	Refgen2	3	-	193845843	193847042	1072	5	0	7	0	5	0	0.076	0	0.141	0	0.084	0	18.665	0.00189513	0.0353785	yes
GRMZM2G019171	Refgen2	1	+	80766478	80768230	1753	7	0	10	0	3	0	0.106	0	0.202	0	0.05	0	18.644	0.00166382	0.03408	yes
GRMZM2G019209	Refgen2	4	+	11559093	11560408	1316	9	0	3	0	5	0	0.136	0	0.06	0	0.084	0	18.639	0.00200563	0.0357356	yes
GRMZM2G019280	Refgen2	1	+	48634120	48635592	1473	2	0	18	0	1	0	0.03	0	0.363	0	0.017	0	18.584	0.00215731	0.0365137	yes
GRMZM2G019500	Refgen2	2	+	23082107	23082688	582	8	0	2	0	9	0	0.121	0	0.04	0	0.151	0	18.562	0.00185718	0.0352775	yes
GRMZM2G019819	Refgen2	2	-	2056317	2057251	935	1	0	14	0	2	0	0.015	0	0.282	0	0.033	0	18.547	0.00269266	0.0374537	yes
GRMZM2G019866	Refgen2	5	-	117055014	117058734	1463	4	0	5	0	6	0	0.061	0	0.101	0	0.1	0	18.538	0.00197485	0.0356214	yes
GRMZM2G019986	Refgen2	10	-	295588399	295589534	1136	10	0	0	0	7	0	0.151	0	0	0	0.117	0	18.515	0.00263883	0.0372667	yes
GRMZM2G020721	Refgen2	9	+	278602439	278604715	1353	3	0	3	0	5	0	0.045	0	0.06	0	0.084	0	18.507	0.00158973	0.0336598	yes
GRMZM2G021406	Refgen2	6	-	274415178	274416110	933	3	0	3	0	5	0	0.045	0	0.06	0	0.084	0	18.507	0.00158973	0.0336598	yes
GRMZM2G021459	Refgen2	2	-	109071793	109074924	2199	2	0	3	0	3	0	0.03	0	0.06	0	0.05	0	18.506	0.000621692	0.0314618	yes
GRMZM2G021786	Refgen2	2	+	174224914	174229713	2442	2	0	3	0	3	0	0.03	0	0.06	0	0.05	0	18.506	0.000621692	0.0314618	yes
GRMZM2G021973	Refgen2	5	+	196441003	196441263	261	4	0	1	0	1	0	0.061	0	0.02	0	0.017	0	18.492	0.000651529	0.0314618	yes
GRMZM2G022014	Refgen2	7	-	22194113	22195252	734	6	0	6	0	8	0	0.091	0	0.121	0	0.134	0	18.489	0.00155628	0.0336598	yes
GRMZM2G022311	Refgen2	3	-	85319450	85321023	1574	5	0	12	0	1	0	0.076	0	0.242	0	0.017	0	18.458	0.00225696	0.0368899	yes
GRMZM2G022318	Refgen2	10	+	132259993	132260907	915	12	0	2	0	3	0	0.182	0	0.04	0	0.05	0	18.447	0.0022988	0.0368899	yes
GRMZM2G022403	Refgen2	2	+	18925168	18927203	1923	1	0	11	0	3	0	0.015	0	0.222	0	0.05	0	18.388	0.00250398	0.0372667	yes
GRMZM2G022679	Refgen2	3	+	259380036	259382124	1694	9	0	0	0	3	0	0.136	0	0	0	0.05	0	18.365	0.00254716	0.0372667	yes
GRMZM2G023110	Refgen2	1	-	23715448	23717527	2080	2	0	8	0	7	0	0.03	0	0.161	0	0.117	0	18.314	0.00203809	0.0357356	yes
GRMZM2G023279	Refgen2	3	-	273298297	273299437	1141	5	0	0	0	4	0	0.076	0	0	0	0.067	0	18.303	0.00122176	0.0321423	yes
GRMZM2G023444	Refgen2	7	-	30231642	30234364	1783	10	0	3	0	3	0	0.151	0	0.06	0	0.05	0	18.3	0.00221905	0.0368044	yes
GRMZM2G023683	Refgen2	6	+	12833764	12834168	405	5	0	0	0	5	0	0.076	0	0	0	0.084	0	18.282	0.00186946	0.0352855	yes
GRMZM2G023708	Refgen2	10	+	202166920	202170217	3100	1	0	1	0	11	0	0.015	0	0.02	0	0.184	0	18.275	0.00253673	0.0372667	yes
GRMZM2G023847	Refgen2	1	+	155164536	155165232	525	8	0	2	0	1	0	0.121	0	0.04	0	0.017	0	18.262	0.00198932	0.0356306	yes
GRMZM2G023982	Refgen2	5	+	142844512	142846093	1582	5	0	3	0	11	0	0.076	0	0.06	0	0.184	0	18.249	0.00182521	0.0350045	yes
GRMZM2G024211	Refgen2	5	-	130415515	130417813	804	1	0	5	0	1	0	0.015	0	0.101	0	0.017	0	18.228	0.00074014	0.0314618	yes
GRMZM2G024350	Refgen2	6	+	154705495	154707076	1545	1	0	1	0	6	0	0.015	0	0.02	0	0.1	0	18.214	0.000778756	0.0314618	yes
GRMZM2G024495	Refgen2	2	+	44387729	44389256	1443	2	0	3	0	2	0	0.03	0	0.06	0	0.033	0	18.209	0.00061458	0.0314618	yes
GRMZM2G024668	Refgen2	1	+	7603580	7604419	840	1	0	2	0	6	0	0.015	0	0.04	0	0.1	0	18.205	0.00102466	0.0314618	yes
GRMZM2G024680	Refgen2	1	-	166814415	166815482	1068	1	0	2	0	6	0	0.015	0	0.04	0	0.1	0	18.205	0.00102466	0.0314618	yes
GRMZM2G024823	Refgen2	1	+	103045720	103049593	1905	3	0	4	0	8	0	0.045	0	0.081	0	0.134	0	18.192	0.00206355	0.0358947	yes
GRMZM2G025105	Refgen2	6	-	230255488	230256061	574	8	0	6	0	2	0	0.121	0	0.121	0	0.033	0	18.192	0.00216633	0.0365481	yes
GRMZM2G025598	Refgen2	5	+	39092081	39092901	731	7	0	2	0	2	0	0.106	0	0.04	0	0.033	0	18.19	0.00177714	0.0347813	yes
GRMZM2G025833	Refgen2	5	-	150251306	150264845	1841	2	0	2	0	4	0	0.03	0	0.04	0	0.067	0	18.186	0.000637674	0.0314618	yes
GRMZM2G025959	Refgen2	6	-	180155096	180158005	1789	2	0	2	0	4	0	0.03	0	0.04	0	0.067	0	18.186	0.000637674	0.0314618	yes
GRMZM2G026065	Refgen2	2	-	12641797	12644804	1669	2	0	2	0	4	0	0.03	0	0.04	0	0.067	0	18.186	0.000637674	0.0314618	yes
GRMZM2G026459	Refgen2	4	+	39327335	39330173	1948	3	0	1	0	4	0	0.045	0	0.02	0	0.067	0	18.184	0.00067263	0.0314618	yes
GRMZM2G026470	Refgen2	8	-	23058641	23061105	2156	14	0	2	0	1	0	0.212	0	0.04	0	0.017	0	18.174	0.00276567	0.0377005	yes
GRMZM2G026664	Refgen2	1	-	134457411	134458785	795	2	0	1	0	4	0	0.03	0	0.02	0	0.067	0	18.173	0.000665324	0.0314618	yes
GRMZM2G026804	Refgen2	8	-	82796739	82798866	2048	2	0	5	0	1	0	0.03	0	0.101	0	0.017	0	18.172	0.000706127	0.0314618	yes
GRMZM2G026839	Refgen2	5	+	158303275	158306368	3094	2	0	5	0	1	0	0.03	0	0.101	0	0.017	0	18.172	0.000706127	0.0314618	yes
GRMZM2G026889	Refgen2	9	-	158302909	158306331	3372	2	0	5	0	1	0	0.03	0	0.101	0	0.017	0	18.172	0.000706127	0.0314618	yes
GRMZM2G026926	Refgen2	2	-	138997464	139003364	2412	3	0	1	0	2	0	0.045	0	0.02	0	0.033	0	18.154	0.000590446	0.0314618	yes
GRMZM2G027098	Refgen2	4	-	291449994	291450569	576	3	0	1	0	2	0	0.045	0	0.02	0	0.033	0	18.154	0.000590446	0.0314618	yes
GRMZM2G027107	Refgen2	5	+	270053078	270054144	956	2	0	1	0	5	0	0.03	0	0.02	0	0.084	0	18.123	0.000700584	0.0314618	yes
GRMZM2G027198	Refgen2	7	-	8416080	8417957	1403	1	0	10	0	1	0	0.015	0	0.202	0	0.017	0	18.118	0.00243467	0.0372667	yes
GRMZM2G027347	Refgen2	2	+	166170505	166172514	2010	1	0	0	0	6	0	0.015	0	0	0	0.1	0	18.116	0.00100939	0.0314618	yes
GRMZM2G027462	Refgen2	1	-	180570157	180570890	734	3	0	3	0	6	0	0.045	0	0.06	0	0.1	0	18.103	0.00173322	0.0346866	yes
GRMZM2G028036	Refgen2	1	-	123432811	123435867	1961	2	0	3	0	1	0	0.03	0	0.06	0	0.017	0	18.09	0.000590943	0.0314618	yes
GRMZM2G028252	Refgen2	3	+	200266919	200270072	1374	2	0	3	0	1	0	0.03	0	0.06	0	0.017	0	18.09	0.000590943	0.0314618	yes
GRMZM2G028393	Refgen2	8	+	4452315	4452533	219	2	0	3	0	1	0	0.03	0	0.06	0	0.017	0	18.09	0.000590943	0.0314618	yes
GRMZM2G028397	Refgen2	5	+	288761916	288762206	291	7	0	0	0	8	0	0.106	0	0	0	0.134	0	18.088	0.0027271	0.0375459	yes
GRMZM2G028413	Refgen2	9	-	162079660	162085372	1517	5	0	0	0	10	0	0.076	0	0	0	0.167	0	18.081	0.00280997	0.0378196	yes
GRMZM2G028535	Refgen2	8	+	128206303	128209076	1166	1	0	5	0	0	0	0.015	0	0.101	0	0	0	18.052	0.000912678	0.0314618	yes
GRMZM2G028568	Refgen2	3	+	236473321	236479590	1796	1	0	5	0	0	0	0.015	0	0.101	0	0	0	18.052	0.000912678	0.0314618	yes
GRMZM2G029048	Refgen2	5	+	168785597	168786938	1342	1	0	6	0	0	0	0.015	0	0.121	0	0	0	18.026	0.00103607	0.0315246	yes
GRMZM2G029211	Refgen2	2	+	161135362	161138301	2305	1	0	2	0	5	0	0.015	0	0.04	0	0.084	0	18.025	0.000696291	0.0314618	yes
GRMZM2G029720	Refgen2	7	-	27714867	27715537	564	4	0	1	0	3	0	0.061	0	0.02	0	0.05	0	18.024	0.000675004	0.0314618	yes
GRMZM2G029912	Refgen2	9	+	169052807	169054452	1637	4	0	1	0	3	0	0.061	0	0.02	0	0.05	0	18.024	0.000675004	0.0314618	yes
GRMZM2G030009	Refgen2	10	-	68799746	68804354	3321	4	0	1	0	3	0	0.061	0	0.02	0	0.05	0	18.024	0.000675004	0.0314618	yes
GRMZM2G030099	Refgen2	9	+	706080	707213	1134	4	0	1	0	3	0	0.061	0	0.02	0	0.05	0	18.024	0.000675004	0.0314618	yes
GRMZM2G030138	Refgen2	7	+	244770698	244772023	1079	8	0	1	0	2	0	0.121	0	0.02	0	0.033	0	18.011	0.0019819	0.0356214	yes
GRMZM2G030862	Refgen2	4	+	49392372	49394474	1501	1	0	4	0	2	0	0.015	0	0.081	0	0.033	0	18.01	0.000663453	0.0314618	yes
GRMZM2G030945	Refgen2	5	+	100017747	100018574	828	1	0	4	0	2	0	0.015	0	0.081	0	0.033	0	18.01	0.000663453	0.0314618	yes
GRMZM2G031308	Refgen2	3	-	136769245	136770572	1219	2	0	12	0	5	0	0.03	0	0.242	0	0.084	0	18.009	0.00192641	0.0355079	yes
GRMZM2G031323	Refgen2	7	+	5398299	5400462	2164	2	0	14	0	4	0	0.03	0	0.282	0	0.067	0	18.006	0.00187449	0.0352855	yes
GRMZM2G031435	Refgen2	6	-	12027989	12029089	1101	5	0	2	0	2	0	0.076	0	0.04	0	0.033	0	18.006	0.000942481	0.0314618	yes
GRMZM2G031660	Refgen2	10	+	66956269	66957720	1323	5	0	2	0	2	0	0.076	0	0.04	0	0.033	0	18.006	0.000942481	0.0314618	yes
GRMZM2G031790	Refgen2	1	-	98174406	98175083	595	4	0	5	0	3	0	0.061	0	0.101	0	0.05	0	17.993	0.00170244	0.0344218	yes
GRMZM2G031893	Refgen2	1	+	281065185	281065733	549	1	0	2	0	3	0	0.015	0	0.04	0	0.05	0	17.983	0.000583963	0.0314618	yes
GRMZM2G031952	Refgen2	5	-	158224715	158226153	1224	1	0	5	0	2	0	0.015	0	0.101	0	0.033	0	17.96	0.000699236	0.0314618	yes
GRMZM2G031991	Refgen2	5	-	34107455	34109786	1818	6	0	1	0	2	0	0.091	0	0.02	0	0.033	0	17.959	0.00104503	0.0315246	yes
GRMZM2G032555	Refgen2	6	-	108265783	108266565	783	6	0	1	0	2	0	0.091	0	0.02	0	0.033	0	17.959	0.00104503	0.0315246	yes
GRMZM2G032682	Refgen2	2	-	157627349	157627609	261	13	0	0	0	2	0	0.197	0	0	0	0.033	0	17.958	0.00341696	0.0404455	yes
GRMZM2G032807	Refgen2	7	-	135392246	135393187	942	1	0	14	0	0	0	0.015	0	0.282	0	0	0	17.942	0.00389329	0.0415123	yes
GRMZM2G032856	Refgen2	5	-	93806301	93806504	204	4	0	0	0	8	0	0.061	0	0	0	0.134	0	17.915	0.00240122	0.0372636	yes
GRMZM2G032878	Refgen2	7	+	138373627	138374157	531	3	0	1	0	3	0	0.045	0	0.02	0	0.05	0	17.911	0.000649583	0.0314618	yes
GRMZM2G033175	Refgen2	9	-	283191829	283193058	1230	3	0	1	0	3	0	0.045	0	0.02	0	0.05	0	17.911	0.000649583	0.0314618	yes
GRMZM2G033515	Refgen2	3	-	197387344	197388771	1428	1	0	2	0	4	0	0.015	0	0.04	0	0.067	0	17.904	0.000661505	0.0314618	yes
GRMZM2G033555	Refgen2	9	-	159631867	159632244	378	2	0	2	0	2	0	0.03	0	0.04	0	0.033	0	17.878	0.000555605	0.0314618	yes
GRMZM2G033767	Refgen2	3	-	35884125	35885404	1280	2	0	2	0	2	0	0.03	0	0.04	0	0.033	0	17.878	0.000555605	0.0314618	yes
GRMZM2G033952	Refgen2	4	-	236146894	236186463	2624	2	0	2	0	2	0	0.03	0	0.04	0	0.033	0	17.878	0.000555605	0.0314618	yes
GRMZM2G034152	Refgen2	10	+	12627209	12643241	3213	2	0	4	0	2	0	0.03	0	0.081	0	0.033	0	17.874	0.000640027	0.0314618	yes
GRMZM2G034182	Refgen2	5	-	9413823	9416383	1425	3	0	4	0	4	0	0.045	0	0.081	0	0.067	0	17.873	0.0015701	0.0336598	yes
GRMZM2G035131	Refgen2	3	-	56160677	56162858	1601	1	0	3	0	5	0	0.015	0	0.06	0	0.084	0	17.872	0.000971913	0.0314618	yes
GRMZM2G035243	Refgen2	1	-	215849697	215850742	908	3	0	2	0	1	0	0.045	0	0.04	0	0.017	0	17.863	0.000593081	0.0314618	yes
GRMZM2G035248	Refgen2	5	+	209982457	209982903	447	3	0	2	0	1	0	0.045	0	0.04	0	0.017	0	17.863	0.000593081	0.0314618	yes
GRMZM2G035278	Refgen2	3	+	229297719	229300286	2568	3	0	1	0	5	0	0.045	0	0.02	0	0.084	0	17.86	0.000981096	0.0314618	yes
GRMZM2G035405	Refgen2	5	+	87811933	87813386	1454	3	0	1	0	5	0	0.045	0	0.02	0	0.084	0	17.86	0.000981096	0.0314618	yes
GRMZM2G035584	Refgen2	5	-	171860442	171862785	2114	3	0	3	0	4	0	0.045	0	0.06	0	0.067	0	17.853	0.00135685	0.0325412	yes
GRMZM2G035839	Refgen2	10	-	178285833	178288003	1475	1	0	1	0	9	0	0.015	0	0.02	0	0.151	0	17.817	0.00218305	0.036594	yes
GRMZM2G035890	Refgen2	1	-	9882	10387	506	11	0	1	0	1	0	0.166	0	0.02	0	0.017	0	17.811	0.00262352	0.0372667	yes
GRMZM2G036120	Refgen2	8	-	20665757	20666996	1084	5	0	0	0	7	0	0.076	0	0	0	0.117	0	17.807	0.00234322	0.0369298	yes
GRMZM2G036134	Refgen2	7	+	82971168	82971688	471	5	0	2	0	1	0	0.076	0	0.04	0	0.017	0	17.796	0.000711492	0.0314618	yes
GRMZM2G036286	Refgen2	5	+	28484765	28485930	993	9	0	0	0	4	0	0.136	0	0	0	0.067	0	17.773	0.00252408	0.0372667	yes
GRMZM2G036703	Refgen2	8	-	67019303	67020579	1277	6	0	0	0	4	0	0.091	0	0	0	0.067	0	17.772	0.0018988	0.0353785	yes
GRMZM2G036826	Refgen2	9	+	45766851	45767609	759	4	0	6	0	4	0	0.061	0	0.121	0	0.067	0	17.765	0.0018756	0.0352855	yes
GRMZM2G036952	Refgen2	8	+	103636711	103638258	1350	1	0	0	0	5	0	0.015	0	0	0	0.084	0	17.751	0.00089067	0.0314618	yes
GRMZM2G037452	Refgen2	3	-	178118839	178119668	712	1	0	0	0	5	0	0.015	0	0	0	0.084	0	17.751	0.00089067	0.0314618	yes
GRMZM2G037469	Refgen2	3	-	203085227	203086469	990	1	0	0	0	5	0	0.015	0	0	0	0.084	0	17.751	0.00089067	0.0314618	yes
GRMZM2G038217	Refgen2	1	-	155974169	155975042	874	1	0	0	0	5	0	0.015	0	0	0	0.084	0	17.751	0.00089067	0.0314618	yes
GRMZM2G038490	Refgen2	7	+	330767	335518	4048	1	0	0	0	5	0	0.015	0	0	0	0.084	0	17.751	0.00089067	0.0314618	yes
GRMZM2G038674	Refgen2	8	-	8741089	8742568	1480	1	0	6	0	2	0	0.015	0	0.121	0	0.033	0	17.741	0.00103045	0.0315162	yes
GRMZM2G038677	Refgen2	1	+	184862728	184864092	992	1	0	2	0	8	0	0.015	0	0.04	0	0.134	0	17.728	0.00193791	0.0355079	yes
GRMZM2G038722	Refgen2	2	+	218422793	218424779	1770	6	0	2	0	5	0	0.091	0	0.04	0	0.084	0	17.724	0.00183335	0.0350761	yes
GRMZM2G038893	Refgen2	1	-	204583775	204583963	189	9	0	1	0	5	0	0.136	0	0.02	0	0.084	0	17.665	0.00235468	0.0370118	yes
GRMZM2G039113	Refgen2	6	+	236425425	236428367	2314	4	0	2	0	2	0	0.061	0	0.04	0	0.033	0	17.615	0.000643688	0.0314618	yes
GRMZM2G039362	Refgen2	6	+	206848089	206848599	511	3	0	3	0	1	0	0.045	0	0.06	0	0.017	0	17.608	0.000653829	0.0314618	yes
GRMZM2G039383	Refgen2	6	+	177412922	177413661	740	3	0	4	0	2	0	0.045	0	0.081	0	0.033	0	17.606	0.000902603	0.0314618	yes
GRMZM2G039419	Refgen2	6	+	155483466	155483720	255	2	0	1	0	3	0	0.03	0	0.02	0	0.05	0	17.606	0.000588184	0.0314618	yes
GRMZM2G039630	Refgen2	4	-	113280504	113280779	276	5	0	1	0	1	0	0.076	0	0.02	0	0.017	0	17.596	0.000751389	0.0314618	yes
GRMZM2G039639	Refgen2	1	+	19834281	19835285	690	5	0	1	0	1	0	0.076	0	0.02	0	0.017	0	17.596	0.000751389	0.0314618	yes
GRMZM2G039757	Refgen2	7	+	142787197	142788148	952	4	0	4	0	4	0	0.061	0	0.081	0	0.067	0	17.551	0.00167881	0.0341429	yes
GRMZM2G039811	Refgen2	2	-	62663584	62664198	615	3	0	2	0	3	0	0.045	0	0.04	0	0.05	0	17.518	0.000624825	0.0314618	yes
GRMZM2G039886	Refgen2	6	-	43764764	43767544	2154	1	0	4	0	9	0	0.015	0	0.081	0	0.151	0	17.491	0.00220579	0.0367398	yes
GRMZM2G040068	Refgen2	1	+	12551748	12552625	878	1	0	4	0	9	0	0.015	0	0.081	0	0.151	0	17.491	0.00220579	0.0367398	yes
GRMZM2G040094	Refgen2	4	-	172331942	172332650	709	3	0	2	0	8	0	0.045	0	0.04	0	0.134	0	17.486	0.00191877	0.0355018	yes
GRMZM2G040115	Refgen2	2	+	125205016	125207891	1611	3	0	2	0	2	0	0.045	0	0.04	0	0.033	0	17.478	0.000617453	0.0314618	yes
GRMZM2G040117	Refgen2	5	-	192417556	192418142	587	5	0	1	0	3	0	0.076	0	0.02	0	0.05	0	17.472	0.000987353	0.0314618	yes
GRMZM2G040359	Refgen2	10	-	196407086	196408956	1770	6	0	1	0	1	0	0.091	0	0.02	0	0.017	0	17.418	0.00079942	0.0314618	yes
GRMZM2G040890	Refgen2	5	+	12634735	12643862	1951	6	0	1	0	1	0	0.091	0	0.02	0	0.017	0	17.418	0.00079942	0.0314618	yes
GRMZM2G041039	Refgen2	4	+	141947729	141950834	1367	5	0	1	0	0	0	0.076	0	0.02	0	0	0	17.392	0.000930793	0.0314618	yes
GRMZM2G041175	Refgen2	7	-	38769150	38769744	595	5	0	1	0	0	0	0.076	0	0.02	0	0	0	17.392	0.000930793	0.0314618	yes
GRMZM2G041181	Refgen2	7	-	51647717	51648706	865	6	0	0	0	5	0	0.091	0	0	0	0.084	0	17.342	0.00217878	0.036594	yes
GRMZM2G041369	Refgen2	2	-	13777101	13778747	1647	3	0	0	0	6	0	0.045	0	0	0	0.1	0	17.317	0.00125785	0.0321697	yes
GRMZM2G041493	Refgen2	2	+	135212491	135215589	3099	5	0	0	0	1	0	0.076	0	0	0	0.017	0	17.292	0.000916607	0.0314618	yes
GRMZM2G041513	Refgen2	10	+	136245381	136247528	1618	5	0	0	0	1	0	0.076	0	0	0	0.017	0	17.292	0.000916607	0.0314618	yes
GRMZM2G041699	Refgen2	4	+	98721029	98730253	2067	5	0	0	0	1	0	0.076	0	0	0	0.017	0	17.292	0.000916607	0.0314618	yes
GRMZM2G041959	Refgen2	4	-	7430747	7438269	3059	10	0	2	0	2	0	0.151	0	0.04	0	0.033	0	17.288	0.0022791	0.0368899	yes
GRMZM2G042040	Refgen2	1	+	125423729	125427121	1437	10	0	2	0	2	0	0.151	0	0.04	0	0.033	0	17.288	0.0022791	0.0368899	yes
GRMZM2G042089	Refgen2	10	-	28816143	28818564	1631	4	0	2	0	1	0	0.061	0	0.04	0	0.017	0	17.254	0.000675012	0.0314618	yes
GRMZM2G042278	Refgen2	5	-	176522991	176524295	1305	10	0	5	0	1	0	0.151	0	0.101	0	0.017	0	17.251	0.00242741	0.0372667	yes
GRMZM2G042343	Refgen2	2	-	154681593	154689855	1599	2	0	7	0	0	0	0.03	0	0.141	0	0	0	17.136	0.00138149	0.0325412	yes
GRMZM2G042364	Refgen2	3	-	1633124	1635841	1782	1	0	9	0	3	0	0.015	0	0.181	0	0.05	0	17.042	0.00211293	0.0361066	yes
GRMZM2G043027	Refgen2	2	+	200247875	200250455	1347	9	0	2	0	3	0	0.136	0	0.04	0	0.05	0	17.008	0.00213115	0.0363059	yes
GRMZM2G043291	Refgen2	1	-	216531198	216532718	1521	1	0	10	0	0	0	0.015	0	0.202	0	0	0	16.913	0.00294133	0.0383741	yes
GRMZM2G043338	Refgen2	9	+	216178518	216180069	1364	3	0	5	0	3	0	0.045	0	0.101	0	0.05	0	16.893	0.00159677	0.0336598	yes
GRMZM2G043489	Refgen2	2	-	129222210	129224687	1944	4	0	4	0	5	0	0.061	0	0.081	0	0.084	0	16.867	0.00173317	0.0346866	yes
GRMZM2G043521	Refgen2	3	+	7299739	7301739	1706	2	0	6	0	5	0	0.03	0	0.121	0	0.084	0	16.839	0.00182169	0.0350045	yes
GRMZM2G043799	Refgen2	1	-	18775701	18776000	300	5	0	5	0	3	0	0.076	0	0.101	0	0.05	0	16.812	0.00176206	0.0347813	yes
GRMZM2G044027	Refgen2	1	+	153262386	153263055	670	1	0	3	0	10	0	0.015	0	0.06	0	0.167	0	16.769	0.00230925	0.0369183	yes
GRMZM2G044281	Refgen2	1	-	98683719	98687485	1521	3	0	5	0	4	0	0.045	0	0.101	0	0.067	0	16.661	0.00170095	0.0344218	yes
GRMZM2G044337	Refgen2	8	+	118876710	118878139	528	1	0	10	0	2	0	0.015	0	0.202	0	0.033	0	16.604	0.00227393	0.0368899	yes
GRMZM2G044377	Refgen2	10	+	165810951	165811462	512	2	0	3	0	7	0	0.03	0	0.06	0	0.117	0	16.583	0.00182353	0.0350045	yes
GRMZM2G044472	Refgen2	2	+	44820548	44826962	972	4	0	0	0	2	0	0.061	0	0	0	0.033	0	16.562	0.000799384	0.0314618	yes
GRMZM2G044670	Refgen2	4	+	5447384	5449001	1618	4	0	0	0	2	0	0.061	0	0	0	0.033	0	16.562	0.000799384	0.0314618	yes
GRMZM2G045031	Refgen2	7	-	105227016	105227546	531	4	0	0	0	2	0	0.061	0	0	0	0.033	0	16.562	0.000799384	0.0314618	yes
GRMZM2G045720	Refgen2	6	-	136105398	136107763	1923	6	0	1	0	0	0	0.091	0	0.02	0	0	0	16.548	0.00106488	0.0315246	yes
GRMZM2G045976	Refgen2	3	-	14718750	14724626	1426	6	0	1	0	0	0	0.091	0	0.02	0	0	0	16.548	0.00106488	0.0315246	yes
GRMZM2G046024	Refgen2	4	+	183274368	183275614	485	6	0	1	0	0	0	0.091	0	0.02	0	0	0	16.548	0.00106488	0.0315246	yes
GRMZM2G046186	Refgen2	7	+	135411598	135433742	2040	4	0	2	0	0	0	0.061	0	0.04	0	0	0	16.537	0.000815	0.0314618	yes
GRMZM2G046700	Refgen2	1	+	28508173	28509283	936	4	0	2	0	0	0	0.061	0	0.04	0	0	0	16.537	0.000815	0.0314618	yes
GRMZM2G046733	Refgen2	2	-	100886507	100889308	1630	4	0	2	0	0	0	0.061	0	0.04	0	0	0	16.537	0.000815	0.0314618	yes
GRMZM2G046782	Refgen2	10	-	98887887	98891697	1062	4	0	2	0	0	0	0.061	0	0.04	0	0	0	16.537	0.000815	0.0314618	yes
GRMZM2G046848	Refgen2	1	-	169642473	169646603	1655	541	1	254	0	404	0	8.185	0.017	5.12	0	6.763	0	9.91	0.000765093	0.0314618	yes
GRMZM2G046900	Refgen2	2	+	140488236	140488604	204	1005	0	590	0	714	2	15.205	0	11.893	0	11.953	0.035	9.842	0.000524253	0.0314618	yes
GRMZM2G047095	Refgen2	2	-	162342026	162344517	2143	317	0	284	0	399	1	4.796	0	5.725	0	6.68	0.017	9.68	0.00114488	0.0317645	yes
GRMZM2G047124	Refgen2	1	+	140582518	140582712	195	827	2	297	0	694	1	12.512	0.034	5.987	0	11.618	0.017	8.918	9.95855e-05	0.0314618	yes
GRMZM2G047128	Refgen2	4	+	180728678	180729284	522	678	1	595	2	111	0	10.258	0.017	11.994	0.041	1.858	0	8.503	0.000248587	0.0314618	yes
GRMZM2G047368	Refgen2	7	+	2437075	2437817	743	628	2	209	0	421	1	9.501	0.034	4.213	0	7.048	0.017	8.4	0.00045778	0.0314618	yes
GRMZM2G047372	Refgen2	1	-	12166679	12169103	2240	94	0	112	0	127	1	1.422	0	2.258	0	2.126	0.017	8.106	0.00380321	0.0412796	yes
GRMZM2G047384	Refgen2	3	+	164321604	164321885	282	161	0	190	0	246	2	2.436	0	3.83	0	4.118	0.035	8.013	0.00617578	0.0466782	yes
GRMZM2G047474	Refgen2	2	+	213200367	213202390	1920	1073	4	772	1	796	4	16.234	0.067	15.562	0.021	13.326	0.069	7.873	0.000148535	0.0314618	yes
GRMZM2G047800	Refgen2	4	-	137142553	137144384	1711	13123	30	13192	21	15615	128	198.547	0.506	265.922	0.434	261.414	2.223	7.868	0.00403911	0.0418584	yes
GRMZM2G047875	Refgen2	1	-	30775043	30777461	2222	116	1	71	0	90	0	1.755	0.017	1.431	0	1.507	0	7.807	0.00397298	0.0416363	yes
GRMZM2G048117	Refgen2	8	+	101360842	101366143	2033	189	1	140	0	182	1	2.86	0.017	2.822	0	3.047	0.017	7.703	0.00209668	0.0360078	yes
GRMZM2G048129	Refgen2	1	-	23046863	23048308	1330	342	0	184	2	227	1	5.174	0	3.709	0.041	3.8	0.017	7.605	0.0062097	0.0467067	yes
GRMZM2G048210	Refgen2	7	-	127370239	127371829	1591	1911	4	983	2	1616	13	28.913	0.067	19.815	0.041	27.054	0.226	7.585	0.00059262	0.0314618	yes
GRMZM2G048549	Refgen2	5	-	213189026	213191438	2287	1514	5	1190	4	738	6	22.906	0.084	23.988	0.083	12.355	0.104	7.49	0.000136157	0.0314618	yes
GRMZM2G048616	Refgen2	1	+	171770786	171772540	1657	806	5	419	1	347	1	12.195	0.084	8.446	0.021	5.809	0.017	7.486	0.000261053	0.0314618	yes
GRMZM2G048740	Refgen2	1	-	166786843	166787289	447	23	0	96	0	94	1	0.348	0	1.935	0	1.574	0.017	7.467	0.00313703	0.0393132	yes
GRMZM2G048836	Refgen2	6	+	162344932	162345619	688	67	1	60	0	92	0	1.014	0.017	1.209	0	1.54	0	7.459	0.00546709	0.0451064	yes
GRMZM2G049349	Refgen2	1	+	77151999	77153846	1848	954	5	607	0	682	6	14.434	0.084	12.236	0	11.418	0.104	7.352	0.00124129	0.0321697	yes
GRMZM2G049695	Refgen2	8	-	113108461	113110909	2344	211	1	89	0	100	1	3.192	0.017	1.794	0	1.674	0.017	7.311	0.00233785	0.0369298	yes
GRMZM2G049790	Refgen2	1	+	204689100	204690354	1125	346	3	552	0	415	4	5.235	0.051	11.127	0	6.948	0.069	7.221	0.00505191	0.0439612	yes
GRMZM2G049852	Refgen2	1	-	196090249	196091284	1036	280	1	628	1	514	6	4.236	0.017	12.659	0.021	8.605	0.104	7.19	0.00176239	0.0347813	yes
GRMZM2G049990	Refgen2	7	+	31420492	31422903	2412	728	4	685	0	716	8	11.014	0.067	13.808	0	11.987	0.139	7.164	0.00203684	0.0357356	yes
GRMZM2G050077	Refgen2	1	+	207171998	207172679	682	400	1	380	0	492	7	6.052	0.017	7.66	0	8.237	0.122	7.093	0.00625953	0.0467355	yes
GRMZM2G050234	Refgen2	2	-	127714984	127716970	1987	96	1	37	0	35	0	1.452	0.017	0.746	0	0.586	0	7.045	0.00229924	0.0368899	yes
GRMZM2G050450	Refgen2	5	-	153687642	153690783	483	86	0	63	1	14	0	1.301	0	1.27	0.021	0.234	0	6.986	0.00346555	0.0406387	yes
GRMZM2G050550	Refgen2	7	+	4660776	4666199	2467	87	1	35	0	31	0	1.316	0.017	0.706	0	0.519	0	6.903	0.00210218	0.0360078	yes
GRMZM2G050768	Refgen2	6	-	197747996	197749675	1588	44	0	50	0	54	1	0.666	0	1.008	0	0.904	0.017	6.902	0.00283757	0.0378196	yes
GRMZM2G050829	Refgen2	10	+	15975038	15976941	1904	96	0	21	0	34	1	1.452	0	0.423	0	0.569	0.017	6.871	0.00495952	0.0438888	yes
GRMZM2G051219	Refgen2	9	+	4605959	4607412	1454	825	0	556	1	644	13	12.482	0	11.208	0.021	10.781	0.226	6.868	0.00677967	0.0478296	yes
GRMZM2G051522	Refgen2	8	-	211323625	211326044	1537	2374	15	727	2	1098	13	35.918	0.253	14.655	0.041	18.382	0.226	6.787	0.000420879	0.0314618	yes
GRMZM2G051677	Refgen2	6	-	133791821	133794038	1727	107	1	68	0	94	1	1.619	0.017	1.371	0	1.574	0.017	6.769	0.00235696	0.0370118	yes
GRMZM2G051943	Refgen2	2	-	2425688	2426416	729	2755	28	934	6	1286	4	41.682	0.472	18.827	0.124	21.529	0.069	6.754	0.000773845	0.0314618	yes
GRMZM2G052175	Refgen2	2	+	77481185	77483279	2095	56	0	23	0	50	1	0.847	0	0.464	0	0.837	0.017	6.69	0.00359594	0.0410736	yes
GRMZM2G052266	Refgen2	7	-	43981860	43982653	681	2444	15	1885	15	1072	11	36.977	0.253	37.997	0.31	17.947	0.191	6.686	3.17524e-05	0.0314618	yes
GRMZM2G052344	Refgen2	1	+	109345460	109346707	1248	30	0	69	0	29	1	0.454	0	1.391	0	0.485	0.017	6.682	0.00638135	0.0468865	yes
GRMZM2G052386	Refgen2	2	-	205034504	205036300	1488	26	0	33	0	65	1	0.393	0	0.665	0	1.088	0.017	6.676	0.00238087	0.0371331	yes
GRMZM2G052606	Refgen2	10	-	19019348	19020801	1351	44	0	14	0	173	2	0.666	0	0.282	0	2.896	0.035	6.654	0.00255319	0.0372667	yes
GRMZM2G052644	Refgen2	2	+	155738624	155739657	1034	146	0	115	1	203	3	2.209	0	2.318	0.021	3.398	0.052	6.649	0.00655337	0.047236	yes
GRMZM2G052776	Refgen2	3	-	224460656	224464191	2382	8011	59	4470	15	4753	77	121.204	0.995	90.105	0.31	79.571	1.337	6.647	0.0042754	0.0423343	yes
GRMZM2G052855	Refgen2	8	+	153182394	153183204	811	2017	15	921	5	917	12	30.517	0.253	18.565	0.103	15.352	0.208	6.562	0.000181896	0.0314618	yes
GRMZM2G053458	Refgen2	1	-	14449794	14451164	1281	581	1	815	4	458	11	8.79	0.017	16.429	0.083	7.667	0.191	6.531	0.00137579	0.0325412	yes
GRMZM2G053669	Refgen2	1	+	65056241	65059367	2004	52	1	13	0	46	0	0.787	0.017	0.262	0	0.77	0	6.469	0.00375975	0.0411658	yes
GRMZM2G053781	Refgen2	7	+	161966268	161967646	1087	1768	4	1507	5	1672	39	26.749	0.067	30.378	0.103	27.991	0.677	6.464	0.00691843	0.0479404	yes
GRMZM2G053831	Refgen2	9	+	205925687	205926597	760	133	2	46	0	32	0	2.012	0.034	0.927	0	0.536	0	6.41	0.00480855	0.0437025	yes
GRMZM2G053929	Refgen2	2	-	14113901	14114788	733	34	1	0	0	69	0	0.514	0.017	0	0	1.155	0	6.387	0.00681986	0.0478836	yes
GRMZM2G054111	Refgen2	1	-	168487696	168488534	750	7	0	67	1	24	0	0.106	0	1.351	0.021	0.402	0	6.33	0.00186618	0.0352775	yes
GRMZM2G054123	Refgen2	8	-	118103124	118103722	525	465	5	434	4	1024	11	7.035	0.084	8.748	0.083	17.143	0.191	6.298	5.43954e-05	0.0314618	yes
GRMZM2G054361	Refgen2	1	-	180370604	180372480	1751	506	4	327	2	268	5	7.656	0.067	6.592	0.041	4.487	0.087	6.296	0.000951536	0.0314618	yes
GRMZM2G054653	Refgen2	1	+	47172055	47173159	1104	3887	58	2708	31	11986	83	58.809	0.978	54.587	0.641	200.66	1.442	6.261	0.00142672	0.0329195	yes
GRMZM2G054916	Refgen2	1	+	105190710	105197290	2571	2384	17	1163	12	3121	43	36.069	0.287	23.444	0.248	52.249	0.747	6.241	7.20215e-05	0.0314618	yes
GRMZM2G055698	Refgen2	1	-	145138887	145141631	2505	1088	3	653	5	437	14	16.461	0.051	13.163	0.103	7.316	0.243	6.233	0.00494573	0.0438409	yes
GRMZM2G055802	Refgen2	1	-	45114258	45118291	2492	14818	101	18050	309	5915	60	224.191	1.703	363.848	6.389	99.024	1.042	6.222	0.00118387	0.0319887	yes
GRMZM2G055827	Refgen2	9	+	33534101	33535449	1246	2710	45	1294	12	3111	23	41.001	0.759	26.084	0.248	52.082	0.399	6.163	0.000812909	0.0314618	yes
GRMZM2G055834	Refgen2	1	-	190475667	190477342	1587	300	1	150	1	221	6	4.539	0.017	3.024	0.021	3.7	0.104	6.16	0.00747396	0.0490508	yes
GRMZM2G055883	Refgen2	2	+	128637817	128639721	1732	460	5	620	6	490	7	6.96	0.084	12.498	0.124	8.203	0.122	6.131	6.56869e-05	0.0314618	yes
GRMZM2G056039	Refgen2	1	-	19435123	19436657	1465	101	0	36	1	45	1	1.528	0	0.726	0.021	0.753	0.017	6.128	0.00711342	0.0483981	yes
GRMZM2G056369	Refgen2	7	-	43654108	43655223	1116	155	3	404	2	184	3	2.345	0.051	8.144	0.041	3.08	0.052	6.113	0.0033728	0.0403041	yes
GRMZM2G056388	Refgen2	3	-	245869242	245872830	2511	7	0	43	1	32	0	0.106	0	0.867	0.021	0.536	0	6.081	0.00426528	0.0423291	yes
GRMZM2G056469	Refgen2	1	-	15916266	15919083	1062	859	6	755	3	452	15	12.996	0.101	15.219	0.062	7.567	0.261	6.065	0.00428307	0.042336	yes
GRMZM2G056500	Refgen2	2	+	23736841	23739052	2212	188	3	65	0	138	2	2.844	0.051	1.31	0	2.31	0.035	6.045	0.0048846	0.0438088	yes
GRMZM2G056732	Refgen2	7	-	154506943	154508699	1757	213	2	105	1	164	3	3.223	0.034	2.117	0.021	2.746	0.052	6.018	0.000468973	0.0314618	yes
GRMZM2G056889	Refgen2	5	-	198081373	198082561	1039	530	2	347	3	319	10	8.019	0.034	6.995	0.062	5.34	0.174	6.001	0.00688507	0.0479404	yes
GRMZM2G057129	Refgen2	5	-	6452400	6453269	771	314	3	178	3	239	3	4.751	0.051	3.588	0.062	4.001	0.052	5.996	0.000227496	0.0314618	yes
GRMZM2G057260	Refgen2	7	+	213548727	213548999	273	643	4	396	3	447	12	9.728	0.067	7.982	0.062	7.483	0.208	5.975	0.00248006	0.0372667	yes
GRMZM2G057352	Refgen2	3	+	65299402	65301059	1530	280	2	225	1	224	7	4.236	0.034	4.536	0.021	3.75	0.122	5.965	0.00751656	0.0490508	yes
GRMZM2G057386	Refgen2	5	-	200184656	200185670	1015	705	8	450	1	780	17	10.666	0.135	9.071	0.021	13.058	0.295	5.947	0.00197695	0.0356214	yes
GRMZM2G057451	Refgen2	1	-	143484562	143486091	1372	26	1	90	1	36	0	0.393	0.017	1.814	0.021	0.603	0	5.94	0.00358086	0.0410098	yes
GRMZM2G057506	Refgen2	3	-	30761557	30762322	688	77	2	45	0	32	0	1.165	0.034	0.907	0	0.536	0	5.925	0.00584775	0.0458738	yes
GRMZM2G058024	Refgen2	8	-	147042561	147044807	2247	81	1	0	0	0	0	1.226	0.017	0	0	0	0	5.906	0.000785153	0.0314618	yes
GRMZM2G058032	Refgen2	1	-	144729602	144731737	2136	62	2	59	0	30	0	0.938	0.034	1.189	0	0.502	0	5.902	0.00747497	0.0490508	yes
GRMZM2G058095	Refgen2	2	-	205927429	205928022	594	168	2	221	2	232	5	2.542	0.034	4.455	0.041	3.884	0.087	5.842	0.00084431	0.0314618	yes
GRMZM2G058491	Refgen2	8	+	146110828	146112451	1324	66	2	31	0	45	0	0.999	0.034	0.625	0	0.753	0	5.821	0.00772031	0.049381	yes
GRMZM2G058518	Refgen2	3	+	47149321	47150335	916	8818	114	4480	56	11532	202	133.413	1.923	90.307	1.158	193.06	3.508	5.817	5.55376e-05	0.0314618	yes
GRMZM2G058522	Refgen2	9	+	47177906	47178782	800	3905	58	1960	21	3720	67	59.081	0.978	39.509	0.434	62.277	1.164	5.774	0.000183977	0.0314618	yes
GRMZM2G058702	Refgen2	1	+	12944095	12947312	1935	828	9	498	6	747	16	12.527	0.152	10.039	0.124	12.506	0.278	5.753	0.00022978	0.0314618	yes
GRMZM2G058872	Refgen2	1	+	96677260	96678163	783	2064	36	1290	11	1502	27	31.228	0.607	26.004	0.227	25.145	0.469	5.74	0.000481756	0.0314618	yes
GRMZM2G059033	Refgen2	2	-	154310162	154311883	1471	34013	520	17595	158	21224	471	514.605	8.769	354.676	3.267	355.316	8.181	5.729	0.00108067	0.0315807	yes
GRMZM2G059042	Refgen2	10	+	11881678	11883099	1177	9	0	51	1	5	0	0.136	0	1.028	0.021	0.084	0	5.718	0.0025911	0.0372667	yes
GRMZM2G059052	Refgen2	3	+	222209221	222210456	822	2066	16	1478	29	1539	32	31.258	0.27	29.793	0.6	25.765	0.556	5.714	0.000830117	0.0314618	yes
GRMZM2G059845	Refgen2	6	-	175864060	175864991	932	782	15	544	8	634	7	11.831	0.253	10.966	0.165	10.614	0.122	5.711	0.000322011	0.0314618	yes
GRMZM2G059964	Refgen2	1	-	59459794	59461545	1752	523	13	1009	3	1788	39	7.913	0.219	20.339	0.062	29.933	0.677	5.684	0.0046346	0.0430023	yes
GRMZM2G060023	Refgen2	4	-	202223724	202226592	1299	112	1	41	1	47	1	1.695	0.017	0.826	0.021	0.787	0.017	5.682	0.00112062	0.0315807	yes
GRMZM2G060257	Refgen2	1	+	2741415	2742837	1423	420	14	1528	11	1559	30	6.354	0.236	30.801	0.227	26.1	0.521	5.652	0.00306714	0.0389664	yes
GRMZM2G060311	Refgen2	9	+	133421174	133422772	1498	68	2	73	0	45	1	1.029	0.034	1.472	0	0.753	0.017	5.621	0.00768358	0.049323	yes
GRMZM2G060507	Refgen2	9	-	157167150	157168689	1254	402	6	225	3	289	6	6.082	0.101	4.536	0.062	4.838	0.104	5.615	0.000161319	0.0314618	yes
GRMZM2G060567	Refgen2	4	-	193084737	193087687	1032	51	1	44	0	28	1	0.772	0.017	0.887	0	0.469	0.017	5.605	0.00445675	0.0427684	yes
GRMZM2G060798	Refgen2	10	-	150019755	150021283	1336	51	1	15	0	53	1	0.772	0.017	0.302	0	0.887	0.017	5.579	0.00137303	0.0325412	yes
GRMZM2G061099	Refgen2	1	-	117259857	117260483	627	30	0	34	0	52	2	0.454	0	0.685	0	0.871	0.035	5.572	0.00771892	0.049381	yes
GRMZM2G061230	Refgen2	4	+	34726007	34730010	2196	125	4	367	3	50	1	1.891	0.067	7.398	0.062	0.837	0.017	5.569	0.00601593	0.0462469	yes
GRMZM2G061280	Refgen2	9	+	154438057	154439339	727	40	1	25	0	52	1	0.605	0.017	0.504	0	0.871	0.017	5.565	0.00232903	0.0369183	yes
GRMZM2G061303	Refgen2	4	+	149336313	149342184	2121	316	7	57	0	108	2	4.781	0.118	1.149	0	1.808	0.035	5.564	0.00713283	0.0484267	yes
GRMZM2G061450	Refgen2	8	-	146286090	146288228	2139	1173	24	665	5	691	15	17.747	0.405	13.405	0.103	11.568	0.261	5.539	0.000903645	0.0314618	yes
GRMZM2G061487	Refgen2	1	-	46946530	46947446	810	672	10	442	8	594	12	10.167	0.169	8.91	0.165	9.944	0.208	5.509	4.18069e-05	0.0314618	yes
GRMZM2G061495	Refgen2	2	-	186926155	186927979	1825	168	5	118	1	83	1	2.542	0.084	2.379	0.021	1.39	0.017	5.492	0.0042273	0.0421925	yes
GRMZM2G061777	Refgen2	6	-	231403080	231409736	4647	11936	119	6187	150	6316	148	180.588	2.007	124.716	3.101	105.738	2.571	5.485	0.00167891	0.0341429	yes
GRMZM2G061806	Refgen2	1	-	191375628	191377153	1526	1253	25	708	6	687	18	18.957	0.422	14.272	0.124	11.501	0.313	5.439	0.000944877	0.0314618	yes
GRMZM2G061950	Refgen2	5	-	193849196	193850728	1404	14920	210	10087	181	8684	217	225.735	3.541	203.332	3.742	145.381	3.769	5.439	0.000216592	0.0314618	yes
GRMZM2G062429	Refgen2	3	+	140688554	140691786	1119	2	0	1	0	47	1	0.03	0	0.02	0	0.787	0.017	5.43	0.00330588	0.0399887	yes
GRMZM2G062673	Refgen2	2	-	37859973	37864356	2618	417	12	290	2	303	6	6.309	0.202	5.846	0.041	5.073	0.104	5.426	0.00416873	0.0421533	yes
GRMZM2G062848	Refgen2	5	-	23176274	23181034	1820	6754	127	2939	26	5991	197	102.186	2.142	59.244	0.538	100.297	3.422	5.423	0.00453947	0.0429175	yes
GRMZM2G062946	Refgen2	1	+	153692212	153694576	1852	4526	71	2734	70	3316	55	68.477	1.197	55.111	1.447	55.514	0.955	5.411	0.000324036	0.0314618	yes
GRMZM2G063216	Refgen2	4	-	182095259	182096377	1018	287	5	174	2	413	11	4.342	0.084	3.507	0.041	6.914	0.191	5.39	0.000764798	0.0314618	yes
GRMZM2G063258	Refgen2	7	+	157201946	157202575	630	2168	49	1439	8	1393	44	32.801	0.826	29.007	0.165	23.321	0.764	5.356	0.00464265	0.0430042	yes
GRMZM2G063287	Refgen2	1	+	3889595	3890323	729	567	5	456	12	952	23	8.579	0.084	9.192	0.248	15.938	0.399	5.349	0.000773049	0.0314618	yes
GRMZM2G063583	Refgen2	8	-	87159918	87161126	1113	211	4	120	3	184	3	3.192	0.067	2.419	0.062	3.08	0.052	5.347	0.000383185	0.0314618	yes
GRMZM2G063765	Refgen2	9	+	203251725	203254623	2561	3423	83	1055	9	651	15	51.789	1.4	21.266	0.186	10.899	0.261	5.343	0.00158584	0.0336598	yes
GRMZM2G063917	Refgen2	4	+	19657383	19658061	679	1088	18	775	7	784	28	16.461	0.304	15.622	0.145	13.125	0.486	5.334	0.00202019	0.0357356	yes
GRMZM2G064091	Refgen2	3	+	2050240	2051608	1369	27	1	29	0	43	1	0.409	0.017	0.585	0	0.72	0.017	5.329	0.00414361	0.0419739	yes
GRMZM2G064124	Refgen2	2	-	2679313	2681402	1886	779	19	584	8	497	10	11.786	0.32	11.772	0.165	8.32	0.174	5.321	0.000134818	0.0314618	yes
GRMZM2G064360	Refgen2	5	+	215103565	215106202	1188	419	8	396	3	270	11	6.339	0.135	7.982	0.062	4.52	0.191	5.306	0.00596911	0.0460488	yes
GRMZM2G064679	Refgen2	6	-	89034033	89035626	1594	352	6	366	7	384	10	5.326	0.101	7.378	0.145	6.429	0.174	5.281	0.000124205	0.0314618	yes
GRMZM2G065105	Refgen2	6	+	97998393	97999690	1176	17675	438	11987	168	15673	400	267.417	7.386	241.631	3.474	262.385	6.947	5.263	0.000972005	0.0314618	yes
GRMZM2G065244	Refgen2	4	+	164181429	164183918	2347	80	2	13	0	3	0	1.21	0.034	0.262	0	0.05	0	5.186	0.00265112	0.0373347	yes
GRMZM2G065284	Refgen2	10	+	1629928	1631025	1098	59	1	32	0	45	2	0.893	0.017	0.645	0	0.753	0.035	5.178	0.005067	0.0439612	yes
GRMZM2G065888	Refgen2	6	-	70632831	70633760	854	24	1	26	0	39	1	0.363	0.017	0.524	0	0.653	0.017	5.176	0.00493276	0.0438409	yes
GRMZM2G065899	Refgen2	2	+	87170334	87171070	609	170	3	55	3	204	3	2.572	0.051	1.109	0.062	3.415	0.052	5.122	0.00558215	0.0453554	yes
GRMZM2G066057	Refgen2	8	-	37229141	37234332	2167	3007	59	1974	48	3185	84	45.495	0.995	39.791	0.992	53.321	1.459	5.106	1.90307e-05	0.0314618	yes
GRMZM2G066067	Refgen2	1	+	120768105	120771539	2075	146	2	30	2	58	1	2.209	0.034	0.605	0.041	0.971	0.017	5.099	0.00595778	0.0460409	yes
GRMZM2G066734	Refgen2	9	+	21341590	21344531	1735	1550	22	969	29	908	29	23.451	0.371	19.533	0.6	15.201	0.504	5.062	0.000688113	0.0314618	yes
GRMZM2G066801	Refgen2	1	-	4411265	4412222	958	4	0	32	1	44	1	0.061	0	0.645	0.021	0.737	0.017	5.06	0.00122962	0.0321423	yes
GRMZM2G067225	Refgen2	9	+	125101929	125104115	1667	456	15	481	4	1714	50	6.899	0.253	9.696	0.083	28.694	0.868	5.043	0.00196223	0.0356214	yes
GRMZM2G067315	Refgen2	1	-	196062524	196064578	1572	756	16	1042	17	610	25	11.438	0.27	21.004	0.351	10.212	0.434	5.033	0.00103969	0.0315246	yes
GRMZM2G067402	Refgen2	9	+	207190274	207191038	765	3136	76	1774	45	2425	61	47.447	1.282	35.76	0.93	40.598	1.059	5.007	1.43113e-05	0.0314618	yes
GRMZM2G067476	Refgen2	3	+	15889503	15893155	2071	501	23	287	3	563	10	7.58	0.388	5.785	0.062	9.425	0.174	5.003	0.00685486	0.0478836	yes
GRMZM2G067583	Refgen2	3	-	286240396	286242460	1939	61	2	64	1	36	1	0.923	0.034	1.29	0.021	0.603	0.017	4.998	0.00130627	0.0322543	yes
GRMZM2G067919	Refgen2	1	-	119998869	120000361	1493	624	9	323	7	1179	42	9.441	0.152	6.511	0.145	19.738	0.729	4.983	0.000738384	0.0314618	yes
GRMZM2G068331	Refgen2	4	+	32752568	32754794	1844	392	8	236	11	274	4	5.931	0.135	4.757	0.227	4.587	0.069	4.977	0.00418092	0.0421924	yes
GRMZM2G068350	Refgen2	10	+	37191003	37193038	1961	672	12	584	13	480	19	10.167	0.202	11.772	0.269	8.036	0.33	4.971	0.000423996	0.0314618	yes
GRMZM2G069122	Refgen2	1	-	136360205	136363979	2061	3499	100	2397	64	1778	37	52.939	1.686	48.318	1.323	29.766	0.643	4.959	0.000229365	0.0314618	yes
GRMZM2G069203	Refgen2	8	+	17855665	17857563	1899	950	19	807	20	821	28	14.373	0.32	16.267	0.414	13.745	0.486	4.948	0.000141221	0.0314618	yes
GRMZM2G069325	Refgen2	6	-	217212884	217215223	1059	209	8	247	3	190	6	3.162	0.135	4.979	0.062	3.181	0.104	4.945	0.00455008	0.0429175	yes
GRMZM2G069511	Refgen2	3	+	63229136	63230645	1510	340	6	440	9	232	11	5.144	0.101	8.869	0.186	3.884	0.191	4.934	0.00213627	0.0363529	yes
GRMZM2G069542	Refgen2	5	+	129086004	129087221	1218	1074	35	1076	20	694	21	16.249	0.59	21.69	0.414	11.618	0.365	4.898	0.000543854	0.0314618	yes
GRMZM2G069922	Refgen2	4	-	132532857	132533442	586	22	1	6	0	45	1	0.333	0.017	0.121	0	0.753	0.017	4.898	0.0030943	0.039063	yes
GRMZM2G069923	Refgen2	5	+	39873483	39874398	879	3200	67	2953	52	5112	254	48.415	1.13	59.526	1.075	85.581	4.412	4.886	0.00342025	0.0404455	yes
GRMZM2G070138	Refgen2	4	+	186505821	186507490	1556	28	1	23	1	23	0	0.424	0.017	0.464	0.021	0.385	0	4.885	0.00711915	0.0483981	yes
GRMZM2G070172	Refgen2	1	+	1028208	1031718	1357	7	0	3	0	59	2	0.106	0	0.06	0	0.988	0.035	4.867	0.00230046	0.0368899	yes
GRMZM2G070218	Refgen2	5	-	134569240	134570691	1452	37	1	64	1	107	4	0.56	0.017	1.29	0.021	1.791	0.069	4.863	0.00139581	0.0325412	yes
GRMZM2G070279	Refgen2	10	-	41539130	41540625	1176	4527	98	2756	92	6183	187	68.492	1.653	55.555	1.902	103.511	3.248	4.842	0.000134047	0.0314618	yes
GRMZM2G070371	Refgen2	2	+	222594542	222596230	1689	366	13	255	6	170	4	5.537	0.219	5.14	0.124	2.846	0.069	4.836	0.000844772	0.0314618	yes
GRMZM2G070455	Refgen2	9	+	7045096	7047616	1929	652	20	368	2	467	22	9.865	0.337	7.418	0.041	7.818	0.382	4.827	0.0076936	0.0493309	yes
GRMZM2G070468	Refgen2	2	-	2006078	2006985	908	36	2	24	0	44	1	0.545	0.034	0.484	0	0.737	0.017	4.805	0.00705296	0.0481973	yes
GRMZM2G070708	Refgen2	5	-	17829269	17830963	1695	1076	35	473	10	913	27	16.28	0.59	9.535	0.207	15.285	0.469	4.797	0.000241432	0.0314618	yes
GRMZM2G070849	Refgen2	1	-	205716114	205716955	831	67	1	24	1	142	5	1.014	0.017	0.484	0.021	2.377	0.087	4.796	0.00149152	0.0334328	yes
GRMZM2G070863	Refgen2	2	+	9547650	9549271	1509	74	1	38	1	29	2	1.12	0.017	0.766	0.021	0.485	0.035	4.789	0.0029039	0.0380954	yes
GRMZM2G071021	Refgen2	3	-	169974857	169976357	1408	18098	320	9455	330	12131	496	273.817	5.397	190.592	6.823	203.088	8.615	4.769	0.00152307	0.0334328	yes
GRMZM2G071042	Refgen2	4	+	90341589	90347811	2705	6557	200	4425	149	4156	105	99.205	3.373	89.198	3.081	69.577	1.824	4.755	0.000213244	0.0314618	yes
GRMZM2G071208	Refgen2	1	+	178924800	178925602	803	1609	21	2667	72	2927	153	24.344	0.354	53.761	1.489	49.002	2.657	4.727	0.00372254	0.0410736	yes
GRMZM2G071325	Refgen2	5	-	34663114	34664566	1453	28	1	18	0	80	3	0.424	0.017	0.363	0	1.339	0.052	4.708	0.00332682	0.0400905	yes
GRMZM2G071436	Refgen2	7	-	21320063	21321622	1560	461	16	323	4	306	15	6.975	0.27	6.511	0.083	5.123	0.261	4.698	0.00547774	0.0451125	yes
GRMZM2G071478	Refgen2	4	+	11490307	11491213	800	2	0	9	0	48	2	0.03	0	0.181	0	0.804	0.035	4.673	0.006651	0.0474257	yes
GRMZM2G071705	Refgen2	3	+	75137287	75138492	1009	6294	119	2905	88	3253	176	95.226	2.007	58.558	1.82	54.459	3.057	4.668	0.00280924	0.0378196	yes
GRMZM2G071846	Refgen2	5	-	181004758	181006973	2076	96	1	65	4	34	1	1.452	0.017	1.31	0.083	0.569	0.017	4.668	0.00762465	0.0491678	yes
GRMZM2G072274	Refgen2	9	-	111251659	111253947	762	1184	30	501	14	572	26	17.914	0.506	10.099	0.289	9.576	0.452	4.65	0.000313194	0.0314618	yes
GRMZM2G072513	Refgen2	10	+	10651271	10653006	1736	4267	159	3860	72	3663	166	64.558	2.681	77.809	1.489	61.323	2.883	4.642	0.00286401	0.0378874	yes
GRMZM2G072939	Refgen2	1	+	5976197	5978481	2285	57	2	124	2	71	4	0.862	0.034	2.5	0.041	1.189	0.069	4.628	0.0046116	0.0429446	yes
GRMZM2G073079	Refgen2	4	+	52251311	52252353	1043	1255	37	765	34	836	21	18.988	0.624	15.421	0.703	13.996	0.365	4.621	0.000528825	0.0314618	yes
GRMZM2G073290	Refgen2	4	+	18646167	18647732	1475	893	14	324	14	837	39	13.511	0.236	6.531	0.289	14.012	0.677	4.62	0.00226033	0.0368899	yes
GRMZM2G073373	Refgen2	1	-	133129378	133139422	2402	52	1	9	1	31	1	0.787	0.017	0.181	0.021	0.519	0.017	4.583	0.00413574	0.0419739	yes
GRMZM2G073415	Refgen2	6	-	2887052	2888841	1790	648	35	443	9	396	9	9.804	0.59	8.93	0.186	6.63	0.156	4.582	0.00462459	0.0429446	yes
GRMZM2G073725	Refgen2	1	+	4437327	4438110	541	1650	19	1961	112	2064	81	24.964	0.32	39.529	2.316	34.554	1.407	4.554	0.00754211	0.0490508	yes
GRMZM2G074122	Refgen2	4	-	82609175	82610100	926	527	21	212	1	1320	54	7.973	0.354	4.273	0.021	22.098	0.938	4.552	0.00348416	0.0406545	yes
GRMZM2G074540	Refgen2	8	+	190913181	190915933	1923	148	5	36	1	51	2	2.239	0.084	0.726	0.021	0.854	0.035	4.53	0.000500306	0.0314618	yes
GRMZM2G074672	Refgen2	7	+	264200949	264205758	2923	24570	865	17484	994	11888	241	371.736	14.587	352.439	20.552	199.02	4.186	4.521	0.00549154	0.0451125	yes
GRMZM2G074896	Refgen2	5	-	86281901	86282589	689	5	0	3	0	124	5	0.076	0	0.06	0	2.076	0.087	4.503	0.00245799	0.0372667	yes
GRMZM2G075244	Refgen2	2	-	209898977	209901053	1713	205	6	133	6	63	2	3.102	0.101	2.681	0.124	1.055	0.035	4.497	0.000589348	0.0314618	yes
GRMZM2G075247	Refgen2	1	+	15127944	15130094	1484	736	18	552	9	489	36	11.135	0.304	11.127	0.186	8.186	0.625	4.489	0.00410883	0.0419739	yes
GRMZM2G075315	Refgen2	10	-	186967969	186971856	1379	80	1	39	2	50	3	1.21	0.017	0.786	0.041	0.837	0.052	4.466	0.00515199	0.0441247	yes
GRMZM2G075333	Refgen2	5	-	253313671	253315718	1742	298	9	223	6	58	4	4.509	0.152	4.495	0.124	0.971	0.069	4.459	0.00260941	0.0372667	yes
GRMZM2G075438	Refgen2	7	-	31249226	31251080	1422	258	16	268	6	262	8	3.903	0.27	5.402	0.124	4.386	0.139	4.457	0.00595977	0.0460409	yes
GRMZM2G075461	Refgen2	2	-	166807654	166812243	1886	25	1	13	0	42	2	0.378	0.017	0.262	0	0.703	0.035	4.446	0.00437492	0.0426021	yes
GRMZM2G075782	Refgen2	6	-	42619099	42620982	1884	38	2	23	2	103	2	0.575	0.034	0.464	0.041	1.724	0.035	4.437	0.00739403	0.0488055	yes
GRMZM2G075837	Refgen2	7	+	272454689	272457494	2230	171	4	110	4	104	6	2.587	0.067	2.217	0.083	1.741	0.104	4.435	0.00190309	0.0353785	yes
GRMZM2G075844	Refgen2	5	+	130959604	130962119	1780	37	2	18	0	26	1	0.56	0.034	0.363	0	0.435	0.017	4.427	0.00731173	0.0486931	yes
GRMZM2G075892	Refgen2	1	-	157875441	157876275	835	1568	42	869	27	1151	68	23.723	0.708	17.517	0.558	19.269	1.181	4.406	0.00117957	0.0319887	yes
GRMZM2G076034	Refgen2	3	-	22980861	22984432	3486	330	15	183	7	231	7	4.993	0.253	3.689	0.145	3.867	0.122	4.393	0.000854882	0.0314618	yes
GRMZM2G076225	Refgen2	7	+	137828445	137833274	1805	199	8	149	4	287	14	3.011	0.135	3.004	0.083	4.805	0.243	4.37	0.000906953	0.0314618	yes
GRMZM2G076417	Refgen2	7	+	214751394	214753488	1523	32	1	23	1	46	2	0.484	0.017	0.464	0.021	0.77	0.035	4.355	0.000526419	0.0314618	yes
GRMZM2G076896	Refgen2	4	+	13298750	13300526	1571	146	6	78	1	159	10	2.209	0.101	1.572	0.021	2.662	0.174	4.334	0.00798633	0.0498035	yes
GRMZM2G077147	Refgen2	1	-	1320805	1322716	1912	294	10	245	13	310	11	4.448	0.169	4.939	0.269	5.19	0.191	4.32	0.000644316	0.0314618	yes
GRMZM2G077253	Refgen2	4	+	62553730	62555335	1606	137	6	100	2	115	7	2.073	0.101	2.016	0.041	1.925	0.122	4.29	0.00431835	0.0424026	yes
GRMZM2G077375	Refgen2	3	+	240766113	240767264	1152	477	19	529	14	467	28	7.217	0.32	10.663	0.289	7.818	0.486	4.289	0.00147077	0.0333473	yes
GRMZM2G077669	Refgen2	1	+	234353550	234358548	2438	40	2	25	0	51	3	0.605	0.034	0.504	0	0.854	0.052	4.236	0.00770246	0.0493675	yes
GRMZM2G078143	Refgen2	4	+	22835928	22842145	1362	38	1	61	4	41	1	0.575	0.017	1.23	0.083	0.686	0.017	4.233	0.00264763	0.0373347	yes
GRMZM2G078469	Refgen2	9	-	51397954	51400225	1726	539	24	266	10	283	13	8.155	0.405	5.362	0.207	4.738	0.226	4.22	0.000178749	0.0314618	yes
GRMZM2G078472	Refgen2	9	-	181108343	181111529	1947	641	20	615	29	684	36	9.698	0.337	12.397	0.6	11.451	0.625	4.209	0.000284223	0.0314618	yes
GRMZM2G078667	Refgen2	3	-	162810175	162811573	1399	10350	562	6999	174	1763	116	156.592	9.478	141.084	3.598	29.515	2.015	4.162	0.00564051	0.0455714	yes
GRMZM2G078723	Refgen2	8	-	206155710	206160274	2417	1161	78	272	14	1471	39	17.566	1.315	5.483	0.289	24.626	0.677	4.135	0.00580068	0.0457604	yes
GRMZM2G078771	Refgen2	3	-	7599914	7604652	1794	207	6	68	3	77	6	3.132	0.101	1.371	0.062	1.289	0.104	4.119	0.00348433	0.0406545	yes
GRMZM2G078806	Refgen2	1	-	117455644	117456806	864	763	40	0	0	638	25	11.544	0.675	0	0	10.681	0.434	4.116	0.0008538	0.0314618	yes
GRMZM2G078839	Refgen2	3	-	39139491	39141597	1960	3266	157	2292	83	2519	144	49.413	2.648	46.202	1.716	42.171	2.501	4.1	0.000404386	0.0314618	yes
GRMZM2G079236	Refgen2	2	-	175537743	175539495	1753	139	4	89	5	62	4	2.103	0.067	1.794	0.103	1.038	0.069	4.098	0.00215577	0.0365137	yes
GRMZM2G079440	Refgen2	6	+	171740610	171855016	2196	95	4	41	2	19	1	1.437	0.067	0.826	0.041	0.318	0.017	4.097	0.000897508	0.0314618	yes
GRMZM2G079825	Refgen2	2	-	22978850	22979457	513	46	1	30	3	31	1	0.696	0.017	0.605	0.062	0.519	0.017	4.085	0.00687388	0.0479255	yes
GRMZM2G079965	Refgen2	10	-	142567301	142569532	2069	45	2	26	1	15	1	0.681	0.034	0.524	0.021	0.251	0.017	4.071	0.000945279	0.0314618	yes
GRMZM2G080041	Refgen2	2	+	163964195	163968081	1531	148	7	84	5	83	3	2.239	0.118	1.693	0.103	1.39	0.052	4.07	0.00131155	0.0322543	yes
GRMZM2G080079	Refgen2	4	-	26914048	26914876	829	1492	68	1039	26	1969	147	22.573	1.147	20.944	0.538	32.964	2.553	4.057	0.00382903	0.041291	yes
GRMZM2G080183	Refgen2	5	+	46778877	46782104	2399	448	11	333	16	553	43	6.778	0.186	6.713	0.331	9.258	0.747	4.053	0.00408053	0.0419739	yes
GRMZM2G080537	Refgen2	5	-	269284325	269289476	3220	957	68	666	15	921	46	14.479	1.147	13.425	0.31	15.419	0.799	4.051	0.00531524	0.0446283	yes
GRMZM2G080724	Refgen2	1	+	129721664	129726243	2536	173	8	85	3	193	12	2.617	0.135	1.713	0.062	3.231	0.208	4.048	0.000943697	0.0314618	yes
GRMZM2G080839	Refgen2	9	+	6986198	6987348	1151	19	1	22	1	1	0	0.287	0.017	0.443	0.021	0.017	0	4.042	0.00436871	0.0426021	yes
GRMZM2G080940	Refgen2	6	-	29512428	29515645	2536	1688	69	1804	52	1042	101	25.539	1.164	36.365	1.075	17.444	1.754	4.008	0.00697352	0.0479404	yes
GRMZM2G080959	Refgen2	4	+	2044016	2047386	1716	567	39	677	20	539	30	8.579	0.658	13.647	0.414	9.024	0.521	4.001	0.00160152	0.0336712	yes
