# Supplementary material for: The Maize glossy13 Gene, Cloned via BSR-Seq and Seq-Walking Encodes a Putative ABC Transporter Required for the Normal Accumulation of Epicuticular Waxes
Source: PLoS One. 2013 Dec 6;8(12):e82333. doi: 10.1371/journal.pone.0082333 (PMC3855708; doi:10.1371/journal.pone.0082333)
Supplement: Table S10 — 49 significantly down-regulated DEGs in gl13 mutants relative to wild-type siblings. Maize reference genome version 2 (Refgen2) was used as reference. Gene orientation and position in chromosome were listed in table. Among 989 significantly down-regulated genes in the mutant as compared to the wild-type (Table S6), 49 exhibit at least 16-fold change. (Log2FC<=-4). . (XLSX) [file pone.0082333.s013.xlsx]

## Sheet: Sheet1
Table S10. 49 significantly down-regulated DEGs in gl13 mutants relative to wild-type siblings
Notes: Maize reference genome version 2 (Refgen2) was used as reference; Gene orientation and position in chromosome were listed in table; Among 989 significantly down-regulated genes in the mutant as compared to the wild-type (Table S6), 49 exhibit at least 16 fold change. (Log2FC<=-4).
Gene ID	Ref.	Chr	Ori.	Start (bp)	End (bp)	Exon(s) Size	gl13-N211B		gl13-94-1001-1481		gl13-2:207-44		gl13-N211B. RPM		gl13-94-1001-1481.RPM		gl13-2:207-44.RPM		log2FC	p-value	q-value	sig.
							Mutant	WT	Mutant	WT	Mutant	WT	Mutant	WT	Mutant	WT	Mutant	WT	Mutant vs.WT
GRMZM2G106116	Refgen2	7	+	6365709	6366739	977	0	0	0	4	0	2	0	0	0	0.083	0	0.035	-21.049	0.000587706	0.0314618	yes
GRMZM2G400129	Refgen2	4	-	67739954	67741818	1865	0	0	0	2	0	4	0	0	0	0.041	0	0.069	-20.935	0.000589344	0.0314618	yes
GRMZM2G139082	Refgen2	9	+	107621912	107625729	1943	0	0	0	6	0	1	0	0	0	0.124	0	0.017	-20.796	0.000767731	0.0314618	yes
GRMZM2G048047	Refgen2	2	+	37240346	37243609	1043	0	0	0	5	0	1	0	0	0	0.103	0	0.017	-20.711	0.000672037	0.0314618	yes
AC207888.3_FG009	Refgen2	2	+	234264112	234266163	2052	0	0	0	3	0	3	0	0	0	0.062	0	0.052	-19.93	0.000568718	0.0314618	yes
GRMZM5G847451	Refgen2	10	+	74888645	74889097	453	0	0	0	3	0	3	0	0	0	0.062	0	0.052	-19.93	0.000568718	0.0314618	yes
GRMZM2G327357	Refgen2	3	+	216005542	216008374	2618	0	7	0	14	0	6	0	0.118	0	0.289	0	0.104	-19.528	0.000550132	0.0314618	yes
AC215605.2_FG003	Refgen2	9	-	8127786	8129387	1602	0	6	0	6	0	11	0	0.101	0	0.124	0	0.191	-19.282	0.000752789	0.0314618	yes
GRMZM2G135913	Refgen2	1	+	74229696	74231694	1204	0	12	0	0	0	5	0	0.202	0	0	0	0.087	-19.039	0.00204223	0.0357356	yes
GRMZM2G321870	Refgen2	1	-	47321327	47323363	2035	0	6	0	0	0	11	0	0.101	0	0	0	0.191	-18.536	0.00199995	0.0357356	yes
GRMZM2G127754	Refgen2	3	+	165653861	165669525	729	0	2	0	3	0	2	0	0.034	0	0.062	0	0.035	-18.21	0.000439803	0.0314618	yes
GRMZM2G452801	Refgen2	3	+	208403656	208404097	375	0	2	0	3	0	2	0	0.034	0	0.062	0	0.035	-18.21	0.000439803	0.0314618	yes
GRMZM5G885045	Refgen2	4	+	168574667	168575290	624	0	8	0	1	0	6	0	0.135	0	0.021	0	0.104	-18.077	0.0016843	0.0341429	yes
GRMZM2G176304	Refgen2	5	+	175655285	175657268	1898	0	8	0	2	0	4	0	0.135	0	0.041	0	0.069	-18.067	0.00147506	0.0333963	yes
GRMZM2G168724	Refgen2	6	+	160474266	160474957	692	0	3	0	3	0	1	0	0.051	0	0.062	0	0.017	-17.89	0.000462686	0.0314618	yes
GRMZM5G877040	Refgen2	Mt	-	63562	64041	480	0	1	0	4	0	4	0	0.017	0	0.083	0	0.069	-17.855	0.000704596	0.0314618	yes
GRMZM2G379499	Refgen2	2	-	203834052	203836396	405	0	12	0	0	0	2	0	0.202	0	0	0	0.035	-17.835	0.00231908	0.0369183	yes
AC208920.3_FG001	Refgen2	4	+	78255913	78256595	516	0	3	0	2	0	2	0	0.051	0	0.041	0	0.035	-17.753	0.000439503	0.0314618	yes
GRMZM2G063824	Refgen2	1	+	132170081	132171819	1658	0	4	0	2	0	1	0	0.067	0	0.041	0	0.017	-17.442	0.000476015	0.0314618	yes
GRMZM2G152591	Refgen2	4	+	190007812	190008902	928	0	3	0	5	0	0	0	0.051	0	0.103	0	0	-17.394	0.000631433	0.0314618	yes
GRMZM2G061776	Refgen2	5	+	53240113	53241805	1350	0	7	0	4	0	3	0	0.118	0	0.083	0	0.052	-17.371	0.00139961	0.0325696	yes
AC211707.4_FG003	Refgen2	10	+	24447278	24447574	297	0	5	0	5	0	0	0	0.084	0	0.103	0	0	-17.243	0.00136649	0.0325412	yes
GRMZM2G395534	Refgen2	6	+	74830123	74832039	744	0	2	0	2	0	9	0	0.034	0	0.041	0	0.156	-17.182	0.00150049	0.0334328	yes
AF546188.1_FG005	Refgen2	7	+	18854431	18855153	723	0	2	0	5	0	0	0	0.034	0	0.103	0	0	-17.046	0.000644503	0.0314618	yes
GRMZM5G846185	Refgen2	1	+	65097663	65100413	965	0	2	0	0	0	5	0	0.034	0	0	0	0.087	-16.991	0.000657531	0.0314618	yes
GRMZM2G047759	Refgen2	1	-	279475117	279476712	1195	0	4	0	3	0	0	0	0.067	0	0.062	0	0	-16.982	0.000609112	0.0314618	yes
GRMZM2G136525	Refgen2	10	+	149097312	149098779	1468	0	4	0	3	0	0	0	0.067	0	0.062	0	0	-16.982	0.000609112	0.0314618	yes
GRMZM2G122563	Refgen2	6	+	123912807	123913530	724	0	4	0	0	0	5	0	0.067	0	0	0	0.087	-16.76	0.000908949	0.0314618	yes
GRMZM2G012269	Refgen2	5	-	207999773	208004326	1258	0	2	0	1	0	3	0	0.034	0	0.021	0	0.052	-16.504	0.000423158	0.0314618	yes
GRMZM2G322888	Refgen2	6	-	97379872	97381108	889	0	2	0	1	0	3	0	0.034	0	0.021	0	0.052	-16.504	0.000423158	0.0314618	yes
GRMZM2G024641	Refgen2	2	-	225364989	225366192	1137	0	3	0	0	0	3	0	0.051	0	0	0	0.052	-15.992	0.000565036	0.0314618	yes
GRMZM2G410338	Refgen2	5	-	192530094	192530834	741	0	3	0	0	0	3	0	0.051	0	0	0	0.052	-15.992	0.000565036	0.0314618	yes
GRMZM2G397755	Refgen2	3	-	5776179	5778416	1410	0	1	0	5	0	0	0	0.017	0	0.103	0	0	-15.989	0.000662489	0.0314618	yes
GRMZM2G540322	Refgen2	3	+	11871649	11872382	734	0	0	0	0	2	253	0	0	0	0	0.033	4.394	-7.203	0.000489331	0.0314618	yes
GRMZM2G060444	Refgen2	2	-	91643245	91646278	2124	0	30	0	12	1	74	0	0.506	0	0.248	0.017	1.285	-7.15	0.00134001	0.0324958	yes
GRMZM2G168747	Refgen2	5	+	74612262	74615918	2069	0	181	4	100	111	5038	0	3.052	0.081	2.068	1.858	87.503	-5.837	0.00259125	0.0372667	yes
GRMZM2G158117	Refgen2	8	+	71291320	71292710	658	4	323	14	315	53	2693	0.061	5.447	0.282	6.513	0.887	46.774	-5.745	0.00111884	0.0315807	yes
GRMZM5G864903	Refgen2	3	-	64279520	64281461	1572	2	56	0	11	0	13	0.03	0.944	0	0.227	0	0.226	-5.719	0.002944	0.0383741	yes
GRMZM2G337594	Refgen2	9	-	88286632	88288126	538	0	6	1	31	0	0	0	0.101	0.02	0.641	0	0	-5.618	0.00775709	0.0494148	yes
GRMZM2G382171	Refgen2	4	-	238697496	238699001	726	0	0	1	4	2	85	0	0	0.02	0.083	0.033	1.476	-5.086	0.00765972	0.0492949	yes
GRMZM2G044070	Refgen2	8	+	175508049	175509443	1395	1	44	2	15	2	69	0.015	0.742	0.04	0.31	0.033	1.198	-4.968	0.0047491	0.043448	yes
GRMZM2G702078	Refgen2	3	-	189810934	189811573	536	0	0	1	24	0	0	0	0	0.02	0.496	0	0	-4.887	0.00350959	0.0406688	yes
GRMZM2G091743	Refgen2	4	+	158679819	158682550	875	0	22	38	1034	41	492	0	0.371	0.766	21.379	0.686	8.545	-4.51	0.00589908	0.0460409	yes
GRMZM2G110553	Refgen2	8	-	112847251	112847985	735	13	410	25	507	36	378	0.197	6.914	0.504	10.483	0.603	6.565	-4.482	0.00619742	0.0467039	yes
GRMZM2G093286	Refgen2	1	-	7714215	7716672	2021	16	599	95	1091	84	1261	0.242	10.102	1.915	22.558	1.406	21.902	-4.328	0.00498075	0.0438976	yes
GRMZM2G031167	Refgen2	3	+	139506900	139508817	1740	1	26	2	19	1	14	0.015	0.438	0.04	0.393	0.017	0.243	-4.215	0.00389338	0.0415123	yes
GRMZM2G130053	Refgen2	5	-	7111685	7113687	1815	15	283	21	193	98	1339	0.227	4.773	0.423	3.991	1.641	23.257	-4.032	0.00135956	0.0325412	yes
GRMZM2G476515	Refgen2	4	-	138489793	138492543	609	3	37	2	25	0	0	0.045	0.624	0.04	0.517	0	0	-4.013	0.000743968	0.0314618	yes
GRMZM5G887243	Refgen2	1	+	219395422	219396378	708	0	0	0	0	5	69	0	0	0	0	0.084	1.198	-4.007	0.000933476	0.0314618	yes
